# Supplementary material for: Neutrophil Elastase Targets Select Proteins on Human Blood-Monocyte-Derived Macrophage Cell Surfaces
Source: Int J Mol Sci. 2024 Dec 4;25(23):13038. doi: 10.3390/ijms252313038 (PMC11641719; doi:10.3390/ijms252313038)
Supplement: Supplementary file 1 [file ijms-25-13038-s001.zip]

Archive with 1 entries (1 files):
- ijms-3293849-Table S1.xlsx
