# Supplementary material for: Neutrophil Elastase Targets Select Proteins on Human Blood-Monocyte-Derived Macrophage Cell Surfaces
Source: Int J Mol Sci. 2024 Dec 4;25(23):13038. doi: 10.3390/ijms252313038 (PMC11641719; doi:10.3390/ijms252313038)
Supplement: Supplementary file 1 [file ijms-25-13038-s001.zip › ijms-3293849-Table S1.xlsx]

## Sheet: B23
Gene Symbol	Accession	Description	Coverage [%]	MW [kDa]	Abundance Ratio (log2): (NE, Sample) / (Ctrl, Sample)	Abundance Ratio Adj. P-Value: (NE, Sample) / (Ctrl, Sample)
	Q92581	Sodium/hydrogen exchanger 6 [OS=Homo sapiens]	4	74.1	-0.55	0.890292
	P49411	Elongation factor Tu, mitochondrial [OS=Homo sapiens]	64	49.5	-0.68	0.120271
	Q6ZSR9	Uncharacterized protein FLJ45252 [OS=Homo sapiens]	43	38	0.34	0.822497
	Q9HBL0	Tensin-1 [OS=Homo sapiens]	12	185.6	0.33	0.872977
A2M	P01023	Alpha-2-macroglobulin [OS=Homo sapiens]	47	163.2	0.07	0.996451
AAAS	Q9NRG9	Aladin [OS=Homo sapiens]	18	59.5	-0.49	0.885097
AACS	Q86V21	Acetoacetyl-CoA synthetase [OS=Homo sapiens]	12	75.1	0.46	0.788189
AAGAB	Q6PD74	Alpha- and gamma-adaptin-binding protein p34 [OS=Homo sapiens]	28	34.6	0.54	0.549333
AAK1	Q2M2I8	AP2-associated protein kinase 1 [OS=Homo sapiens]	21	103.8	0.37	0.799526
AAMDC	Q9H7C9	Mth938 domain-containing protein [OS=Homo sapiens]	30	13.3	0.29	0.912008
AAMP	Q13685	Angio-associated migratory cell protein [OS=Homo sapiens]	6	46.7	6.64	2.89061e-16
AAR2	Q9Y312	Protein AAR2 homolog [OS=Homo sapiens]	17	43.4	0.65	0.458755
AARS1	P49588	Alanine--tRNA ligase, cytoplasmic [OS=Homo sapiens]	56	106.7	0.22	0.946777
AARS2	Q5JTZ9	Alanine--tRNA ligase, mitochondrial [OS=Homo sapiens]	14	107.3	-0.89	0.30567
AASDHPPT	Q9NRN7	L-aminoadipate-semialdehyde dehydrogenase-phosphopantetheinyl transferase [OS=Homo sapiens]	20	35.8	0.14	0.95106
AATF	Q9NY61	Protein AATF [OS=Homo sapiens]	12	63.1	0.13	0.958642
ABAT	P80404	4-aminobutyrate aminotransferase, mitochondrial [OS=Homo sapiens]	11	56.4	-1	0.402272
ABCA6	Q8N139	ATP-binding cassette sub-family A member 6 [OS=Homo sapiens]	6	184.2	0.21	0.936549
ABCB10	Q9NRK6	ATP-binding cassette sub-family B member 10, mitochondrial [OS=Homo sapiens]	10	79.1	-6.64	2.89061e-16
ABCB8	Q9NUT2	Mitochondrial potassium channel ATP-binding subunit [OS=Homo sapiens]	5	79.9	-6.64	2.89061e-16
ABCC1	P33527	Multidrug resistance-associated protein 1 [OS=Homo sapiens]	26	171.5	-0.21	0.946777
ABCC3	O15438	ATP-binding cassette sub-family C member 3 [OS=Homo sapiens]	8	169.2	0.22	0.94523
ABCD1	P33897	ATP-binding cassette sub-family D member 1 [OS=Homo sapiens]	26	82.9	-0.74	0.179807
ABCD3	P28288	ATP-binding cassette sub-family D member 3 [OS=Homo sapiens]	24	75.4	-0.92	0.0889007
ABCE1	P61221	ATP-binding cassette sub-family E member 1 [OS=Homo sapiens]	34	67.3	0.17	0.949966
ABCF1	Q8NE71	ATP-binding cassette sub-family F member 1 [OS=Homo sapiens]	30	95.9	0.15	0.95106
ABCF2	Q9UG63	ATP-binding cassette sub-family F member 2 [OS=Homo sapiens]	25	71.2	-0.08	0.998423
ABCF3	Q9NUQ8	ATP-binding cassette sub-family F member 3 [OS=Homo sapiens]	12	79.7	-0.03	0.993185
ABHD10	Q9NUJ1	Palmitoyl-protein thioesterase ABHD10, mitochondrial [OS=Homo sapiens]	52	33.9	-0.56	0.505865
ABHD11	Q8NFV4	Protein ABHD11 [OS=Homo sapiens]	22	34.7	-0.24	0.954335
ABHD12	Q8N2K0	Lysophosphatidylserine lipase ABHD12 [OS=Homo sapiens]	65	45.1	-0.25	0.864211
ABHD14B	Q96IU4	Putative protein-lysine deacylase ABHD14B [OS=Homo sapiens]	60	22.3	0.18	0.949966
ABHD16A	O95870	Phosphatidylserine lipase ABHD16A [OS=Homo sapiens]	35	63.2	-0.49	0.626112
ABHD17B	Q5VST6	Alpha/beta hydrolase domain-containing protein 17B [OS=Homo sapiens]	14	32.2	-0.26	0.969169
ABHD6	Q9BV23	Monoacylglycerol lipase ABHD6 [OS=Homo sapiens]	20	38.3	-0.38	0.912008
ABI1	Q8IZP0	Abl interactor 1 [OS=Homo sapiens]	29	55	0.2	0.942978
ABI3	Q9P2A4	ABI gene family member 3 [OS=Homo sapiens]	6	39	0.21	0.947292
ABL2	P42684	Tyrosine-protein kinase ABL2 [OS=Homo sapiens]	1	128.3	0.01	0.972941
ABR	Q12979	Active breakpoint cluster region-related protein [OS=Homo sapiens]	39	97.5	-0.11	0.962542
ABRACL	Q9P1F3	Costars family protein ABRACL [OS=Homo sapiens]	46	9.1	0.42	0.710692
ABRAXAS2	Q15018	BRISC complex subunit Abraxas 2 [OS=Homo sapiens]	24	46.9	0.49	0.582095
ACAA1	P09110	3-ketoacyl-CoA thiolase, peroxisomal [OS=Homo sapiens]	55	44.3	-0.67	0.243963
ACAA2	P42765	3-ketoacyl-CoA thiolase, mitochondrial [OS=Homo sapiens]	72	41.9	-0.71	0.0903339
ACACA	Q13085	Acetyl-CoA carboxylase 1 [OS=Homo sapiens]	3	265.4	0.02	0.972941
ACAD9	Q9H845	Complex I assembly factor ACAD9, mitochondrial [OS=Homo sapiens]	37	68.7	-0.68	0.34125
ACADM	P11310	Medium-chain specific acyl-CoA dehydrogenase, mitochondrial [OS=Homo sapiens]	43	46.6	-0.73	0.0973432
ACADS	P16219	Short-chain specific acyl-CoA dehydrogenase, mitochondrial [OS=Homo sapiens]	21	44.3	-0.95	0.269692
ACADSB	P45954	Short/branched chain specific acyl-CoA dehydrogenase, mitochondrial [OS=Homo sapiens]	18	47.5	-1.13	0.100482
ACADVL	P49748	Very long-chain specific acyl-CoA dehydrogenase, mitochondrial [OS=Homo sapiens]	59	70.3	-0.75	0.0632167
ACAP2	Q15057	Arf-GAP with coiled-coil, ANK repeat and PH domain-containing protein 2 [OS=Homo sapiens]	29	88	0.07	0.969169
ACAT1	P24752	Acetyl-CoA acetyltransferase, mitochondrial [OS=Homo sapiens]	57	45.2	-0.86	0.0210963
ACAT2	Q9BWD1	Acetyl-CoA acetyltransferase, cytosolic [OS=Homo sapiens]	44	41.3	0.41	0.642283
ACBD3	Q9H3P7	Golgi resident protein GCP60 [OS=Homo sapiens]	40	60.6	-0.15	0.961524
ACBD5	Q5T8D3	Acyl-CoA-binding domain-containing protein 5 [OS=Homo sapiens]	24	60.1	-0.41	0.868523
ACE	P12821	Angiotensin-converting enzyme [OS=Homo sapiens]	31	149.6	-0.05	0.969169
ACER3	Q9NUN7	Alkaline ceramidase 3 [OS=Homo sapiens]	6	31.5	-1.11	0.311632
ACIN1	Q9UKV3	Apoptotic chromatin condensation inducer in the nucleus [OS=Homo sapiens]	23	151.8	-0.06	0.979258
ACLY	P53396	ATP-citrate synthase [OS=Homo sapiens]	49	120.8	0.11	0.972941
ACO1	P21399	Cytoplasmic aconitate hydratase [OS=Homo sapiens]	51	98.3	0.26	0.923481
ACO2	Q99798	Aconitate hydratase, mitochondrial [OS=Homo sapiens]	58	85.4	-0.87	0.0185661
ACOT1	Q86TX2	Acyl-coenzyme A thioesterase 1 [OS=Homo sapiens]	71	46.2	-0.15	0.957865
ACOT11	Q8WXI4	Acyl-coenzyme A thioesterase 11 [OS=Homo sapiens]	5	68.4	0.34	0.893949
ACOT13	Q9NPJ3	Acyl-coenzyme A thioesterase 13 [OS=Homo sapiens]	25	15	-0.51	0.587598
ACOT2	P49753	Acyl-coenzyme A thioesterase 2, mitochondrial [OS=Homo sapiens]	60	53.2	-0.14	0.986263
ACOT6	Q3I5F7	Acyl-coenzyme A thioesterase 6 [OS=Homo sapiens]	11	46.8	-6.64	2.89061e-16
ACOT7	O00154	Cytosolic acyl coenzyme A thioester hydrolase [OS=Homo sapiens]	37	41.8	0.39	0.770199
ACOT9	Q9Y305	Acyl-coenzyme A thioesterase 9, mitochondrial [OS=Homo sapiens]	51	49.9	-0.75	0.202602
ACOX1	Q15067	Peroxisomal acyl-coenzyme A oxidase 1 [OS=Homo sapiens]	31	74.4	-1	0.0281602
ACOX3	O15254	Peroxisomal acyl-coenzyme A oxidase 3 [OS=Homo sapiens]	22	77.6	-0.27	0.954562
ACP1	P24666	Low molecular weight phosphotyrosine protein phosphatase [OS=Homo sapiens]	58	18	0.2	0.93263
ACP2	P11117	Lysosomal acid phosphatase [OS=Homo sapiens]	26	48.3	-0.05	0.991392
ACP5	P13686	Tartrate-resistant acid phosphatase type 5 [OS=Homo sapiens]	43	36.6	-0.31	0.784418
ACSF2	Q96CM8	Medium-chain acyl-CoA ligase ACSF2, mitochondrial [OS=Homo sapiens]	22	68.1	-1	0.0435265
ACSF3	Q4G176	Malonate--CoA ligase ACSF3, mitochondrial [OS=Homo sapiens]	3	64.1	0.11	0.952467
ACSL1	P33121	Long-chain-fatty-acid--CoA ligase 1 [OS=Homo sapiens]	47	77.9	-0.03	0.977121
ACSL3	O95573	Fatty acid CoA ligase Acsl3 [OS=Homo sapiens]	37	80.4	-0.35	0.846047
ACSL4	O60488	Long-chain-fatty-acid--CoA ligase 4 [OS=Homo sapiens]	36	79.1	-0.25	0.912008
ACSL5	Q9ULC5	Long-chain-fatty-acid--CoA ligase 5 [OS=Homo sapiens]	25	75.9	-0.46	0.85851
ACSS1	Q9NUB1	Acetyl-coenzyme A synthetase 2-like, mitochondrial [OS=Homo sapiens]	11	74.8	0.02	0.983949
ACSS2	Q9NR19	Acetyl-coenzyme A synthetase, cytoplasmic [OS=Homo sapiens]	12	78.5	-0.25	0.959099
ACTB	P60709	Actin, cytoplasmic 1 [OS=Homo sapiens]	91	41.7	0	0.991435
ACTBL2	Q562R1	Beta-actin-like protein 2 [OS=Homo sapiens]	60	42	-0.71	0.575778
ACTC1	P68032	Actin, alpha cardiac muscle 1 [OS=Homo sapiens]	66	42	-0.03	0.972941
ACTL6A	O96019	Actin-like protein 6A [OS=Homo sapiens]	40	47.4	-0.3	0.912008
ACTN1	P12814	Alpha-actinin-1 [OS=Homo sapiens]	72	103	-0.16	0.935061
ACTN4	O43707	Alpha-actinin-4 [OS=Homo sapiens]	74	104.8	-0.23	0.886199
ACTR10	Q9NZ32	Actin-related protein 10 [OS=Homo sapiens]	10	46.3	-0.04	0.997539
ACTR1A	P61163	Alpha-centractin [OS=Homo sapiens]	61	42.6	0.09	0.969169
ACTR1B	P42025	Beta-centractin [OS=Homo sapiens]	49	42.3	0.04	0.969169
ACTR2	P61160	Actin-related protein 2 [OS=Homo sapiens]	48	44.7	0.06	0.997539
ACTR3	P61158	Actin-related protein 3 [OS=Homo sapiens]	62	47.3	0.08	0.989882
ACY1	Q03154	Aminoacylase-1 [OS=Homo sapiens]	22	45.9	0.02	0.972941
ACYP2	P14621	Acylphosphatase-2 [OS=Homo sapiens]	22	11.1	0.24	0.940862
ADA2	Q9NZK5	Adenosine deaminase 2 [OS=Homo sapiens]	53	58.9	-0.15	0.942978
ADAM10	O14672	Disintegrin and metalloproteinase domain-containing protein 10 [OS=Homo sapiens]	18	84.1	-0.05	0.985564
ADAM17	P78536	Disintegrin and metalloproteinase domain-containing protein 17 [OS=Homo sapiens]	19	93	-0.01	0.989298
ADAM9	Q13443	Disintegrin and metalloproteinase domain-containing protein 9 [OS=Homo sapiens]	8	90.5	0.17	0.949966
ADAP1	O75689	Arf-GAP with dual PH domain-containing protein 1 [OS=Homo sapiens]	11	43.4	-0.19	0.983261
ADAR	P55265	Double-stranded RNA-specific adenosine deaminase [OS=Homo sapiens]	27	136	-0.36	0.861034
ADCY7	P51828	Adenylate cyclase type 7 [OS=Homo sapiens]	12	120.2	0.08	0.959886
ADD1	P35611	Alpha-adducin [OS=Homo sapiens]	4	80.9	0.4	0.866364
ADGRE2	Q9UHX3	Adhesion G protein-coupled receptor E2 [OS=Homo sapiens]	11	90.4	-0.22	0.965414
ADGRE5	P48960	Adhesion G protein-coupled receptor E5 [OS=Homo sapiens]	26	91.8	0.15	0.954335
ADH5	P11766	Alcohol dehydrogenase class-3 [OS=Homo sapiens]	35	39.7	0.25	0.912008
ADI1	Q9BV57	Acireductone dioxygenase [OS=Homo sapiens]	53	21.5	0.33	0.869931
ADK	P55263	Adenosine kinase [OS=Homo sapiens]	63	40.5	0.19	0.95106
ADO	Q96SZ5	2-aminoethanethiol dioxygenase [OS=Homo sapiens]	20	29.7	0.12	0.962542
ADPGK	Q9BRR6	ADP-dependent glucokinase [OS=Homo sapiens]	34	54.1	-0.13	0.967985
ADPRH	P54922	ADP-ribosylhydrolase ARH1 [OS=Homo sapiens]	41	39.5	0.21	0.931452
ADPRS	Q9NX46	ADP-ribosylhydrolase ARH3 [OS=Homo sapiens]	30	38.9	-0.06	0.998423
ADRM1	Q16186	Proteasomal ubiquitin receptor ADRM1 [OS=Homo sapiens]	11	42.1	0.21	0.933017
ADSL	P30566	Adenylosuccinate lyase [OS=Homo sapiens]	48	54.9	0.15	0.954562
ADSS2	P30520	Adenylosuccinate synthetase isozyme 2 [OS=Homo sapiens]	48	50.1	0.28	0.89352
AFAP1L1	Q8TED9	Actin filament-associated protein 1-like 1 [OS=Homo sapiens]	16	86.4	-0.38	0.912008
AFDN	P55196	Afadin [OS=Homo sapiens]	8	206.7	0.04	0.969299
AFG1L	Q8WV93	AFG1-like ATPase [OS=Homo sapiens]	4	54.8	-0.4	0.947292
AFG3L2	Q9Y4W6	AFG3-like protein 2 [OS=Homo sapiens]	28	88.5	-0.69	0.332615
AFTPH	Q6ULP2	Aftiphilin [OS=Homo sapiens]	18	102.1	0.26	0.90087
AGA	P20933	N(4)-(beta-N-acetylglucosaminyl)-L-asparaginase [OS=Homo sapiens]	6	37.2	0.15	0.947292
AGAP3	Q96P47	Arf-GAP with GTPase, ANK repeat and PH domain-containing protein 3 [OS=Homo sapiens]	12	95	0.11	0.95106
AGFG1	P52594	Arf-GAP domain and FG repeat-containing protein 1 [OS=Homo sapiens]	21	58.2	0.29	0.895581
AGK	Q53H12	Acylglycerol kinase, mitochondrial [OS=Homo sapiens]	33	47.1	-0.66	0.679554
AGL	P35573	Glycogen debranching enzyme [OS=Homo sapiens]	16	174.7	-0.2	0.969169
AGO1	Q9UL18	Protein argonaute-1 [OS=Homo sapiens]	9	97.2	0.02	0.970335
AGO2	Q9UKV8	Protein argonaute-2 [OS=Homo sapiens]	5	97.1	-0.18	0.98821
AGPAT1	Q99943	1-acyl-sn-glycerol-3-phosphate acyltransferase alpha [OS=Homo sapiens]	7	31.7	-0.93	0.496808
AGPAT3	Q9NRZ7	1-acyl-sn-glycerol-3-phosphate acyltransferase gamma [OS=Homo sapiens]	18	43.4	-0.21	0.95106
AGPS	O00116	Alkyldihydroxyacetonephosphate synthase, peroxisomal [OS=Homo sapiens]	44	72.9	-0.72	0.134003
AGTRAP	Q6RW13	Type-1 angiotensin II receptor-associated protein [OS=Homo sapiens]	25	17.4	-0.27	0.954562
AHCTF1	Q8WYP5	Protein ELYS [OS=Homo sapiens]	3	252.3	-0.48	0.926108
AHCY	P23526	Adenosylhomocysteinase [OS=Homo sapiens]	43	47.7	0.24	0.935523
AHCYL1	O43865	S-adenosylhomocysteine hydrolase-like protein 1 [OS=Homo sapiens]	31	58.9	0.19	0.949966
AHNAK	Q09666	Neuroblast differentiation-associated protein AHNAK [OS=Homo sapiens]	75	628.7	0.44	0.679361
AHNAK2	Q8IVF2	Protein AHNAK2 [OS=Homo sapiens]	10	616.2	0.68	0.369943
AHSA1	O95433	Activator of 90 kDa heat shock protein ATPase homolog 1 [OS=Homo sapiens]	75	38.3	0.24	0.906412
AIF1	P55008	Allograft inflammatory factor 1 [OS=Homo sapiens]	52	16.7	0.27	0.912008
AIFM1	O95831	Apoptosis-inducing factor 1, mitochondrial [OS=Homo sapiens]	50	66.9	-0.93	0.0154591
AIFM2	Q9BRQ8	Ferroptosis suppressor protein 1 [OS=Homo sapiens]	41	40.5	0.03	0.997539
AIMP1	Q12904	Aminoacyl tRNA synthase complex-interacting multifunctional protein 1 [OS=Homo sapiens]	49	34.3	-0.02	0.999568
AIMP2	Q13155	Aminoacyl tRNA synthase complex-interacting multifunctional protein 2 [OS=Homo sapiens]	45	35.3	-0.11	0.969169
AIP	O00170	AH receptor-interacting protein [OS=Homo sapiens]	44	37.6	-0.01	0.998423
AK2	P54819	Adenylate kinase 2, mitochondrial [OS=Homo sapiens]	75	26.5	-0.47	0.440292
AK3	Q9UIJ7	GTP:AMP phosphotransferase AK3, mitochondrial [OS=Homo sapiens]	66	25.6	-0.52	0.575778
AK4	P27144	Adenylate kinase 4, mitochondrial [OS=Homo sapiens]	23	25.3	-0.2	0.969169
AK6	Q9Y3D8	Adenylate kinase isoenzyme 6 [OS=Homo sapiens]	19	20	0.09	0.954335
AKAP11	Q9UKA4	A-kinase anchor protein 11 [OS=Homo sapiens]	4	210.4	-0.24	0.962542
AKAP13	Q12802	A-kinase anchor protein 13 [OS=Homo sapiens]	11	307.4	0.13	0.966357
AKAP2	Q9Y2D5	A-kinase anchor protein 2 [OS=Homo sapiens]	5	94.6	0.28	0.909697
AKAP8	O43823	A-kinase anchor protein 8 [OS=Homo sapiens]	6	76.1	-0.31	0.949966
AKAP8L	Q9ULX6	A-kinase anchor protein 8-like [OS=Homo sapiens]	6	71.6	-0.33	0.946209
AKAP9	Q99996	A-kinase anchor protein 9 [OS=Homo sapiens]	4	452.7	0.46	0.812905
AKR1A1	P14550	Aldo-keto reductase family 1 member A1 [OS=Homo sapiens]	57	36.6	0.35	0.842448
AKR1B1	P15121	Aldo-keto reductase family 1 member B1 [OS=Homo sapiens]	52	35.8	0.37	0.790479
AKR1E2	Q96JD6	1,5-anhydro-D-fructose reductase [OS=Homo sapiens]	3	36.6	0.55	0.599944
AKR7A2	O43488	Aflatoxin B1 aldehyde reductase member 2 [OS=Homo sapiens]	35	39.6	0.05	0.983139
AKT1	P31749	RAC-alpha serine/threonine-protein kinase [OS=Homo sapiens]	20	55.7	0.39	0.810371
AKT1S1	Q96B36	Proline-rich AKT1 substrate 1 [OS=Homo sapiens]	8	27.4	0.16	0.95106
AKT2	P31751	RAC-beta serine/threonine-protein kinase [OS=Homo sapiens]	10	55.7	-6.64	2.89061e-16
ALAD	P13716	Delta-aminolevulinic acid dehydratase [OS=Homo sapiens]	21	36.3	-0.16	0.972941
ALAS1	P13196	5-aminolevulinate synthase, non-specific, mitochondrial [OS=Homo sapiens]	3	70.5	-0.74	0.644951
ALB	P02768	Albumin [OS=Homo sapiens]	5	69.3	0.1	0.957103
ALCAM	Q13740	CD166 antigen [OS=Homo sapiens]	44	65.1	-2.46	2.89061e-16
ALDH16A1	Q8IZ83	Aldehyde dehydrogenase family 16 member A1 [OS=Homo sapiens]	32	85.1	0.17	0.949966
ALDH1A1	P00352	Aldehyde dehydrogenase 1A1 [OS=Homo sapiens]	53	54.8	0.39	0.776789
ALDH1A2	O94788	Retinal dehydrogenase 2 [OS=Homo sapiens]	30	56.7	0.16	0.949966
ALDH1B1	P30837	Aldehyde dehydrogenase X, mitochondrial [OS=Homo sapiens]	25	57.2	-0.72	0.454138
ALDH2	P05091	Aldehyde dehydrogenase, mitochondrial [OS=Homo sapiens]	53	56.3	-0.81	0.0632167
ALDH3A2	P51648	Aldehyde dehydrogenase family 3 member A2 [OS=Homo sapiens]	34	54.8	-0.37	0.749984
ALDH3B1	P43353	Aldehyde dehydrogenase family 3 member B1 [OS=Homo sapiens]	22	51.8	0.1	0.969169
ALDH4A1	P30038	Delta-1-pyrroline-5-carboxylate dehydrogenase, mitochondrial [OS=Homo sapiens]	47	61.7	-0.62	0.424213
ALDH5A1	P51649	Succinate-semialdehyde dehydrogenase, mitochondrial [OS=Homo sapiens]	22	57.2	-0.69	0.609871
ALDH6A1	Q02252	Methylmalonate-semialdehyde dehydrogenase [acylating], mitochondrial [OS=Homo sapiens]	27	57.8	-0.71	0.595939
ALDH7A1	P49419	Alpha-aminoadipic semialdehyde dehydrogenase [OS=Homo sapiens]	4	58.5	0.5	0.715645
ALDH9A1	P49189	4-trimethylaminobutyraldehyde dehydrogenase [OS=Homo sapiens]	38	53.8	-0.04	0.985564
ALDOA	P04075	Fructose-bisphosphate aldolase A [OS=Homo sapiens]	83	39.4	0.27	0.912008
ALDOC	P09972	Fructose-bisphosphate aldolase C [OS=Homo sapiens]	18	39.4	0.17	0.949966
ALG1	Q9BT22	Chitobiosyldiphosphodolichol beta-mannosyltransferase [OS=Homo sapiens]	15	52.5	-0.2	0.969354
ALG2	Q9H553	Alpha-1,3/1,6-mannosyltransferase ALG2 [OS=Homo sapiens]	25	47.1	-0.57	0.640893
ALG3	Q92685	Dol-P-Man:Man(5)GlcNAc(2)-PP-Dol alpha-1,3-mannosyltransferase [OS=Homo sapiens]	3	50.1	0.32	0.877864
ALG5	Q9Y673	Dolichyl-phosphate beta-glucosyltransferase [OS=Homo sapiens]	21	36.9	-0.5	0.861034
ALG8	Q9BVK2	Probable dolichyl pyrophosphate Glc1Man9GlcNAc2 alpha-1,3-glucosyltransferase [OS=Homo sapiens]	2	60	-0.36	0.935061
ALG9	Q9H6U8	Alpha-1,2-mannosyltransferase ALG9 [OS=Homo sapiens]	5	69.8	0.39	0.856903
ALOX5AP	P20292	Arachidonate 5-lipoxygenase-activating protein [OS=Homo sapiens]	37	18.1	-0.65	0.19131
ALYREF	Q86V81	THO complex subunit 4 [OS=Homo sapiens]	46	26.9	-0.11	0.949966
AMDHD2	Q9Y303	N-acetylglucosamine-6-phosphate deacetylase [OS=Homo sapiens]	20	43.7	0.08	0.969257
AMFR	Q9UKV5	E3 ubiquitin-protein ligase AMFR [OS=Homo sapiens]	15	72.9	-0.11	0.997539
AMPD2	Q01433	AMP deaminase 2 [OS=Homo sapiens]	26	100.6	0.11	0.967985
AMPD3	Q01432	AMP deaminase 3 [OS=Homo sapiens]	37	88.8	0.34	0.784418
ANAPC7	Q9UJX3	Anaphase-promoting complex subunit 7 [OS=Homo sapiens]	11	63.1	0.49	0.784418
ANKFY1	Q9P2R3	Rabankyrin-5 [OS=Homo sapiens]	34	128.3	0.04	0.990498
ANKHD1	Q8IWZ3	Ankyrin repeat and KH domain-containing protein 1 [OS=Homo sapiens]	7	269.3	0.19	0.942978
ANKLE2	Q86XL3	Ankyrin repeat and LEM domain-containing protein 2 [OS=Homo sapiens]	8	104.1	0.05	0.969169
ANKRD13A	Q8IZ07	Ankyrin repeat domain-containing protein 13A [OS=Homo sapiens]	24	67.6	-0.11	0.997539
ANKRD17	O75179	Ankyrin repeat domain-containing protein 17 [OS=Homo sapiens]	6	274.1	0.45	0.810371
ANKRD22	Q5VYY1	Ankyrin repeat domain-containing protein 22 [OS=Homo sapiens]	16	21.8	0.16	0.95106
ANKRD44	Q8N8A2	Serine/threonine-protein phosphatase 6 regulatory ankyrin repeat subunit B [OS=Homo sapiens]	33	107.5	0.01	0.998423
ANO10	Q9NW15	Anoctamin-10 [OS=Homo sapiens]	13	76.3	-0.52	0.842448
ANO6	Q4KMQ2	Anoctamin-6 [OS=Homo sapiens]	14	106.1	-0.03	0.996451
ANP32A	P39687	Acidic leucine-rich nuclear phosphoprotein 32 family member A [OS=Homo sapiens]	47	28.6	0.55	0.461943
ANP32B	Q92688	Acidic leucine-rich nuclear phosphoprotein 32 family member B [OS=Homo sapiens]	39	28.8	0.36	0.770199
ANP32E	Q9BTT0	Acidic leucine-rich nuclear phosphoprotein 32 family member E [OS=Homo sapiens]	23	30.7	0.47	0.646645
ANPEP	P15144	Aminopeptidase N [OS=Homo sapiens]	47	109.5	-1.22	0.00012356
ANTXR2	P58335	Anthrax toxin receptor 2 [OS=Homo sapiens]	7	53.6	-1.11	0.30567
ANXA1	P04083	Annexin A1 [OS=Homo sapiens]	70	38.7	0.26	0.923481
ANXA11	P50995	Annexin A11 [OS=Homo sapiens]	44	54.4	0.18	0.952467
ANXA2	P07355	Annexin A2 [OS=Homo sapiens]	80	38.6	0.24	0.935061
ANXA4	P09525	Annexin A4 [OS=Homo sapiens]	73	35.9	0.21	0.949966
ANXA5	P08758	Annexin A5 [OS=Homo sapiens]	77	35.9	0.32	0.868523
ANXA6	P08133	Annexin A6 [OS=Homo sapiens]	59	75.8	0.14	0.967985
ANXA7	P20073	Annexin A7 [OS=Homo sapiens]	39	52.7	0.23	0.907181
AOAH	P28039	Acyloxyacyl hydrolase [OS=Homo sapiens]	10	65.1	0.01	0.986263
AP1AR	Q63HQ0	AP-1 complex-associated regulatory protein [OS=Homo sapiens]	9	34.3	0.27	0.90087
AP1B1	Q10567	AP-1 complex subunit beta-1 [OS=Homo sapiens]	57	104.5	-0.13	0.949966
AP1G1	O43747	AP-1 complex subunit gamma-1 [OS=Homo sapiens]	34	91.3	0.09	0.969169
AP1G2	O75843	AP-1 complex subunit gamma-like 2 [OS=Homo sapiens]	5	87.1	-0.38	0.923481
AP1M1	Q9BXS5	AP-1 complex subunit mu-1 [OS=Homo sapiens]	63	48.6	-0.08	0.972941
AP1S1	P61966	AP-1 complex subunit sigma-1A [OS=Homo sapiens]	25	18.7	-0.58	0.752237
AP1S2	P56377	AP-1 complex subunit sigma-2 [OS=Homo sapiens]	38	18.6	-0.13	0.969169
AP2A1	O95782	AP-2 complex subunit alpha-1 [OS=Homo sapiens]	59	107.5	-0.35	0.694493
AP2A2	O94973	AP-2 complex subunit alpha-2 [OS=Homo sapiens]	57	103.9	-0.31	0.888187
AP2B1	P63010	AP-2 complex subunit beta [OS=Homo sapiens]	56	104.5	-0.24	0.890139
AP2M1	Q96CW1	AP-2 complex subunit mu [OS=Homo sapiens]	65	49.6	-0.3	0.793481
AP2S1	P53680	AP-2 complex subunit sigma [OS=Homo sapiens]	37	17	-0.62	0.418201
AP3B1	O00203	AP-3 complex subunit beta-1 [OS=Homo sapiens]	38	121.2	0.1	0.972941
AP3D1	O14617	AP-3 complex subunit delta-1 [OS=Homo sapiens]	33	130.1	0.23	0.907695
AP3M1	Q9Y2T2	AP-3 complex subunit mu-1 [OS=Homo sapiens]	59	46.9	-0.08	0.972941
AP3S1	Q92572	AP-3 complex subunit sigma-1 [OS=Homo sapiens]	32	21.7	0.12	0.968731
AP3S2	P59780	AP-3 complex subunit sigma-2 [OS=Homo sapiens]	21	22	0.27	0.890292
AP4E1	Q9UPM8	AP-4 complex subunit epsilon-1 [OS=Homo sapiens]	5	127.2	0.16	0.95106
AP5B1	Q2VPB7	AP-5 complex subunit beta-1 [OS=Homo sapiens]	6	93.9	0.67	0.520765
AP5Z1	O43299	AP-5 complex subunit zeta-1 [OS=Homo sapiens]	1	88.5	-0.38	0.949966
APAF1	O14727	Apoptotic protease-activating factor 1 [OS=Homo sapiens]	12	141.7	-0.09	0.999147
APBB1IP	Q7Z5R6	Amyloid beta A4 precursor protein-binding family B member 1-interacting protein [OS=Homo sapiens]	26	73.1	0.29	0.8984
APEH	P13798	Acylamino-acid-releasing enzyme [OS=Homo sapiens]	45	81.2	0.17	0.949966
APEX1	P27695	DNA-(apurinic or apyrimidinic site) endonuclease [OS=Homo sapiens]	65	35.5	0.16	0.949966
API5	Q9BZZ5	Apoptosis inhibitor 5 [OS=Homo sapiens]	42	59	-0.15	0.956919
APIP	Q96GX9	Methylthioribulose-1-phosphate dehydratase [OS=Homo sapiens]	20	27.1	0.5	0.686637
APLP2	Q06481	Amyloid beta precursor like protein 2 [OS=Homo sapiens]	12	86.9	-0.29	0.949966
APMAP	Q9HDC9	Adipocyte plasma membrane-associated protein [OS=Homo sapiens]	47	46.5	-0.23	0.883837
APOBEC3C	Q9NRW3	DNA dC->dU-editing enzyme APOBEC-3C [OS=Homo sapiens]	6	22.8	-0.2	0.969169
APOBEC3G	Q9HC16	DNA dC->dU-editing enzyme APOBEC-3G [OS=Homo sapiens]	5	46.4	-0.17	0.972096
APOBR	Q0VD83	Apolipoprotein B receptor [OS=Homo sapiens]	51	115.6	0.21	0.949966
APOC1	P02654	Apolipoprotein C-I [OS=Homo sapiens]	24	9.3	0.53	0.545442
APOC2	P02655	Apolipoprotein C-II [OS=Homo sapiens]	29	11.3	0.01	0.983139
APOE	P02649	Apolipoprotein E [OS=Homo sapiens]	66	36.1	0.04	0.999413
APOL2	Q9BQE5	Apolipoprotein L2 [OS=Homo sapiens]	41	37.1	-0.21	0.923194
APOO	Q9BUR5	MICOS complex subunit MIC26 [OS=Homo sapiens]	34	22.3	-0.54	0.782624
APOOL	Q6UXV4	MICOS complex subunit MIC27 [OS=Homo sapiens]	26	29.1	-0.87	0.329165
APPL1	Q9UKG1	DCC-interacting protein 13-alpha [OS=Homo sapiens]	40	79.6	0.09	0.97254
APPL2	Q8NEU8	DCC-interacting protein 13-beta [OS=Homo sapiens]	11	74.4	0.04	0.972941
APRT	P07741	Adenine phosphoribosyltransferase [OS=Homo sapiens]	68	19.6	0.31	0.829301
AQR	O60306	RNA helicase aquarius [OS=Homo sapiens]	7	171.2	-6.64	2.89061e-16
ARAF	P10398	Serine/threonine-protein kinase A-Raf [OS=Homo sapiens]	9	67.5	0.46	0.808723
ARAP1	Q96P48	Arf-GAP with Rho-GAP domain, ANK repeat and PH domain-containing protein 1 [OS=Homo sapiens]	28	162.1	0.06	0.972941
ARCN1	P48444	Coatomer subunit delta [OS=Homo sapiens]	54	57.2	0.06	0.997539
ARF1	P84077	ADP-ribosylation factor 1 [OS=Homo sapiens]	81	20.7	0.01	0.996451
ARF3	P61204	ADP-ribosylation factor 3 [OS=Homo sapiens]	80	20.6	0.11	0.949966
ARF4	P18085	ADP-ribosylation factor 4 [OS=Homo sapiens]	82	20.5	0.15	0.95106
ARF5	P84085	ADP-ribosylation factor 5 [OS=Homo sapiens]	78	20.5	0	0.998423
ARF6	P62330	ADP-ribosylation factor 6 [OS=Homo sapiens]	67	20.1	-0.28	0.890721
ARFGAP1	Q8N6T3	ADP-ribosylation factor GTPase-activating protein 1 [OS=Homo sapiens]	38	44.6	0.29	0.88232
ARFGAP2	Q8N6H7	ADP-ribosylation factor GTPase-activating protein 2 [OS=Homo sapiens]	35	56.7	0.38	0.800318
ARFGAP3	Q9NP61	ADP-ribosylation factor GTPase-activating protein 3 [OS=Homo sapiens]	24	56.9	0.55	0.473807
ARFGEF1	Q9Y6D6	Brefeldin A-inhibited guanine nucleotide-exchange protein 1 [OS=Homo sapiens]	12	208.6	0.21	0.935061
ARFGEF2	Q9Y6D5	Brefeldin A-inhibited guanine nucleotide-exchange protein 2 [OS=Homo sapiens]	14	201.9	0.06	0.977121
ARFIP1	P53367	Arfaptin-1 [OS=Homo sapiens]	48	41.7	0.21	0.942978
ARGLU1	Q9NWB6	Arginine and glutamate-rich protein 1 [OS=Homo sapiens]	18	33.2	0.36	0.805681
ARHGAP1	Q07960	Rho GTPase-activating protein 1 [OS=Homo sapiens]	53	50.4	0.29	0.846047
ARHGAP10	A1A4S6	Rho GTPase-activating protein 10 [OS=Homo sapiens]	24	89.3	0	0.996451
ARHGAP17	Q68EM7	Rho GTPase-activating protein 17 [OS=Homo sapiens]	19	95.4	0.17	0.949966
ARHGAP18	Q8N392	Rho GTPase-activating protein 18 [OS=Homo sapiens]	58	74.9	0.12	0.962591
ARHGAP25	P42331	Rho GTPase-activating protein 25 [OS=Homo sapiens]	34	73.4	0.23	0.922607
ARHGAP26	Q9UNA1	Rho GTPase-activating protein 26 [OS=Homo sapiens]	8	92.2	-0.12	0.989298
ARHGAP30	Q7Z6I6	Rho GTPase-activating protein 30 [OS=Homo sapiens]	18	118.5	0.19	0.949966
ARHGAP31	Q2M1Z3	Rho GTPase-activating protein 31 [OS=Homo sapiens]	21	156.9	0.19	0.949966
ARHGAP4	P98171	Rho GTPase-activating protein 4 [OS=Homo sapiens]	20	105	0.3	0.893577
ARHGAP45	Q92619	Rho GTPase-activating protein 45 [OS=Homo sapiens]	22	124.5	0.15	0.949966
ARHGAP9	Q9BRR9	Rho GTPase-activating protein 9 [OS=Homo sapiens]	16	83.2	-0.1	0.997539
ARHGDIA	P52565	Rho GDP-dissociation inhibitor 1 [OS=Homo sapiens]	38	23.2	0.26	0.921225
ARHGDIB	P52566	Rho GDP-dissociation inhibitor 2 [OS=Homo sapiens]	78	23	0.25	0.933265
ARHGEF1	Q92888	Rho guanine nucleotide exchange factor 1 [OS=Homo sapiens]	44	102.4	-0.12	0.967985
ARHGEF10L	Q9HCE6	Rho guanine nucleotide exchange factor 10-like protein [OS=Homo sapiens]	5	140.3	0.38	0.833435
ARHGEF11	O15085	Rho guanine nucleotide exchange factor 11 [OS=Homo sapiens]	8	167.6	-0.13	0.995877
ARHGEF18	Q6ZSZ5	Rho guanine nucleotide exchange factor 18 [OS=Homo sapiens]	6	151.5	0.13	0.95106
ARHGEF2	Q92974	Rho guanine nucleotide exchange factor 2 [OS=Homo sapiens]	47	111.5	-0.06	0.985564
ARHGEF6	Q15052	Rho guanine nucleotide exchange factor 6 [OS=Homo sapiens]	32	87.4	0.02	0.997539
ARHGEF7	Q14155	Rho guanine nucleotide exchange factor 7 [OS=Homo sapiens]	27	90	0.06	0.969169
ARID1A	O14497	AT-rich interactive domain-containing protein 1A [OS=Homo sapiens]	5	241.9	-0.62	0.717468
ARID3A	Q99856	AT-rich interactive domain-containing protein 3A [OS=Homo sapiens]	12	62.9	0.26	0.907181
ARIH1	Q9Y4X5	E3 ubiquitin-protein ligase ARIH1 [OS=Homo sapiens]	10	64.1	0.17	0.947292
ARL1	P40616	ADP-ribosylation factor-like protein 1 [OS=Homo sapiens]	40	20.4	-0.08	0.972941
ARL11	Q969Q4	ADP-ribosylation factor-like protein 11 [OS=Homo sapiens]	19	21.4	0.3	0.909697
ARL15	Q9NXU5	ADP-ribosylation factor-like protein 15 [OS=Homo sapiens]	24	22.9	-0.02	0.993185
ARL2	P36404	ADP-ribosylation factor-like protein 2 [OS=Homo sapiens]	33	20.9	-0.25	0.962542
ARL3	P36405	ADP-ribosylation factor-like protein 3 [OS=Homo sapiens]	70	20.4	0.34	0.866364
ARL6IP1	Q15041	ADP-ribosylation factor-like protein 6-interacting protein 1 [OS=Homo sapiens]	23	23.3	-0.44	0.568658
ARL6IP4	Q66PJ3	ADP-ribosylation factor-like protein 6-interacting protein 4 [OS=Homo sapiens]	16	26.4	0.72	0.337877
ARL6IP5	O75915	PRA1 family protein 3 [OS=Homo sapiens]	24	21.6	-0.38	0.642814
ARL8A	Q96BM9	ADP-ribosylation factor-like protein 8A [OS=Homo sapiens]	59	21.4	0.13	0.95106
ARL8B	Q9NVJ2	ADP-ribosylation factor-like protein 8B [OS=Homo sapiens]	50	21.5	-0.37	0.675057
ARMC1	Q9NVT9	Armadillo repeat-containing protein 1 [OS=Homo sapiens]	18	31.3	0.32	0.904973
ARMC10	Q8N2F6	Armadillo repeat-containing protein 10 [OS=Homo sapiens]	8	37.5	-0.89	0.30479
ARMC8	Q8IUR7	Armadillo repeat-containing protein 8 [OS=Homo sapiens]	20	75.5	-0.53	0.767485
ARMCX3	Q9UH62	Armadillo repeat-containing X-linked protein 3 [OS=Homo sapiens]	13	42.5	-0.54	0.8043
ARMH3	Q5T2E6	Armadillo-like helical domain-containing protein 3 [OS=Homo sapiens]	21	78.7	-0.13	0.996451
ARMT1	Q9H993	Damage-control phosphatase ARMT1 [OS=Homo sapiens]	33	51.1	-0.82	0.400143
ARPC1B	O15143	Actin-related protein 2/3 complex subunit 1B [OS=Homo sapiens]	52	40.9	0.18	0.952467
ARPC2	O15144	Actin-related protein 2/3 complex subunit 2 [OS=Homo sapiens]	63	34.3	-0.02	0.977121
ARPC3	O15145	Actin-related protein 2/3 complex subunit 3 [OS=Homo sapiens]	50	20.5	0.05	0.998423
ARPC4	P59998	Actin-related protein 2/3 complex subunit 4 [OS=Homo sapiens]	68	19.7	0.04	0.999147
ARPC5	O15511	Actin-related protein 2/3 complex subunit 5 [OS=Homo sapiens]	68	16.3	0.35	0.842448
ARPC5L	Q9BPX5	Actin-related protein 2/3 complex subunit 5-like protein [OS=Homo sapiens]	46	16.9	0.1	0.968854
ARPIN	Q7Z6K5	Arpin [OS=Homo sapiens]	46	24.9	0.32	0.889253
ARPP19	P56211	cAMP-regulated phosphoprotein 19 [OS=Homo sapiens]	33	12.3	0.85	0.136734
ARRB1	P49407	Beta-arrestin-1 [OS=Homo sapiens]	42	47	0.04	0.986263
ARRB2	P32121	Beta-arrestin-2 [OS=Homo sapiens]	28	46.1	-0.33	0.88232
ARSA	P15289	Arylsulfatase A [OS=Homo sapiens]	21	53.6	-0.18	0.969169
ARSB	P15848	Arylsulfatase B [OS=Homo sapiens]	25	59.6	-0.25	0.912008
ASAH1	Q13510	Acid ceramidase [OS=Homo sapiens]	49	44.6	-0.24	0.872977
ASAP1	Q9ULH1	Arf-GAP with SH3 domain, ANK repeat and PH domain-containing protein 1 [OS=Homo sapiens]	37	125.4	0.16	0.949966
ASCC1	Q8N9N2	Activating signal cointegrator 1 complex subunit 1 [OS=Homo sapiens]	2	45.5	-0.6	0.868523
ASCC2	Q9H1I8	Activating signal cointegrator 1 complex subunit 2 [OS=Homo sapiens]	20	86.3	-0.23	0.966357
ASCC3	Q8N3C0	Activating signal cointegrator 1 complex subunit 3 [OS=Homo sapiens]	7	251.3	-0.26	0.951886
ASDURF	L0R819	ASNSD1 upstream open reading frame protein [OS=Homo sapiens]	21	11.2	0.75	0.271262
ASH2L	Q9UBL3	Set1/Ash2 histone methyltransferase complex subunit ASH2 [OS=Homo sapiens]	16	68.7	-0.19	0.969169
ASL	P04424	Argininosuccinate lyase [OS=Homo sapiens]	20	51.6	0.03	0.972523
ASMTL	O95671	Probable bifunctional dTTP/UTP pyrophosphatase/methyltransferase protein [OS=Homo sapiens]	5	68.8	-0.38	0.949966
ASNS	P08243	Asparagine synthetase [glutamine-hydrolyzing] [OS=Homo sapiens]	7	64.3	6.64	2.89061e-16
ASPH	Q12797	Aspartyl/asparaginyl beta-hydroxylase [OS=Homo sapiens]	40	85.8	0.07	0.974289
ASPM	Q8IZT6	Abnormal spindle-like microcephaly-associated protein [OS=Homo sapiens]	0	409.5	-0.35	0.942978
ASPSCR1	Q9BZE9	Tether containing UBX domain for GLUT4 [OS=Homo sapiens]	16	60.1	0.26	0.895581
ATAD1	Q8NBU5	Outer mitochondrial transmembrane helix translocase [OS=Homo sapiens]	28	40.7	-0.66	0.632576
ATAD3A	Q9NVI7	ATPase family AAA domain-containing protein 3A [OS=Homo sapiens]	31	71.3	-0.81	0.409183
ATF1	P18846	Cyclic AMP-dependent transcription factor ATF-1 [OS=Homo sapiens]	9	29.2	0.48	0.770199
ATG3	Q9NT62	Ubiquitin-like-conjugating enzyme ATG3 [OS=Homo sapiens]	30	35.8	0.4	0.759096
ATG4B	Q9Y4P1	Cysteine protease ATG4B [OS=Homo sapiens]	13	44.3	0.24	0.937626
ATG5	Q9H1Y0	Autophagy protein 5 [OS=Homo sapiens]	13	32.4	-0.32	0.949966
ATG7	O95352	Ubiquitin-like modifier-activating enzyme ATG7 [OS=Homo sapiens]	45	77.9	0.26	0.895581
ATG9A	Q7Z3C6	Autophagy-related protein 9A [OS=Homo sapiens]	10	94.4	-0.39	0.923087
ATIC	P31939	Bifunctional purine biosynthesis protein ATIC [OS=Homo sapiens]	72	64.6	0.23	0.912008
ATL1	Q8WXF7	Atlastin-1 [OS=Homo sapiens]	21	63.5	-0.29	0.949966
ATL2	Q8NHH9	Atlastin-2 [OS=Homo sapiens]	6	66.2	-0.15	0.996451
ATL3	Q6DD88	Atlastin-3 [OS=Homo sapiens]	54	60.5	-0.45	0.483269
ATM	Q13315	Serine-protein kinase ATM [OS=Homo sapiens]	3	350.5	-0.49	0.912008
ATOX1	O00244	Copper transport protein ATOX1 [OS=Homo sapiens]	74	7.4	0.85	0.0328681
ATP11A	P98196	Phospholipid-transporting ATPase IH [OS=Homo sapiens]	14	129.7	-0.17	0.973123
ATP13A1	Q9HD20	Endoplasmic reticulum transmembrane helix translocase [OS=Homo sapiens]	35	132.9	-0.4	0.640873
ATP13A3	Q9H7F0	Polyamine-transporting ATPase 13A3 [OS=Homo sapiens]	14	138	0.16	0.949966
ATP1A1	P05023	Sodium/potassium-transporting ATPase subunit alpha-1 [OS=Homo sapiens]	50	112.8	-0.1	0.95106
ATP1B1	P05026	Sodium/potassium-transporting ATPase subunit beta-1 [OS=Homo sapiens]	37	35	-0.12	0.95106
ATP1B2	P14415	Sodium/potassium-transporting ATPase subunit beta-2 [OS=Homo sapiens]	8	33.3	-0.14	0.97874
ATP1B3	P54709	Sodium/potassium-transporting ATPase subunit beta-3 [OS=Homo sapiens]	45	31.5	-0.18	0.949966
ATP2A2	P16615	Sarcoplasmic/endoplasmic reticulum calcium ATPase 2 [OS=Homo sapiens]	42	114.7	-0.36	0.686637
ATP2A3	Q93084	Sarcoplasmic/endoplasmic reticulum calcium ATPase 3 [OS=Homo sapiens]	32	109.2	-0.37	0.828792
ATP2B1	P20020	Plasma membrane calcium-transporting ATPase 1 [OS=Homo sapiens]	31	134.6	-0.17	0.949966
ATP2B2	Q01814	Plasma membrane calcium-transporting ATPase 2 [OS=Homo sapiens]	10	136.8	-0.63	0.842448
ATP2B4	P23634	Plasma membrane calcium-transporting ATPase 4 [OS=Homo sapiens]	31	137.8	-0.13	0.969169
ATP2C1	P98194	Calcium-transporting ATPase type 2C member 1 [OS=Homo sapiens]	25	100.5	-0.37	0.932557
ATP5F1A	P25705	ATP synthase subunit alpha, mitochondrial [OS=Homo sapiens]	54	59.7	-0.75	0.0637589
ATP5F1B	P06576	ATP synthase subunit beta, mitochondrial [OS=Homo sapiens]	72	56.5	-0.82	0.0334596
ATP5F1C	P36542	ATP synthase subunit gamma, mitochondrial [OS=Homo sapiens]	30	33	-0.93	0.0409079
ATP5F1D	P30049	ATP synthase subunit delta, mitochondrial [OS=Homo sapiens]	17	17.5	-0.62	0.369943
ATP5F1E	P56381	ATP synthase subunit epsilon, mitochondrial [OS=Homo sapiens]	29	5.8	-0.58	0.481539
ATP5IF1	Q9UII2	ATPase inhibitor, mitochondrial [OS=Homo sapiens]	17	12.2	-0.07	0.972941
ATP5ME	P56385	ATP synthase subunit e, mitochondrial [OS=Homo sapiens]	52	7.9	-0.5	0.482659
ATP5MF	P56134	ATP synthase subunit f, mitochondrial [OS=Homo sapiens]	26	10.9	-0.94	0.085027
ATP5MG	O75964	ATP synthase subunit g, mitochondrial [OS=Homo sapiens]	56	11.4	-0.78	0.177693
ATP5MJ	P56378	ATP synthase subunit ATP5MJ, mitochondrial [OS=Homo sapiens]	12	6.7	-0.25	0.912008
ATP5MK	Q96IX5	ATP synthase membrane subunit K, mitochondrial [OS=Homo sapiens]	45	6.5	-0.53	0.565767
ATP5PB	P24539	ATP synthase F(0) complex subunit B1, mitochondrial [OS=Homo sapiens]	45	28.9	-1.12	0.00257846
ATP5PD	O75947	ATP synthase subunit d, mitochondrial [OS=Homo sapiens]	70	18.5	-0.52	0.339368
ATP5PF	P18859	ATP synthase-coupling factor 6, mitochondrial [OS=Homo sapiens]	56	12.6	-0.15	0.942978
ATP5PO	P48047	ATP synthase subunit O, mitochondrial [OS=Homo sapiens]	42	23.3	-0.43	0.599561
ATP6AP1	Q15904	V-type proton ATPase subunit S1 [OS=Homo sapiens]	31	52	-0.16	0.957865
ATP6AP2	O75787	Renin receptor [OS=Homo sapiens]	41	39	-0.12	0.962591
ATP6V0A1	Q93050	V-type proton ATPase 116 kDa subunit a 1 [OS=Homo sapiens]	32	96.4	-0.16	0.949966
ATP6V0A2	Q9Y487	V-type proton ATPase 116 kDa subunit a 2 [OS=Homo sapiens]	6	98	-0.4	0.912008
ATP6V0D1	P61421	V-type proton ATPase subunit d 1 [OS=Homo sapiens]	42	40.3	-0.24	0.868538
ATP6V0D2	Q8N8Y2	V-type proton ATPase subunit d 2 [OS=Homo sapiens]	39	40.4	-0.35	0.901558
ATP6V1A	P38606	V-type proton ATPase catalytic subunit A [OS=Homo sapiens]	68	68.3	-0.11	0.95106
ATP6V1B2	P21281	V-type proton ATPase subunit B, brain isoform [OS=Homo sapiens]	75	56.5	0	0.991465
ATP6V1C1	P21283	V-type proton ATPase subunit C 1 [OS=Homo sapiens]	72	43.9	-0.06	0.968175
ATP6V1D	Q9Y5K8	V-type proton ATPase subunit D [OS=Homo sapiens]	62	28.2	-0.25	0.926108
ATP6V1E1	P36543	V-type proton ATPase subunit E 1 [OS=Homo sapiens]	63	26.1	0	0.992931
ATP6V1F	Q16864	V-type proton ATPase subunit F [OS=Homo sapiens]	80	13.4	0.16	0.949966
ATP6V1G1	O75348	V-type proton ATPase subunit G 1 [OS=Homo sapiens]	56	13.7	0.23	0.912008
ATP6V1H	Q9UI12	V-type proton ATPase subunit H [OS=Homo sapiens]	58	55.8	-0.03	0.969823
ATP7A	Q04656	Copper-transporting ATPase 1 [OS=Homo sapiens]	5	163.3	-0.16	0.977121
ATP8B4	Q8TF62	Probable phospholipid-transporting ATPase IM [OS=Homo sapiens]	5	135.8	-0.01	0.996451
ATP9B	O43861	Probable phospholipid-transporting ATPase IIB [OS=Homo sapiens]	4	129.2	-0.3	0.949966
ATPAF1	Q5TC12	ATP synthase mitochondrial F1 complex assembly factor 1 [OS=Homo sapiens]	10	36.4	0.02	0.969169
ATRX	P46100	Transcriptional regulator ATRX [OS=Homo sapiens]	3	282.4	0.61	0.642814
ATXN10	Q9UBB4	Ataxin-10 [OS=Homo sapiens]	20	53.5	-0.08	0.998974
ATXN2	Q99700	Ataxin-2 [OS=Homo sapiens]	2	140.2	-6.64	2.89061e-16
ATXN2L	Q8WWM7	Ataxin-2-like protein [OS=Homo sapiens]	18	113.3	0.37	0.812905
ATXN3	P54252	Ataxin-3 [OS=Homo sapiens]	24	41.2	-0.22	0.967639
AUP1	Q9Y679	Lipid droplet-regulating VLDL assembly factor AUP1 [OS=Homo sapiens]	21	45.8	-0.21	0.949966
AVEN	Q9NQS1	Cell death regulator Aven [OS=Homo sapiens]	14	38.5	0.98	0.120732
AVL9	Q8NBF6	Late secretory pathway protein AVL9 homolog [OS=Homo sapiens]	14	71.9	-0.8	0.417345
AZU1	P20160	Azurocidin [OS=Homo sapiens]	7	26.9	-0.24	0.961524
B2M	P61769	Beta-2-microglobulin [OS=Homo sapiens]	55	13.7	-0.04	0.969299
B3GALT6	Q96L58	Beta-1,3-galactosyltransferase 6 [OS=Homo sapiens]	10	37.1	-6.64	2.89061e-16
B3GAT3	O94766	Galactosylgalactosylxylosylprotein 3-beta-glucuronosyltransferase 3 [OS=Homo sapiens]	19	37.1	-0.45	0.890292
B3GLCT	Q6Y288	Beta-1,3-glucosyltransferase [OS=Homo sapiens]	25	56.5	-0.38	0.935061
B4GALT1	P15291	Beta-1,4-galactosyltransferase 1 [OS=Homo sapiens]	23	43.9	-0.24	0.961524
BABAM1	Q9NWV8	BRISC and BRCA1-A complex member 1 [OS=Homo sapiens]	33	36.5	-0.06	0.997539
BABAM2	Q9NXR7	BRISC and BRCA1-A complex member 2 [OS=Homo sapiens]	6	43.5	0.44	0.696864
BACH1	O14867	Transcription regulator protein BACH1 [OS=Homo sapiens]	8	81.9	0.02	0.984795
BAG1	Q99933	BAG family molecular chaperone regulator 1 [OS=Homo sapiens]	11	38.8	0.61	0.642814
BAG3	O95817	BAG family molecular chaperone regulator 3 [OS=Homo sapiens]	20	61.6	0.84	0.091017
BAG4	O95429	BAG family molecular chaperone regulator 4 [OS=Homo sapiens]	11	49.6	-0.29	0.949966
BAG5	Q9UL15	BAG family molecular chaperone regulator 5 [OS=Homo sapiens]	22	51.2	-0.27	0.956631
BAG6	P46379	Large proline-rich protein BAG6 [OS=Homo sapiens]	17	119.3	-0.24	0.947292
BAIAP2	Q9UQB8	Brain-specific angiogenesis inhibitor 1-associated protein 2 [OS=Homo sapiens]	43	60.8	0.11	0.966357
BAK1	Q16611	Bcl-2 homologous antagonist/killer [OS=Homo sapiens]	29	23.4	-0.26	0.95106
BANF1	O75531	Barrier-to-autointegration factor [OS=Homo sapiens]	61	10.1	0.15	0.954335
BAP18	Q8IXM2	Chromatin complexes subunit BAP18 [OS=Homo sapiens]	43	17.9	0.11	0.954335
BASP1	P80723	Brain acid soluble protein 1 [OS=Homo sapiens]	79	22.7	0.38	0.799526
BAX	Q07812	Apoptosis regulator BAX [OS=Homo sapiens]	36	21.2	0.17	0.954562
BAZ1A	Q9NRL2	Bromodomain adjacent to zinc finger domain protein 1A [OS=Homo sapiens]	3	178.6	-0.23	0.972941
BAZ1B	Q9UIG0	Tyrosine-protein kinase BAZ1B [OS=Homo sapiens]	7	170.8	-0.83	0.374414
BBLN	Q9BUW7	Bublin coiled-coil protein [OS=Homo sapiens]	11	9	0.06	0.967985
BCAP29	Q9UHQ4	B-cell receptor-associated protein 29 [OS=Homo sapiens]	34	28.3	0.1	0.969169
BCAP31	P51572	B-cell receptor-associated protein 31 [OS=Homo sapiens]	46	28	-0.16	0.935061
BCAS2	O75934	Pre-mRNA-splicing factor SPF27 [OS=Homo sapiens]	39	26.1	-0.63	0.712314
BCAT1	P54687	Branched-chain-amino-acid aminotransferase, cytosolic [OS=Homo sapiens]	13	42.9	0.7	0.408109
BCAT2	O15382	Branched-chain-amino-acid aminotransferase, mitochondrial [OS=Homo sapiens]	29	44.3	-0.89	0.309345
BCCIP	Q9P287	BRCA2 and CDKN1A-interacting protein [OS=Homo sapiens]	22	36	0.38	0.868523
BCKDHA	P12694	2-oxoisovalerate dehydrogenase subunit alpha, mitochondrial [OS=Homo sapiens]	11	50.4	-0.64	0.656392
BCKDK	O14874	[3-methyl-2-oxobutanoate dehydrogenase [lipoamide]] kinase, mitochondrial [OS=Homo sapiens]	26	46.3	-0.86	0.328963
BCL10	O95999	B-cell lymphoma/leukemia 10 [OS=Homo sapiens]	9	26.2	-0.42	0.946777
BCL2L1	Q07817	Bcl-2-like protein 1 [OS=Homo sapiens]	8	26	0.06	0.969169
BCL2L13	Q9BXK5	Bcl-2-like protein 13 [OS=Homo sapiens]	42	52.7	-0.2	0.95106
BCLAF1	Q9NYF8	Bcl-2-associated transcription factor 1 [OS=Homo sapiens]	26	106.1	-0.14	0.965414
BDH1	Q02338	D-beta-hydroxybutyrate dehydrogenase, mitochondrial [OS=Homo sapiens]	30	38.1	-6.64	2.89061e-16
BECN1	Q14457	Beclin-1 [OS=Homo sapiens]	14	51.9	0.7	0.373646
BET1	O15155	BET1 homolog [OS=Homo sapiens]	25	13.3	0.07	0.968854
BET1L	Q9NYM9	BET1-like protein [OS=Homo sapiens]	28	12.4	0.16	0.947292
BICD2	Q8TD16	Protein bicaudal D homolog 2 [OS=Homo sapiens]	35	93.5	0.03	0.996451
BID	P55957	BH3-interacting domain death agonist [OS=Homo sapiens]	61	22	0.41	0.640893
BIN1	O00499	Myc box-dependent-interacting protein 1 [OS=Homo sapiens]	25	64.7	0.46	0.709111
BIN2	Q9UBW5	Bridging integrator 2 [OS=Homo sapiens]	36	61.8	0.16	0.95106
BIRC6	Q9NR09	Baculoviral IAP repeat-containing protein 6 [OS=Homo sapiens]	4	529.9	0.16	0.949966
BLMH	Q13867	Bleomycin hydrolase [OS=Homo sapiens]	30	52.5	0.2	0.949966
BLOC1S1	P78537	Biogenesis of lysosome-related organelles complex 1 subunit 1 [OS=Homo sapiens]	25	17.3	-0.18	0.969169
BLOC1S2	Q6QNY1	Biogenesis of lysosome-related organelles complex 1 subunit 2 [OS=Homo sapiens]	46	16	0.06	0.969169
BLOC1S5	Q8TDH9	Biogenesis of lysosome-related organelles complex 1 subunit 5 [OS=Homo sapiens]	20	21.6	0.72	0.309345
BLOC1S6	Q9UL45	Biogenesis of lysosome-related organelles complex 1 subunit 6 [OS=Homo sapiens]	16	19.7	0.32	0.90087
BLTP2	Q14667	Protein KIAA0100 [OS=Homo sapiens]	5	253.5	-0.37	0.949966
BLTP3A	Q6BDS2	UHRF1-binding protein 1 [OS=Homo sapiens]	3	159.4	0.19	0.949966
BLTP3B	A0JNW5	UHRF1-binding protein 1-like [OS=Homo sapiens]	5	164.1	-0.05	0.989298
BLVRA	P53004	Biliverdin reductase A [OS=Homo sapiens]	65	33.4	0.41	0.639056
BLVRB	P30043	Flavin reductase (NADPH) [OS=Homo sapiens]	67	22.1	0.37	0.72305
BMP2K	Q9NSY1	BMP-2-inducible protein kinase [OS=Homo sapiens]	9	129.1	-0.12	0.997539
BNIP1	Q12981	Vesicle transport protein SEC20 [OS=Homo sapiens]	17	26.1	-0.3	0.949966
BNIP2	Q12982	BCL2/adenovirus E1B 19 kDa protein-interacting protein 2 [OS=Homo sapiens]	11	36	-0.39	0.949966
BNIP3L	O60238	BCL2/adenovirus E1B 19 kDa protein-interacting protein 3-like [OS=Homo sapiens]	14	23.9	-0.03	0.995877
BOD1L1	Q8NFC6	Biorientation of chromosomes in cell division protein 1-like 1 [OS=Homo sapiens]	3	330.3	-0.05	0.998423
BOLA2; BOLA2B	Q9H3K6	BolA-like protein 2 [OS=Homo sapiens]	51	10.1	0.29	0.912008
BORCS5	Q969J3	BLOC-1-related complex subunit 5 [OS=Homo sapiens]	44	22.2	0.02	0.972941
BORCS6	Q96GS4	BLOC-1-related complex subunit 6 [OS=Homo sapiens]	14	37.2	-0.13	0.999147
BORCS7	Q96B45	BLOC-1-related complex subunit 7 [OS=Homo sapiens]	55	11.7	0.33	0.842448
BORCS8	Q96FH0	BLOC-1-related complex subunit 8 [OS=Homo sapiens]	24	13.4	-0.07	0.99755
BPHL	Q86WA6	Valacyclovir hydrolase [OS=Homo sapiens]	6	32.5	-0.08	0.999147
BPI	P17213	Bactericidal permeability-increasing protein [OS=Homo sapiens]	39	53.9	-0.32	0.906412
BPNT1	O95861	3'(2'),5'-bisphosphate nucleotidase 1 [OS=Homo sapiens]	56	33.4	0.31	0.861034
BPNT2	Q9NX62	Golgi-resident adenosine 3',5'-bisphosphate 3'-phosphatase [OS=Homo sapiens]	25	38.7	-0.38	0.8984
BRAT1	Q6PJG6	BRCA1-associated ATM activator 1 [OS=Homo sapiens]	2	88.1	1.84	7.96641e-05
BRCC3	P46736	Lys-63-specific deubiquitinase BRCC36 [OS=Homo sapiens]	21	36	-0.28	0.952467
BRD2	P25440	Bromodomain-containing protein 2 [OS=Homo sapiens]	1	88	0.21	0.943142
BRD4	O60885	Bromodomain-containing protein 4 [OS=Homo sapiens]	5	152.1	0.04	0.969823
BRI3BP	Q8WY22	BRI3-binding protein [OS=Homo sapiens]	17	27.8	-0.59	0.752237
BRIX1	Q8TDN6	Ribosome biogenesis protein BRX1 homolog [OS=Homo sapiens]	10	41.4	-0.11	0.99939
BRK1	Q8WUW1	Protein BRICK1 [OS=Homo sapiens]	65	8.7	0.23	0.923481
BROX	Q5VW32	BRO1 domain-containing protein BROX [OS=Homo sapiens]	23	46.4	0.27	0.900935
BSDC1	Q9NW68	BSD domain-containing protein 1 [OS=Homo sapiens]	30	47.1	0.38	0.821857
BSG	P35613	Basigin [OS=Homo sapiens]	24	42.2	-0.9	0.0131581
BST1	Q10588	ADP-ribosyl cyclase/cyclic ADP-ribose hydrolase 2 [OS=Homo sapiens]	26	35.7	0.12	0.962542
BST2	Q10589	Bone marrow stromal antigen 2 [OS=Homo sapiens]	18	19.8	-1.45	0.0118863
BTAF1	O14981	TATA-binding protein-associated factor 172 [OS=Homo sapiens]	5	206.8	-0.21	0.971135
BTF3	P20290	Transcription factor BTF3 [OS=Homo sapiens]	53	22.2	0.79	0.0748347
BTF3L4	Q96K17	Transcription factor BTF3 homolog 4 [OS=Homo sapiens]	39	17.3	0.89	0.025562
BTK	Q06187	Tyrosine-protein kinase BTK [OS=Homo sapiens]	49	76.2	0.05	0.985818
BTN3A3	O00478	Butyrophilin subfamily 3 member A3 [OS=Homo sapiens]	4	65	-0.8	0.672172
BUB3	O43684	Mitotic checkpoint protein BUB3 [OS=Homo sapiens]	47	37.1	-0.17	0.949966
BUD31	P41223	Protein BUD31 homolog [OS=Homo sapiens]	25	17	-0.52	0.895581
BZW1	Q7L1Q6	eIF5-mimic protein 2 [OS=Homo sapiens]	67	48	0.19	0.95106
BZW2	Q9Y6E2	eIF5-mimic protein 1 [OS=Homo sapiens]	21	48.1	-1.08	0.131817
C11orf54	Q9H0W9	Ester hydrolase C11orf54 [OS=Homo sapiens]	23	35.1	0.19	0.938145
C11orf68	Q9H3H3	UPF0696 protein C11orf68 [OS=Homo sapiens]	8	31.4	-0.28	0.95106
C15orf40	Q8WUR7	UPF0235 protein C15orf40 [OS=Homo sapiens]	8	16.3	0.57	0.680003
C18orf32	Q8TCD1	UPF0729 protein C18orf32 [OS=Homo sapiens]	24	8.7	0.3	0.868538
C19orf25	Q9UFG5	UPF0449 protein C19orf25 [OS=Homo sapiens]	14	12.9	0.46	0.78883
C19orf53	Q9UNZ5	Leydig cell tumor 10 kDa protein homolog [OS=Homo sapiens]	16	10.6	-0.08	0.997539
C1orf162	Q8NEQ5	Transmembrane protein C1orf162 [OS=Homo sapiens]	25	16.9	0.45	0.695063
C1orf174	Q8IYL3	UPF0688 protein C1orf174 [OS=Homo sapiens]	6	26	0.43	0.829921
C1orf50	Q9BV19	Uncharacterized protein C1orf50 [OS=Homo sapiens]	16	21.9	-0.12	0.999568
C1QA	P02745	Complement C1q subcomponent subunit A [OS=Homo sapiens]	29	26	0.5	0.583936
C1QB	P02746	Complement C1q subcomponent subunit B [OS=Homo sapiens]	32	26.7	-0.09	0.969169
C1QBP	Q07021	Complement component 1 Q subcomponent-binding protein, mitochondrial [OS=Homo sapiens]	61	31.3	-0.47	0.451614
C1QC	P02747	Complement C1q subcomponent subunit C [OS=Homo sapiens]	30	25.8	-0.08	0.969623
C20orf27	Q9GZN8	UPF0687 protein C20orf27 [OS=Homo sapiens]	19	19.3	0.25	0.89352
C2CD2L	O14523	Phospholipid transfer protein C2CD2L [OS=Homo sapiens]	9	76.1	-0.17	0.981956
C3orf38	Q5JPI3	Uncharacterized protein C3orf38 [OS=Homo sapiens]	6	37.5	-0.08	0.997539
C5AR1	P21730	C5a anaphylatoxin chemotactic receptor 1 [OS=Homo sapiens]	14	39.3	-0.05	0.991392
C6orf120	Q7Z4R8	UPF0669 protein C6orf120 [OS=Homo sapiens]	14	20.8	-0.38	0.923087
C8orf82	Q6P1X6	UPF0598 protein C8orf82 [OS=Homo sapiens]	5	23.9	-0.87	0.563627
C9orf64	Q5T6V5	Queuosine salvage protein [OS=Homo sapiens]	6	39	0.35	0.890721
C9orf72	Q96LT7	Guanine nucleotide exchange factor C9orf72 [OS=Homo sapiens]	11	54.3	0.19	0.942978
C9orf78	Q9NZ63	Telomere length and silencing protein 1 homolog [OS=Homo sapiens]	31	33.7	0.59	0.526259
CA2	P00918	Carbonic anhydrase 2 [OS=Homo sapiens]	67	29.2	0.36	0.822497
CAB39	Q9Y376	Calcium-binding protein 39 [OS=Homo sapiens]	52	39.8	0.44	0.629794
CAB39L	Q9H9S4	Calcium-binding protein 39-like [OS=Homo sapiens]	12	39.1	-0.42	0.901558
CACUL1	Q86Y37	CDK2-associated and cullin domain-containing protein 1 [OS=Homo sapiens]	15	41	-0.95	0.475423
CACYBP	Q9HB71	Calcyclin-binding protein [OS=Homo sapiens]	43	26.2	0.14	0.95106
CAD	P27708	CAD protein [OS=Homo sapiens]	18	242.8	0.17	0.949966
CALCOCO1	Q9P1Z2	Calcium-binding and coiled-coil domain-containing protein 1 [OS=Homo sapiens]	12	77.3	-0.04	0.997539
CALM1	P0DP23	Calmodulin-1 [OS=Homo sapiens]	65	16.8	0.34	0.842922
CALR	P27797	Calreticulin [OS=Homo sapiens]	65	48.1	-0.04	0.969169
CALU	O43852	Calumenin [OS=Homo sapiens]	70	37.1	0.13	0.969169
CAMK1	Q14012	Calcium/calmodulin-dependent protein kinase type 1 [OS=Homo sapiens]	45	41.3	0.25	0.929763
CAMK2D	Q13557	Calcium/calmodulin-dependent protein kinase type II subunit delta [OS=Homo sapiens]	24	56.3	0.44	0.715645
CAMK2G	Q13555	Calcium/calmodulin-dependent protein kinase type II subunit gamma [OS=Homo sapiens]	15	62.6	-0.09	0.996712
CAMSAP1	Q5T5Y3	Calmodulin-regulated spectrin-associated protein 1 [OS=Homo sapiens]	6	177.9	0.52	0.600467
CAND1	Q86VP6	Cullin-associated NEDD8-dissociated protein 1 [OS=Homo sapiens]	39	136.3	0.12	0.969823
CANX	P27824	Calnexin [OS=Homo sapiens]	44	67.5	-0.01	0.984216
CAP1	Q01518	Adenylyl cyclase-associated protein 1 [OS=Homo sapiens]	65	51.9	0.19	0.95106
CAPG	P40121	Macrophage-capping protein [OS=Homo sapiens]	60	38.5	0.43	0.699821
CAPN1	P07384	Calpain-1 catalytic subunit [OS=Homo sapiens]	48	81.8	0.06	0.997539
CAPN2	P17655	Calpain-2 catalytic subunit [OS=Homo sapiens]	59	79.9	0.19	0.952467
CAPN7	Q9Y6W3	Calpain-7 [OS=Homo sapiens]	9	92.6	0.2	0.947292
CAPNS1	P04632	Calpain small subunit 1 [OS=Homo sapiens]	57	28.3	0.12	0.969299
CAPRIN1	Q14444	Caprin-1 [OS=Homo sapiens]	25	78.3	0.03	0.998872
CAPZA1	P52907	F-actin-capping protein subunit alpha-1 [OS=Homo sapiens]	69	32.9	-0.14	0.945481
CAPZA2	P47755	F-actin-capping protein subunit alpha-2 [OS=Homo sapiens]	70	32.9	-0.17	0.929763
CAPZB	P47756	F-actin-capping protein subunit beta [OS=Homo sapiens]	74	30.6	0.02	0.996451
CARD16	Q5EG05	Caspase recruitment domain-containing protein 16 [OS=Homo sapiens]	24	22.6	0.49	0.617885
CARD19	Q96LW7	Caspase recruitment domain-containing protein 19 [OS=Homo sapiens]	13	25.6	-0.7	0.619288
CARD9	Q9H257	Caspase recruitment domain-containing protein 9 [OS=Homo sapiens]	32	62.2	0.01	0.979258
CARHSP1	Q9Y2V2	Calcium-regulated heat-stable protein 1 [OS=Homo sapiens]	18	15.9	0.64	0.364461
CARM1	Q86X55	Histone-arginine methyltransferase CARM1 [OS=Homo sapiens]	17	65.8	0.19	0.935061
CARS1	P49589	Cysteine--tRNA ligase, cytoplasmic [OS=Homo sapiens]	31	85.4	0.2	0.947292
CARS2	Q9HA77	Probable cysteine--tRNA ligase, mitochondrial [OS=Homo sapiens]	20	62.2	-1.11	0.119044
CASC3	O15234	Protein CASC3 [OS=Homo sapiens]	5	76.2	0.28	0.922607
CASP1	P29466	Caspase-1 [OS=Homo sapiens]	59	45.1	0.26	0.896483
CASP10	Q92851	Caspase-10 [OS=Homo sapiens]	8	58.9	6.64	2.89061e-16
CASP3	P42574	Caspase-3 [OS=Homo sapiens]	31	31.6	0.25	0.920455
CASP4	P49662	Caspase-4 [OS=Homo sapiens]	19	43.2	0.17	0.947292
CASP6	P55212	Caspase-6 [OS=Homo sapiens]	16	33.3	0.24	0.935061
CASP7	P55210	Caspase-7 [OS=Homo sapiens]	14	34.3	0.24	0.909533
CASP8	Q14790	Caspase-8 [OS=Homo sapiens]	20	55.4	0.03	0.972182
CASP9	P55211	Caspase-9 [OS=Homo sapiens]	7	46.3	0.19	0.946209
CASS4	Q9NQ75	Cas scaffolding protein family member 4 [OS=Homo sapiens]	4	87.1	-6.64	2.89061e-16
CAST	P20810	Calpastatin [OS=Homo sapiens]	41	76.5	0.58	0.393563
CAT	P04040	Catalase [OS=Homo sapiens]	70	59.7	-0.2	0.904453
CBFB	Q13951	Core-binding factor subunit beta [OS=Homo sapiens]	16	21.5	0.05	0.969169
CBL	P22681	E3 ubiquitin-protein ligase CBL [OS=Homo sapiens]	19	99.6	0.07	0.969169
CBLB	Q13191	E3 ubiquitin-protein ligase CBL-B [OS=Homo sapiens]	14	109.4	6.64	2.89061e-16
CBR1	P16152	Carbonyl reductase [NADPH] 1 [OS=Homo sapiens]	74	30.4	0.24	0.912008
CBR3	O75828	Carbonyl reductase [NADPH] 3 [OS=Homo sapiens]	54	30.8	0.25	0.909859
CBX1	P83916	Chromobox protein homolog 1 [OS=Homo sapiens]	46	21.4	-0.12	0.993356
CBX3	Q13185	Chromobox protein homolog 3 [OS=Homo sapiens]	58	20.8	-0.05	0.978013
CBX5	P45973	Chromobox protein homolog 5 [OS=Homo sapiens]	43	22.2	-0.2	0.949966
CC2D1A	Q6P1N0	Coiled-coil and C2 domain-containing protein 1A [OS=Homo sapiens]	17	104	0.5	0.662376
CC2D1B	Q5T0F9	Coiled-coil and C2 domain-containing protein 1B [OS=Homo sapiens]	13	94.2	0.04	0.993966
CCAR1	Q8IX12	Cell division cycle and apoptosis regulator protein 1 [OS=Homo sapiens]	23	132.7	-0.59	0.409183
CCAR2	Q8N163	Cell cycle and apoptosis regulator protein 2 [OS=Homo sapiens]	33	102.8	-0.4	0.793481
CCDC115	Q96NT0	Coiled-coil domain-containing protein 115 [OS=Homo sapiens]	51	19.7	-0.3	0.912008
CCDC12	Q8WUD4	Coiled-coil domain-containing protein 12 [OS=Homo sapiens]	37	19.2	0.24	0.912008
CCDC124	Q96CT7	Coiled-coil domain-containing protein 124 [OS=Homo sapiens]	37	25.8	0.53	0.56117
CCDC134	Q9H6E4	Coiled-coil domain-containing protein 134 [OS=Homo sapiens]	27	26.5	0.03	0.985564
CCDC167	Q9P0B6	Coiled-coil domain-containing protein 167 [OS=Homo sapiens]	15	11.5	0.22	0.934766
CCDC22	O60826	Coiled-coil domain-containing protein 22 [OS=Homo sapiens]	37	70.7	0.09	0.969299
CCDC25	Q86WR0	Coiled-coil domain-containing protein 25 [OS=Homo sapiens]	11	24.5	6.64	2.89061e-16
CCDC43	Q96MW1	Coiled-coil domain-containing protein 43 [OS=Homo sapiens]	28	25.2	0.46	0.715046
CCDC47	Q96A33	PAT complex subunit CCDC47 [OS=Homo sapiens]	38	55.8	-0.31	0.885097
CCDC50	Q8IVM0	Coiled-coil domain-containing protein 50 [OS=Homo sapiens]	7	35.8	0.36	0.856463
CCDC6	Q16204	Coiled-coil domain-containing protein 6 [OS=Homo sapiens]	31	53.3	0.13	0.960837
CCDC86	Q9H6F5	Coiled-coil domain-containing protein 86 [OS=Homo sapiens]	2	40.2	-0.69	0.801977
CCDC88A	Q3V6T2	Girdin [OS=Homo sapiens]	30	215.9	0.15	0.949966
CCDC88B	A6NC98	Coiled-coil domain-containing protein 88B [OS=Homo sapiens]	4	164.7	0.09	0.962542
CCDC9	Q9Y3X0	Coiled-coil domain-containing protein 9 [OS=Homo sapiens]	15	59.7	0.44	0.749464
CCDC90B	Q9GZT6	Coiled-coil domain-containing protein 90B, mitochondrial [OS=Homo sapiens]	20	29.5	-0.29	0.949966
CCDC91	Q7Z6B0	Coiled-coil domain-containing protein 91 [OS=Homo sapiens]	2	49.9	0.35	0.890292
CCDC93	Q567U6	Coiled-coil domain-containing protein 93 [OS=Homo sapiens]	29	73.2	0.04	0.995624
CCNY	Q8ND76	Cyclin-Y [OS=Homo sapiens]	12	39.3	0.14	0.954562
CCNYL1	Q8N7R7	Cyclin-Y-like protein 1 [OS=Homo sapiens]	12	40.7	-0.12	0.997539
CCPG1	Q9ULG6	Cell cycle progression protein 1 [OS=Homo sapiens]	8	87.3	-0.14	0.991435
CCR1	P32246	C-C chemokine receptor type 1 [OS=Homo sapiens]	3	41.1	-0.94	0.454576
CCRL2	O00421	C-C chemokine receptor-like 2 [OS=Homo sapiens]	8	39.5	0.14	0.950736
CCS	O14618	Copper chaperone for superoxide dismutase [OS=Homo sapiens]	16	29	0.28	0.904019
CCT2	P78371	T-complex protein 1 subunit beta [OS=Homo sapiens]	76	57.5	0.16	0.958642
CCT3	P49368	T-complex protein 1 subunit gamma [OS=Homo sapiens]	69	60.5	0.17	0.956631
CCT4	P50991	T-complex protein 1 subunit delta [OS=Homo sapiens]	63	57.9	0.12	0.969169
CCT5	P48643	T-complex protein 1 subunit epsilon [OS=Homo sapiens]	70	59.6	0.14	0.967933
CCT6A	P40227	T-complex protein 1 subunit zeta [OS=Homo sapiens]	55	58	0.09	0.985564
CCT7	Q99832	T-complex protein 1 subunit eta [OS=Homo sapiens]	65	59.3	0.02	0.996451
CCT8	P50990	T-complex protein 1 subunit theta [OS=Homo sapiens]	73	59.6	0.09	0.985564
CCZ1	P86791	Vacuolar fusion protein CCZ1 homolog [OS=Homo sapiens]	19	55.8	-0.44	0.884131
CD101	Q93033	Immunoglobulin superfamily member 2 [OS=Homo sapiens]	23	115	-0.13	0.969169
CD109	Q6YHK3	CD109 antigen [OS=Homo sapiens]	4	161.6	-6.64	2.89061e-16
CD14	P08571	Monocyte differentiation antigen CD14 [OS=Homo sapiens]	12	40.1	-2.2	9.26858e-06
CD151	P48509	CD151 antigen [OS=Homo sapiens]	6	28.3	0.7	0.473807
CD163	Q86VB7	Scavenger receptor cysteine-rich type 1 protein M130 [OS=Homo sapiens]	4	125.4	-0.56	0.839322
CD180	Q99467	CD180 antigen [OS=Homo sapiens]	16	74.1	0.16	0.95106
CD1A	P06126	T-cell surface glycoprotein CD1a [OS=Homo sapiens]	24	37.1	-0.59	0.520686
CD1B	P29016	T-cell surface glycoprotein CD1b [OS=Homo sapiens]	47	36.9	-0.2	0.933017
CD1C	P29017	T-cell surface glycoprotein CD1c [OS=Homo sapiens]	20	37.6	0.02	0.985564
CD1E	P15812	T-cell surface glycoprotein CD1e, membrane-associated [OS=Homo sapiens]	7	43.6	-6.64	2.89061e-16
CD200R1	Q8TD46	Cell surface glycoprotein CD200 receptor 1 [OS=Homo sapiens]	13	36.6	-0.43	0.942978
CD22	P20273	B-cell receptor CD22 [OS=Homo sapiens]	6	95.3	0.07	0.969169
CD226	Q15762	CD226 antigen [OS=Homo sapiens]	22	38.6	-6.64	2.89061e-16
CD274	Q9NZQ7	Programmed cell death 1 ligand 1 [OS=Homo sapiens]	31	33.3	-0.83	0.372482
CD276	Q5ZPR3	CD276 antigen [OS=Homo sapiens]	31	57.2	-0.1	0.969169
CD2AP	Q9Y5K6	CD2-associated protein [OS=Homo sapiens]	24	71.4	0.42	0.784418
CD2BP2	O95400	CD2 antigen cytoplasmic tail-binding protein 2 [OS=Homo sapiens]	17	37.6	0.06	0.969169
CD33	P20138	Myeloid cell surface antigen CD33 [OS=Homo sapiens]	12	39.8	-0.39	0.808877
CD36	P16671	Platelet glycoprotein 4 [OS=Homo sapiens]	22	53	0.13	0.954562
CD4	P01730	T-cell surface glycoprotein CD4 [OS=Homo sapiens]	16	51.1	-0.37	0.923481
CD40	P25942	Tumor necrosis factor receptor superfamily member 5 [OS=Homo sapiens]	16	30.6	-1.04	0.0238419
CD44	P16070	CD44 antigen [OS=Homo sapiens]	12	81.5	-0.19	0.912008
CD47	Q08722	Leukocyte surface antigen CD47 [OS=Homo sapiens]	9	35.2	0.2	0.949966
CD48	P09326	CD48 antigen [OS=Homo sapiens]	18	27.7	-1.71	0.000856431
CD58	P19256	Lymphocyte function-associated antigen 3 [OS=Homo sapiens]	7	28.1	-0.08	0.97254
CD59	P13987	CD59 glycoprotein [OS=Homo sapiens]	16	14.2	0.28	0.89352
CD63	P08962	CD63 antigen [OS=Homo sapiens]	8	25.6	0.06	0.997539
CD68	P34810	Macrosialin [OS=Homo sapiens]	7	37.4	0.12	0.949966
CD74	P04233	HLA class II histocompatibility antigen gamma chain [OS=Homo sapiens]	42	33.5	-0.24	0.868523
CD81	P60033	CD81 antigen [OS=Homo sapiens]	28	25.8	0.16	0.949966
CD82	P27701	CD82 antigen [OS=Homo sapiens]	9	29.6	0.67	0.334639
CD83	Q01151	CD83 antigen [OS=Homo sapiens]	5	23	-0.76	0.700546
CD84	Q9UIB8	SLAM family member 5 [OS=Homo sapiens]	41	38.8	-0.99	0.017359
CD86	P42081	T-lymphocyte activation antigen CD86 [OS=Homo sapiens]	14	37.7	0.12	0.95106
CD9	P21926	CD9 antigen [OS=Homo sapiens]	23	25.4	0.46	0.632613
CD99	P14209	CD99 antigen [OS=Homo sapiens]	13	18.8	-1.01	0.0432401
CD99L2	Q8TCZ2	CD99 antigen-like protein 2 [OS=Homo sapiens]	13	28	-6.64	2.89061e-16
CDA	P32320	Cytidine deaminase [OS=Homo sapiens]	29	16.2	0.47	0.717468
CDC123	O75794	Cell division cycle protein 123 homolog [OS=Homo sapiens]	10	39.1	-0.05	0.998423
CDC16	Q13042	Cell division cycle protein 16 homolog [OS=Homo sapiens]	8	71.6	-0.12	0.995253
CDC23	Q9UJX2	Cell division cycle protein 23 homolog [OS=Homo sapiens]	9	68.8	-1.01	0.412601
CDC26	Q8NHZ8	Anaphase-promoting complex subunit CDC26 [OS=Homo sapiens]	14	9.8	0.39	0.856903
CDC27	P30260	Cell division cycle protein 27 homolog [OS=Homo sapiens]	6	91.8	-0.25	0.954562
CDC37	Q16543	Hsp90 co-chaperone Cdc37 [OS=Homo sapiens]	40	44.4	0.13	0.969169
CDC40	O60508	Pre-mRNA-processing factor 17 [OS=Homo sapiens]	17	65.5	-0.59	0.710943
CDC42	P60953	Cell division control protein 42 homolog [OS=Homo sapiens]	63	21.2	-0.08	0.958642
CDC42BPB	Q9Y5S2	Serine/threonine-protein kinase MRCK beta [OS=Homo sapiens]	11	194.2	-0.01	0.977121
CDC5L	Q99459	Cell division cycle 5-like protein [OS=Homo sapiens]	42	92.2	-0.23	0.935061
CDC73	Q6P1J9	Parafibromin [OS=Homo sapiens]	20	60.5	-0.25	0.957865
CDH2	P19022	Cadherin-2 [OS=Homo sapiens]	9	99.7	-0.12	0.989298
CDIPT	O14735	CDP-diacylglycerol--inositol 3-phosphatidyltransferase [OS=Homo sapiens]	10	23.5	-0.32	0.949966
CDK1	P06493	Cyclin-dependent kinase 1 [OS=Homo sapiens]	11	34.1	-0.25	0.969169
CDK11B	P21127	Cyclin-dependent kinase 11B [OS=Homo sapiens]	11	92.6	-0.58	0.717468
CDK2AP1	O14519	Cyclin-dependent kinase 2-associated protein 1 [OS=Homo sapiens]	18	12.4	-0.3	0.949966
CDK5	Q00535	Cyclin-dependent kinase 5 [OS=Homo sapiens]	11	33.3	0.02	0.969169
CDK5RAP3	Q96JB5	CDK5 regulatory subunit-associated protein 3 [OS=Homo sapiens]	45	56.9	-0.63	0.339237
CDK9	P50750	Cyclin-dependent kinase 9 [OS=Homo sapiens]	15	42.8	-0.28	0.949966
CDKAL1	Q5VV42	Threonylcarbamoyladenosine tRNA methylthiotransferase [OS=Homo sapiens]	7	65.1	-0.09	0.996451
CDKN2AIP	Q9NXV6	CDKN2A-interacting protein [OS=Homo sapiens]	20	61.1	-0.26	0.956631
CDS2	O95674	Phosphatidate cytidylyltransferase 2 [OS=Homo sapiens]	15	51.4	0.01	0.998423
CDV3	Q9UKY7	Protein CDV3 homolog [OS=Homo sapiens]	41	27.3	0.64	0.283738
CEACAM6	P40199	Carcinoembryonic antigen-related cell adhesion molecule 6 [OS=Homo sapiens]	10	37.2	0.57	0.56299
CEACAM8	P31997	Carcinoembryonic antigen-related cell adhesion molecule 8 [OS=Homo sapiens]	4	38.1	-0.18	0.969169
CEBPA	P49715	CCAAT/enhancer-binding protein alpha [OS=Homo sapiens]	6	37.5	-0.54	0.842448
CEBPB	P17676	CCAAT/enhancer-binding protein beta [OS=Homo sapiens]	22	36.1	0.18	0.942739
CEBPZ	Q03701	CCAAT/enhancer-binding protein zeta [OS=Homo sapiens]	6	120.9	-0.29	0.961524
CELF2	O95319	CUGBP Elav-like family member 2 [OS=Homo sapiens]	15	54.3	-0.38	0.842448
CEMIP2	Q9UHN6	Cell surface hyaluronidase [OS=Homo sapiens]	3	154.3	-0.59	0.842448
CENPE	Q02224	Centromere-associated protein E [OS=Homo sapiens]	1	316.2	-0.77	0.488365
CEP170	Q5SW79	Centrosomal protein of 170 kDa [OS=Homo sapiens]	22	175.2	0.41	0.752237
CEPT1	Q9Y6K0	Choline/ethanolaminephosphotransferase 1 [OS=Homo sapiens]	6	46.5	-0.6	0.822961
CERS2	Q96G23	Ceramide synthase 2 [OS=Homo sapiens]	10	44.8	-0.44	0.704372
CERS5	Q8N5B7	Ceramide synthase 5 [OS=Homo sapiens]	2	45.7	-0.19	0.967985
CERS6	Q6ZMG9	Ceramide synthase 6 [OS=Homo sapiens]	4	44.9	-0.22	0.967985
CERT1	Q9Y5P4	Ceramide transfer protein [OS=Homo sapiens]	28	70.8	0.15	0.958642
CES1	P23141	Liver carboxylesterase 1 [OS=Homo sapiens]	60	62.5	-0.19	0.908703
CETN2	P41208	Centrin-2 [OS=Homo sapiens]	23	19.7	0.3	0.888858
CFAP20	Q9Y6A4	Cilia- and flagella-associated protein 20 [OS=Homo sapiens]	19	22.8	0.04	0.969299
CFDP1	Q9UEE9	Craniofacial development protein 1 [OS=Homo sapiens]	16	33.6	0.17	0.949966
CFL1	P23528	Cofilin-1 [OS=Homo sapiens]	58	18.5	0.37	0.808723
CHAMP1	Q96JM3	Chromosome alignment-maintaining phosphoprotein 1 [OS=Homo sapiens]	11	89	-0.47	0.872977
CHCHD10	Q8WYQ3	Coiled-coil-helix-coiled-coil-helix domain-containing protein 10, mitochondrial [OS=Homo sapiens]	6	14.1	0.38	0.829921
CHCHD2	Q9Y6H1	Coiled-coil-helix-coiled-coil-helix domain-containing protein 2 [OS=Homo sapiens]	15	15.5	0.62	0.501833
CHCHD3	Q9NX63	MICOS complex subunit MIC19 [OS=Homo sapiens]	30	26.1	-0.11	0.962542
CHCHD4	Q8N4Q1	Mitochondrial intermembrane space import and assembly protein 40 [OS=Homo sapiens]	42	16	0.39	0.767826
CHD2	O14647	Chromodomain-helicase-DNA-binding protein 2 [OS=Homo sapiens]	1	211.2	-6.64	2.89061e-16
CHD4	Q14839	Chromodomain-helicase-DNA-binding protein 4 [OS=Homo sapiens]	27	217.9	-0.58	0.480021
CHERP	Q8IWX8	Calcium homeostasis endoplasmic reticulum protein [OS=Homo sapiens]	12	103.6	-0.56	0.774922
CHI3L1	P36222	Chitinase-3-like protein 1 [OS=Homo sapiens]	61	42.6	0.05	0.993185
CHID1	Q9BWS9	Chitinase domain-containing protein 1 [OS=Homo sapiens]	49	44.9	-0.23	0.931633
CHIT1	Q13231	Chitotriosidase-1 [OS=Homo sapiens]	48	51.6	0.05	0.986263
CHM	P24386	Rab proteins geranylgeranyltransferase component A 1 [OS=Homo sapiens]	11	73.4	0.03	0.969762
CHMP1A	Q9HD42	Charged multivesicular body protein 1a [OS=Homo sapiens]	17	21.7	0.2	0.935061
CHMP1B	Q7LBR1	Charged multivesicular body protein 1b [OS=Homo sapiens]	8	22.1	-0.01	0.996451
CHMP2A	O43633	Charged multivesicular body protein 2a [OS=Homo sapiens]	31	25.1	0.21	0.949966
CHMP2B	Q9UQN3	Charged multivesicular body protein 2b [OS=Homo sapiens]	14	23.9	0.51	0.665481
CHMP3	Q9Y3E7	Charged multivesicular body protein 3 [OS=Homo sapiens]	17	25.1	0.19	0.935061
CHMP4A	Q9BY43	Charged multivesicular body protein 4a [OS=Homo sapiens]	43	25.1	0.77	0.136626
CHMP4B	Q9H444	Charged multivesicular body protein 4b [OS=Homo sapiens]	51	24.9	0.83	0.0635863
CHMP5	Q9NZZ3	Charged multivesicular body protein 5 [OS=Homo sapiens]	40	24.6	0.6	0.378589
CHMP6	Q96FZ7	Charged multivesicular body protein 6 [OS=Homo sapiens]	23	23.5	-0.01	0.995877
CHMP7	Q8WUX9	Charged multivesicular body protein 7 [OS=Homo sapiens]	12	50.9	0.08	0.969169
CHORDC1	Q9UHD1	Cysteine and histidine-rich domain-containing protein 1 [OS=Homo sapiens]	54	37.5	0.15	0.949966
CHP1	Q99653	Calcineurin B homologous protein 1 [OS=Homo sapiens]	72	22.4	-0.3	0.787806
CHST13	Q8NET6	Carbohydrate sulfotransferase 13 [OS=Homo sapiens]	6	38.9	0.05	0.969169
CHTOP	Q9Y3Y2	Chromatin target of PRMT1 protein [OS=Homo sapiens]	14	26.4	0.04	0.969169
CHUK	O15111	Inhibitor of nuclear factor kappa-B kinase subunit alpha [OS=Homo sapiens]	4	84.6	-0.03	0.994576
CHURC1	Q8WUH1	Protein Churchill [OS=Homo sapiens]	12	12.9	0.2	0.945402
CIAO1	O76071	Probable cytosolic iron-sulfur protein assembly protein CIAO1 [OS=Homo sapiens]	27	37.8	0.23	0.912008
CIAO2A	Q9H5X1	Cytosolic iron-sulfur assembly component 2A [OS=Homo sapiens]	21	18.3	0.2	0.935061
CIAO2B	Q9Y3D0	Cytosolic iron-sulfur assembly component 2B [OS=Homo sapiens]	39	17.7	0.27	0.90087
CIAPIN1	Q6FI81	Anamorsin [OS=Homo sapiens]	39	33.6	0.35	0.849938
CIB1	Q99828	Calcium and integrin-binding protein 1 [OS=Homo sapiens]	29	21.7	0.47	0.787806
CIC	Q96RK0	Protein capicua homolog [OS=Homo sapiens]	1	163.7	0.04	0.969169
CIRBP	Q14011	Cold-inducible RNA-binding protein [OS=Homo sapiens]	27	18.6	0.19	0.946777
CISD1	Q9NZ45	CDGSH iron-sulfur domain-containing protein 1 [OS=Homo sapiens]	26	12.2	-0.38	0.90087
CISD2	Q8N5K1	CDGSH iron-sulfur domain-containing protein 2 [OS=Homo sapiens]	55	15.3	0	0.998423
CKAP4	Q07065	Cytoskeleton-associated protein 4 [OS=Homo sapiens]	60	66	0.03	0.998423
CKAP5	Q14008	Cytoskeleton-associated protein 5 [OS=Homo sapiens]	24	225.4	0.02	0.995253
CKLF	Q9UBR5	Chemokine-like factor [OS=Homo sapiens]	7	17.2	-0.36	0.935061
CLASP2	O75122	CLIP-associating protein 2 [OS=Homo sapiens]	23	141	0.02	0.997539
CLC	Q05315	Galectin-10 [OS=Homo sapiens]	30	16.4	-0.62	0.589183
CLCC1	Q96S66	Chloride channel CLIC-like protein 1 [OS=Homo sapiens]	34	62	-0.04	0.98821
CLCN7	P51798	H(+)/Cl(-) exchange transporter 7 [OS=Homo sapiens]	13	88.6	-0.3	0.912008
CLDND1	Q9NY35	Claudin domain-containing protein 1 [OS=Homo sapiens]	9	28.6	0.81	0.373646
CLEC10A	Q8IUN9	C-type lectin domain family 10 member A [OS=Homo sapiens]	18	35.4	-0.9	0.293822
CLEC4A	Q9UMR7	C-type lectin domain family 4 member A [OS=Homo sapiens]	5	27.5	0.07	0.969299
CLEC5A	Q9NY25	C-type lectin domain family 5 member A [OS=Homo sapiens]	27	21.5	-0.78	0.235753
CLIC1	O00299	Chloride intracellular channel protein 1 [OS=Homo sapiens]	79	26.9	0.26	0.914825
CLIC2	O15247	Chloride intracellular channel protein 2 [OS=Homo sapiens]	60	28.3	-0.02	0.996712
CLIC4	Q9Y696	Chloride intracellular channel protein 4 [OS=Homo sapiens]	77	28.8	0.18	0.952467
CLINT1	Q14677	Clathrin interactor 1 [OS=Homo sapiens]	36	68.2	0.13	0.958642
CLIP1	P30622	CAP-Gly domain-containing linker protein 1 [OS=Homo sapiens]	35	162.1	0.52	0.482659
CLIP2	Q9UDT6	CAP-Gly domain-containing linker protein 2 [OS=Homo sapiens]	14	115.8	0.58	0.658109
CLN5	O75503	Ceroid-lipofuscinosis neuronal protein 5 [OS=Homo sapiens]	25	41.5	-0.2	0.967985
CLN6	Q9NWW5	Ceroid-lipofuscinosis neuronal protein 6 [OS=Homo sapiens]	11	35.9	0.57	0.646256
CLN8	Q9UBY8	Protein CLN8 [OS=Homo sapiens]	18	32.8	-0.49	0.868523
CLNS1A	P54105	Methylosome subunit pICln [OS=Homo sapiens]	22	26.2	0.54	0.62102
CLPB	Q9H078	Caseinolytic peptidase B protein homolog [OS=Homo sapiens]	22	78.7	-0.79	0.356536
CLPP	Q16740	ATP-dependent Clp protease proteolytic subunit, mitochondrial [OS=Homo sapiens]	17	30.2	-0.61	0.715757
CLPTM1	O96005	Putative lipid scramblase CLPTM1 [OS=Homo sapiens]	20	76	-0.21	0.949966
CLPTM1L	Q96KA5	Lipid scramblase CLPTM1L [OS=Homo sapiens]	11	62.2	0.18	0.935061
CLPX	O76031	ATP-dependent Clp protease ATP-binding subunit clpX-like, mitochondrial [OS=Homo sapiens]	28	69.2	-0.53	0.716086
CLTA	P09496	Clathrin light chain A [OS=Homo sapiens]	20	27.1	0.33	0.866364
CLTB	P09497	Clathrin light chain B [OS=Homo sapiens]	28	25.2	0.35	0.842448
CLTC	Q00610	Clathrin heavy chain 1 [OS=Homo sapiens]	76	191.5	-0.21	0.901558
CLU	P10909	Clusterin [OS=Homo sapiens]	10	52.5	-0.28	0.968854
CLUH	O75153	Clustered mitochondria protein homolog [OS=Homo sapiens]	10	146.6	-0.08	0.999147
CLYBL	Q8N0X4	Citramalyl-CoA lyase, mitochondrial [OS=Homo sapiens]	19	37.3	-0.87	0.369289
CMAS	Q8NFW8	N-acylneuraminate cytidylyltransferase [OS=Homo sapiens]	43	48.3	-0.23	0.943142
CMC1	Q7Z7K0	COX assembly mitochondrial protein homolog [OS=Homo sapiens]	18	12.5	-0.14	0.985564
CMC2	Q9NRP2	COX assembly mitochondrial protein 2 homolog [OS=Homo sapiens]	22	9.5	0.23	0.935061
CMPK1	P30085	UMP-CMP kinase [OS=Homo sapiens]	55	22.2	0.38	0.723166
CMPK2	Q5EBM0	UMP-CMP kinase 2, mitochondrial [OS=Homo sapiens]	27	49.4	0.53	0.555179
CMSS1	Q9BQ75	Protein CMSS1 [OS=Homo sapiens]	8	31.9	-6.64	2.89061e-16
CMTM3	Q96MX0	CKLF-like MARVEL transmembrane domain-containing protein 3 [OS=Homo sapiens]	4	19.7	-0.3	0.966627
CMTM6	Q9NX76	CKLF-like MARVEL transmembrane domain-containing protein 6 [OS=Homo sapiens]	5	20.4	-0.1	0.99939
CMTR1	Q8N1G2	Cap-specific mRNA (nucleoside-2'-O-)-methyltransferase 1 [OS=Homo sapiens]	6	95.3	0.17	0.951886
CNBP	P62633	CCHC-type zinc finger nucleic acid binding protein [OS=Homo sapiens]	27	19.5	0.62	0.374414
CNDP2	Q96KP4	Cytosolic non-specific dipeptidase [OS=Homo sapiens]	72	52.8	0.35	0.835767
CNIH4	Q9P003	Protein cornichon homolog 4 [OS=Homo sapiens]	14	16.1	-0.7	0.78883
CNN2	Q99439	Calponin-2 [OS=Homo sapiens]	48	33.7	0.53	0.374414
CNOT1	A5YKK6	CCR4-NOT transcription complex subunit 1 [OS=Homo sapiens]	16	266.8	-0.15	0.955191
CNOT10	Q9H9A5	CCR4-NOT transcription complex subunit 10 [OS=Homo sapiens]	3	82.3	-0.47	0.932557
CNOT2	Q9NZN8	CCR4-NOT transcription complex subunit 2 [OS=Homo sapiens]	4	59.7	-0.26	0.969169
CNOT3	O75175	CCR4-NOT transcription complex subunit 3 [OS=Homo sapiens]	15	81.8	0.25	0.912008
CNOT6L	Q96LI5	CCR4-NOT transcription complex subunit 6-like [OS=Homo sapiens]	4	63	-0.53	0.906412
CNOT7	Q9UIV1	CCR4-NOT transcription complex subunit 7 [OS=Homo sapiens]	8	32.7	0.15	0.95106
CNOT9	Q92600	CCR4-NOT transcription complex subunit 9 [OS=Homo sapiens]	18	33.6	-0.18	0.969169
CNP	P09543	2',3'-cyclic-nucleotide 3'-phosphodiesterase [OS=Homo sapiens]	43	47.5	0.03	0.994863
CNPY2	Q9Y2B0	Protein canopy homolog 2 [OS=Homo sapiens]	78	20.6	0.06	0.980456
CNPY3	Q9BT09	Protein canopy homolog 3 [OS=Homo sapiens]	41	30.7	0.14	0.95106
CNPY4	Q8N129	Protein canopy homolog 4 [OS=Homo sapiens]	5	28.3	-0.01	0.996451
COA3	Q9Y2R0	Cytochrome c oxidase assembly factor 3 homolog, mitochondrial [OS=Homo sapiens]	27	11.7	-0.52	0.640873
COA6	Q5JTJ3	Cytochrome c oxidase assembly factor 6 homolog [OS=Homo sapiens]	22	14.1	0.33	0.8779
COA7	Q96BR5	Cytochrome c oxidase assembly factor 7 [OS=Homo sapiens]	4	25.7	-0.63	0.690693
COASY	Q13057	Bifunctional coenzyme A synthase [OS=Homo sapiens]	14	62.3	-0.09	0.997539
COG1	Q8WTW3	Conserved oligomeric Golgi complex subunit 1 [OS=Homo sapiens]	9	108.9	0.11	0.951101
COG2	Q14746	Conserved oligomeric Golgi complex subunit 2 [OS=Homo sapiens]	19	83.2	0.26	0.8984
COG3	Q96JB2	Conserved oligomeric Golgi complex subunit 3 [OS=Homo sapiens]	11	94	0	0.974289
COG4	Q9H9E3	Conserved oligomeric Golgi complex subunit 4 [OS=Homo sapiens]	12	89	0.6	0.565767
COG5	Q9UP83	Conserved oligomeric Golgi complex subunit 5 [OS=Homo sapiens]	11	92.7	-0.09	0.998974
COG6	Q9Y2V7	Conserved oligomeric Golgi complex subunit 6 [OS=Homo sapiens]	7	73.2	-0.12	0.995879
COG7	P83436	Conserved oligomeric Golgi complex subunit 7 [OS=Homo sapiens]	13	86.3	0.39	0.784418
COG8	Q96MW5	Conserved oligomeric Golgi complex subunit 8 [OS=Homo sapiens]	14	68.4	0.78	0.440292
COL14A1	Q05707	Collagen alpha-1(XIV) chain [OS=Homo sapiens]	2	193.4	-0.1	0.998423
COLEC12	Q5KU26	Collectin-12 [OS=Homo sapiens]	10	81.5	-1.35	0.0187653
COLGALT1	Q8NBJ5	Procollagen galactosyltransferase 1 [OS=Homo sapiens]	58	71.6	-0.06	0.967985
COMMD1	Q8N668	COMM domain-containing protein 1 [OS=Homo sapiens]	30	21.2	-0.11	0.997539
COMMD10	Q9Y6G5	COMM domain-containing protein 10 [OS=Homo sapiens]	26	23	-0.05	0.997539
COMMD2	Q86X83	COMM domain-containing protein 2 [OS=Homo sapiens]	65	22.7	-0.03	0.997539
COMMD3	Q9UBI1	COMM domain-containing protein 3 [OS=Homo sapiens]	57	22.1	0.1	0.969169
COMMD4	Q9H0A8	COMM domain-containing protein 4 [OS=Homo sapiens]	30	21.8	0.07	0.965414
COMMD5	Q9GZQ3	COMM domain-containing protein 5 [OS=Homo sapiens]	19	24.7	0.27	0.883025
COMMD6	Q7Z4G1	COMM domain-containing protein 6 [OS=Homo sapiens]	39	9.6	0.13	0.949966
COMMD7	Q86VX2	COMM domain-containing protein 7 [OS=Homo sapiens]	31	22.5	0.18	0.94546
COMMD8	Q9NX08	COMM domain-containing protein 8 [OS=Homo sapiens]	44	21.1	0.15	0.949966
COMMD9	Q9P000	COMM domain-containing protein 9 [OS=Homo sapiens]	63	21.8	0.27	0.890139
COMT	P21964	Catechol O-methyltransferase [OS=Homo sapiens]	66	30	-0.36	0.669636
COPA	P53621	Coatomer subunit alpha [OS=Homo sapiens]	58	138.3	0.03	0.998423
COPB1	P53618	Coatomer subunit beta [OS=Homo sapiens]	46	107.1	0.01	0.995879
COPB2	P35606	Coatomer subunit beta' [OS=Homo sapiens]	56	102.4	-0.05	0.969169
COPE	O14579	Coatomer subunit epsilon [OS=Homo sapiens]	79	34.5	-0.15	0.95106
COPG1	Q9Y678	Coatomer subunit gamma-1 [OS=Homo sapiens]	66	97.7	-0.05	0.969169
COPG2	Q9UBF2	Coatomer subunit gamma-2 [OS=Homo sapiens]	30	97.6	0.06	0.969169
COPRS	Q9NQ92	Coordinator of PRMT5 and differentiation stimulator [OS=Homo sapiens]	9	20.1	1.2	0.0801927
COPS2	P61201	COP9 signalosome complex subunit 2 [OS=Homo sapiens]	44	51.6	0.07	0.974896
COPS3	Q9UNS2	COP9 signalosome complex subunit 3 [OS=Homo sapiens]	30	47.8	0.11	0.954562
COPS4	Q9BT78	COP9 signalosome complex subunit 4 [OS=Homo sapiens]	52	46.2	-0.05	0.983139
COPS5	Q92905	COP9 signalosome complex subunit 5 [OS=Homo sapiens]	33	37.6	0.18	0.945481
COPS6	Q7L5N1	COP9 signalosome complex subunit 6 [OS=Homo sapiens]	33	36.1	-0.24	0.949966
COPS7A	Q9UBW8	COP9 signalosome complex subunit 7a [OS=Homo sapiens]	20	30.3	-0.05	0.997539
COPS7B	Q9H9Q2	COP9 signalosome complex subunit 7b [OS=Homo sapiens]	13	29.6	-0.54	0.802005
COPS8	Q99627	COP9 signalosome complex subunit 8 [OS=Homo sapiens]	51	23.2	0.25	0.912008
COPS9	Q8WXC6	COP9 signalosome complex subunit 9 [OS=Homo sapiens]	35	6.2	0.7	0.332615
COPZ1	P61923	Coatomer subunit zeta-1 [OS=Homo sapiens]	27	20.2	-0.15	0.951886
COQ5	Q5HYK3	2-methoxy-6-polyprenyl-1,4-benzoquinol methylase, mitochondrial [OS=Homo sapiens]	38	37.1	-1.02	0.184616
COQ7	Q99807	5-demethoxyubiquinone hydroxylase, mitochondrial [OS=Homo sapiens]	13	24.3	-0.61	0.72305
COQ8A	Q8NI60	Atypical kinase COQ8A, mitochondrial [OS=Homo sapiens]	6	71.9	-0.97	0.282783
COQ9	O75208	Ubiquinone biosynthesis protein COQ9, mitochondrial [OS=Homo sapiens]	27	35.5	-0.36	0.923481
CORO1A	P31146	Coronin-1A [OS=Homo sapiens]	46	51	0.22	0.947292
CORO1B	Q9BR76	Coronin-1B [OS=Homo sapiens]	42	54.2	0.09	0.983349
CORO1C	Q9ULV4	Coronin-1C [OS=Homo sapiens]	50	53.2	0	0.98821
CORO2A	Q92828	Coronin-2A [OS=Homo sapiens]	6	59.7	-0.36	0.935061
CORO7	P57737	Coronin-7 [OS=Homo sapiens]	46	100.5	0.16	0.949966
COTL1	Q14019	Coactosin-like protein [OS=Homo sapiens]	67	15.9	0.3	0.890292
COX14	Q96I36	Cytochrome c oxidase assembly protein COX14 [OS=Homo sapiens]	14	6.6	1.18	0.0890222
COX15	Q7KZN9	Cytochrome c oxidase assembly protein COX15 homolog [OS=Homo sapiens]	6	46	-1.09	0.298531
COX17	Q14061	Cytochrome c oxidase copper chaperone [OS=Homo sapiens]	25	6.9	-0.16	0.983949
COX20	Q5RI15	Cytochrome c oxidase assembly protein COX20, mitochondrial [OS=Homo sapiens]	23	13.3	-0.97	0.243963
COX4I1	P13073	Cytochrome c oxidase subunit 4 isoform 1, mitochondrial [OS=Homo sapiens]	39	19.6	-0.57	0.275746
COX5A	P20674	Cytochrome c oxidase subunit 5A, mitochondrial [OS=Homo sapiens]	52	16.8	-0.01	0.985564
COX5B	P10606	Cytochrome c oxidase subunit 5B, mitochondrial [OS=Homo sapiens]	67	13.7	-0.3	0.799526
COX6A1	P12074	Cytochrome c oxidase subunit 6A1, mitochondrial [OS=Homo sapiens]	46	12.1	1.1	0.0389085
COX6B1	P14854	Cytochrome c oxidase subunit 6B1 [OS=Homo sapiens]	76	10.2	-0.07	0.985278
COX6C	P09669	Cytochrome c oxidase subunit 6C [OS=Homo sapiens]	29	8.8	-0.27	0.890292
COX7A2	P14406	Cytochrome c oxidase subunit 7A2, mitochondrial [OS=Homo sapiens]	57	9.4	-0.34	0.86262
COX7A2L	O14548	Cytochrome c oxidase subunit 7A-related protein, mitochondrial [OS=Homo sapiens]	19	12.6	-0.56	0.713005
COX7C	P15954	Cytochrome c oxidase subunit 7C, mitochondrial [OS=Homo sapiens]	41	7.2	-0.17	0.97254
CPD	O75976	Carboxypeptidase D [OS=Homo sapiens]	6	152.8	0.17	0.95106
CPM	P14384	Carboxypeptidase M [OS=Homo sapiens]	42	50.5	-0.42	0.549333
CPNE1	Q99829	Copine-1 [OS=Homo sapiens]	21	59	0.09	0.958642
CPNE3	O75131	Copine-3 [OS=Homo sapiens]	43	60.1	0.11	0.962542
CPOX	P36551	Oxygen-dependent coproporphyrinogen-III oxidase, mitochondrial [OS=Homo sapiens]	47	50.1	-0.78	0.157009
CPPED1	Q9BRF8	Serine/threonine-protein phosphatase CPPED1 [OS=Homo sapiens]	54	35.5	0.31	0.82154
CPQ	Q9Y646	Carboxypeptidase Q [OS=Homo sapiens]	25	51.9	-0.33	0.895581
CPSF1	Q10570	Cleavage and polyadenylation specificity factor subunit 1 [OS=Homo sapiens]	12	160.8	-0.63	0.676107
CPSF2	Q9P2I0	Cleavage and polyadenylation specificity factor subunit 2 [OS=Homo sapiens]	28	88.4	-0.61	0.723969
CPSF3	Q9UKF6	Cleavage and polyadenylation specificity factor subunit 3 [OS=Homo sapiens]	12	77.4	-0.46	0.886199
CPSF4	O95639	Cleavage and polyadenylation specificity factor subunit 4 [OS=Homo sapiens]	12	30.2	6.64	2.89061e-16
CPSF6	Q16630	Cleavage and polyadenylation specificity factor subunit 6 [OS=Homo sapiens]	23	59.2	0.02	0.998423
CPSF7	Q8N684	Cleavage and polyadenylation specificity factor subunit 7 [OS=Homo sapiens]	27	52	-0.27	0.935061
CPT1A	P50416	Carnitine O-palmitoyltransferase 1, liver isoform [OS=Homo sapiens]	36	88.3	-0.56	0.329611
CPT2	P23786	Carnitine O-palmitoyltransferase 2, mitochondrial [OS=Homo sapiens]	51	73.7	-0.73	0.194936
CPVL	Q9H3G5	Probable serine carboxypeptidase CPVL [OS=Homo sapiens]	29	54.1	-0.34	0.752237
CR1	P17927	Complement receptor type 1 [OS=Homo sapiens]	6	223.5	-2.71	5.70577e-11
CRABP2	P29373	Cellular retinoic acid-binding protein 2 [OS=Homo sapiens]	59	15.7	0.76	0.192592
CRAT	P43155	Carnitine O-acetyltransferase [OS=Homo sapiens]	4	70.8	-0.51	0.909945
CREB1	P16220	Cyclic AMP-responsive element-binding protein 1 [OS=Homo sapiens]	20	35.1	0.43	0.739256
CREG1	O75629	Protein CREG1 [OS=Homo sapiens]	30	24.1	-0.22	0.938748
CRELD1	Q96HD1	Protein disulfide isomerase CRELD1 [OS=Homo sapiens]	10	45.4	-0.23	0.962728
CRELD2	Q6UXH1	Protein disulfide isomerase CRELD2 [OS=Homo sapiens]	14	38.2	0.17	0.95106
CRK	P46108	Adapter molecule crk [OS=Homo sapiens]	25	33.8	0.3	0.872977
CRKL	P46109	Crk-like protein [OS=Homo sapiens]	50	33.8	0.26	0.912008
CRLF3	Q8IUI8	Cytokine receptor-like factor 3 [OS=Homo sapiens]	15	49.7	0.21	0.93567
CRNKL1	Q9BZJ0	Crooked neck-like protein 1 [OS=Homo sapiens]	10	100.4	-0.78	0.484496
CRTAP	O75718	Cartilage-associated protein [OS=Homo sapiens]	17	46.5	-0.29	0.947292
CRTC2	Q53ET0	CREB-regulated transcription coactivator 2 [OS=Homo sapiens]	8	73.3	0.61	0.546274
CRYBG1	Q9Y4K1	Beta/gamma crystallin domain-containing protein 1 [OS=Homo sapiens]	22	188.6	0.16	0.949966
CRYBG3	Q68DQ2	Very large A-kinase anchor protein [OS=Homo sapiens]	3	330.4	6.64	2.89061e-16
CRYL1	Q9Y2S2	Lambda-crystallin homolog [OS=Homo sapiens]	19	35.4	0.12	0.95106
CRYZ	Q08257	Quinone oxidoreductase [OS=Homo sapiens]	29	35.2	-0.24	0.961466
CRYZL1	O95825	Quinone oxidoreductase-like protein 1 [OS=Homo sapiens]	5	38.7	-0.01	0.985564
CS	O75390	Citrate synthase, mitochondrial [OS=Homo sapiens]	36	51.7	-0.69	0.107444
CSDE1	O75534	Cold shock domain-containing protein E1 [OS=Homo sapiens]	49	88.8	0.08	0.972941
CSE1L	P55060	Exportin-2 [OS=Homo sapiens]	45	110.3	0.11	0.965811
CSF1	P09603	Macrophage colony-stimulating factor 1 [OS=Homo sapiens]	12	60.1	-1	0.146545
CSF2RA	P15509	Granulocyte-macrophage colony-stimulating factor receptor subunit alpha [OS=Homo sapiens]	11	46.2	-1.08	0.278092
CSGALNACT2	Q8N6G5	Chondroitin sulfate N-acetylgalactosaminyltransferase 2 [OS=Homo sapiens]	12	62.5	-0.04	0.993356
CSK	P41240	Tyrosine-protein kinase CSK [OS=Homo sapiens]	60	50.7	0.09	0.969169
CSNK1A1	P48729	Casein kinase I isoform alpha [OS=Homo sapiens]	18	38.9	0.12	0.961524
CSNK1E	P49674	Casein kinase I isoform epsilon [OS=Homo sapiens]	9	47.3	0.03	0.969299
CSNK2A1	P68400	Casein kinase II subunit alpha [OS=Homo sapiens]	38	45.1	-0.27	0.914825
CSNK2A2	P19784	Casein kinase II subunit alpha' [OS=Homo sapiens]	52	41.2	-0.33	0.912008
CSNK2B	P67870	Casein kinase II subunit beta [OS=Homo sapiens]	34	24.9	0.08	0.969169
CSRP1	P21291	Cysteine and glycine-rich protein 1 [OS=Homo sapiens]	52	20.6	0.29	0.872977
CST3	P01034	Cystatin-C [OS=Homo sapiens]	45	15.8	-0.29	0.893081
CST7	O76096	Cystatin-F [OS=Homo sapiens]	12	16.4	-0.7	0.564477
CSTA	P01040	Cystatin-A [OS=Homo sapiens]	53	11	0.68	0.172405
CSTB	P04080	Cystatin-B [OS=Homo sapiens]	70	11.1	0.16	0.961524
CSTF1	Q05048	Cleavage stimulation factor subunit 1 [OS=Homo sapiens]	11	48.3	0.01	0.972482
CSTF2	P33240	Cleavage stimulation factor subunit 2 [OS=Homo sapiens]	32	60.9	0.01	0.980456
CSTF2T	Q9H0L4	Cleavage stimulation factor subunit 2 tau variant [OS=Homo sapiens]	31	64.4	-0.15	0.955191
CSTF3	Q12996	Cleavage stimulation factor subunit 3 [OS=Homo sapiens]	25	82.9	-0.8	0.417466
CTBP1	Q13363	C-terminal-binding protein 1 [OS=Homo sapiens]	25	47.5	-0.3	0.912008
CTBP2	P56545	C-terminal-binding protein 2 [OS=Homo sapiens]	11	48.9	-0.52	0.890721
CTBS	Q01459	Di-N-acetylchitobiase [OS=Homo sapiens]	19	43.7	-0.34	0.946777
CTCF	P49711	Transcriptional repressor CTCF [OS=Homo sapiens]	5	82.7	0.1	0.966627
CTDNEP1	O95476	CTD nuclear envelope phosphatase 1 [OS=Homo sapiens]	18	28.4	-0.86	0.598617
CTDSP1	Q9GZU7	Carboxy-terminal domain RNA polymerase II polypeptide A small phosphatase 1 [OS=Homo sapiens]	4	29.2	0.1	0.957865
CTNNA1	P35221	Catenin alpha-1 [OS=Homo sapiens]	37	100	-0.04	0.99007
CTNNB1	P35222	Catenin beta-1 [OS=Homo sapiens]	8	85.4	-6.64	2.89061e-16
CTNNBL1	Q8WYA6	Beta-catenin-like protein 1 [OS=Homo sapiens]	9	65.1	-0.47	0.880859
CTNND1	O60716	Catenin delta-1 [OS=Homo sapiens]	40	108.1	-0.1	0.972941
CTPS1	P17812	CTP synthase 1 [OS=Homo sapiens]	16	66.6	1.28	0.00633974
CTR9	Q6PD62	RNA polymerase-associated protein CTR9 homolog [OS=Homo sapiens]	5	133.4	-0.43	0.912008
CTSA	P10619	Lysosomal protective protein [OS=Homo sapiens]	22	54.4	-0.21	0.935061
CTSB	P07858	Cathepsin B [OS=Homo sapiens]	53	37.8	0.04	0.99939
CTSC	P53634	Dipeptidyl peptidase 1 [OS=Homo sapiens]	30	51.8	-0.08	0.969823
CTSD	P07339	Cathepsin D [OS=Homo sapiens]	61	44.5	-0.18	0.922353
CTSG	P08311	Cathepsin G [OS=Homo sapiens]	24	28.8	0.16	0.949966
CTSH	P09668	Pro-cathepsin H [OS=Homo sapiens]	32	37.4	-0.32	0.75813
CTSL	P07711	Procathepsin L [OS=Homo sapiens]	21	37.5	-0.19	0.912008
CTSS	P25774	Cathepsin S [OS=Homo sapiens]	56	37.5	-0.12	0.949966
CTSZ	Q9UBR2	Cathepsin Z [OS=Homo sapiens]	45	33.8	-0.31	0.769629
CTTN	Q14247	Src substrate cortactin [OS=Homo sapiens]	25	61.5	0.89	0.0770781
CTTNBP2NL	Q9P2B4	CTTNBP2 N-terminal-like protein [OS=Homo sapiens]	16	70.1	0.39	0.808877
CUL1	Q13616	Cullin-1 [OS=Homo sapiens]	26	89.6	0.08	0.965414
CUL2	Q13617	Cullin-2 [OS=Homo sapiens]	36	86.9	0.09	0.969169
CUL3	Q13618	Cullin-3 [OS=Homo sapiens]	22	88.9	-0.16	0.972941
CUL4A	Q13619	Cullin-4A [OS=Homo sapiens]	19	87.6	-0.02	0.997539
CUL5	Q93034	Cullin-5 [OS=Homo sapiens]	26	90.9	0.14	0.958642
CUTA	O60888	Protein CutA [OS=Homo sapiens]	33	19.1	0.52	0.549333
CUX1	Q13948	Protein CASP [OS=Homo sapiens]	25	77.4	-0.14	0.961524
CUX1	P39880	Homeobox protein cut-like 1 [OS=Homo sapiens]	10	164.1	2.95	2.89061e-16
CWC15	Q9P013	Spliceosome-associated protein CWC15 homolog [OS=Homo sapiens]	24	26.6	0.65	0.461943
CWF19L1	Q69YN2	CWF19-like protein 1 [OS=Homo sapiens]	15	60.6	0.04	0.969842
CXorf38	Q8TB03	Uncharacterized protein CXorf38 [OS=Homo sapiens]	21	36.6	0.08	0.961524
CYB561D2	O14569	Transmembrane reductase CYB561D2 [OS=Homo sapiens]	5	24	-0.55	0.793481
CYB5A	P00167	Cytochrome b5 [OS=Homo sapiens]	49	15.3	-0.14	0.958642
CYB5B	O43169	Cytochrome b5 type B [OS=Homo sapiens]	33	16.7	-0.39	0.793952
CYB5R1	Q9UHQ9	NADH-cytochrome b5 reductase 1 [OS=Homo sapiens]	42	34.1	-0.77	0.0637589
CYB5R3	P00387	NADH-cytochrome b5 reductase 3 [OS=Homo sapiens]	62	34.2	-0.49	0.408109
CYB5R4	Q7L1T6	Cytochrome b5 reductase 4 [OS=Homo sapiens]	6	59.4	0.03	0.972941
CYBA	P13498	Cytochrome b-245 light chain [OS=Homo sapiens]	28	21	0.31	0.85388
CYBB	P04839	Cytochrome b-245 heavy chain [OS=Homo sapiens]	39	65.3	-0.22	0.890292
CYBC1	Q9BQA9	Cytochrome b-245 chaperone 1 [OS=Homo sapiens]	16	20.8	-0.64	0.346817
CYBRD1	Q53TN4	Plasma membrane ascorbate-dependent reductase CYBRD1 [OS=Homo sapiens]	8	31.6	0.08	0.968682
CYC1	P08574	Cytochrome c1, heme protein, mitochondrial [OS=Homo sapiens]	42	35.4	-0.28	0.907181
CYCS	P99999	Cytochrome c [OS=Homo sapiens]	55	11.7	-0.5	0.402272
CYFIP1	Q7L576	Cytoplasmic FMR1-interacting protein 1 [OS=Homo sapiens]	47	145.1	0.12	0.969169
CYGB	Q8WWM9	Cytoglobin [OS=Homo sapiens]	59	21.4	0.78	0.187078
CYP1B1	Q16678	Cytochrome P450 1B1 [OS=Homo sapiens]	46	60.8	-0.48	0.41876
CYP20A1	Q6UW02	Cytochrome P450 20A1 [OS=Homo sapiens]	27	52.4	-0.39	0.912008
CYP27A1	Q02318	Sterol 26-hydroxylase, mitochondrial [OS=Homo sapiens]	50	60.2	-0.96	0.00663574
CYP2S1	Q96SQ9	Cytochrome P450 2S1 [OS=Homo sapiens]	27	55.8	-0.43	0.715645
CYP4F11	Q9HBI6	Cytochrome P450 4F11 [OS=Homo sapiens]	2	60.1	-6.64	2.89061e-16
CYP51A1	Q16850	Lanosterol 14-alpha demethylase [OS=Homo sapiens]	38	57.2	-0.55	0.675057
CYRIB	Q9NUQ9	CYFIP-related Rac1 interactor B [OS=Homo sapiens]	69	36.7	0.25	0.932557
CYSTM1	Q9H1C7	Cysteine-rich and transmembrane domain-containing protein 1 [OS=Homo sapiens]	11	10.6	-0.36	0.942978
CYTH1	Q15438	Cytohesin-1 [OS=Homo sapiens]	27	46.4	0.32	0.872121
CYTH4	Q9UIA0	Cytohesin-4 [OS=Homo sapiens]	29	45.6	0.15	0.949966
CZIB	Q9NWV4	CXXC motif containing zinc binding protein [OS=Homo sapiens]	42	18	0.39	0.770199
DAB2	P98082	Disabled homolog 2 [OS=Homo sapiens]	44	82.4	0.04	0.99939
DAD1	P61803	Dolichyl-diphosphooligosaccharide--protein glycosyltransferase subunit DAD1 [OS=Homo sapiens]	28	12.5	-0.61	0.462821
DAGLA	Q9Y4D2	Diacylglycerol lipase-alpha [OS=Homo sapiens]	1	114.9	-6.64	2.89061e-16
DAGLB	Q8NCG7	Diacylglycerol lipase-beta [OS=Homo sapiens]	10	73.7	-0.33	0.942978
DAP3	P51398	28S ribosomal protein S29, mitochondrial [OS=Homo sapiens]	26	45.5	-1.01	0.16637
DAPK1	P53355	Death-associated protein kinase 1 [OS=Homo sapiens]	9	159.9	-0.18	0.972941
DARS1	P14868	Aspartate--tRNA ligase, cytoplasmic [OS=Homo sapiens]	58	57.1	-0.17	0.942739
DARS2	Q6PI48	Aspartate--tRNA ligase, mitochondrial [OS=Homo sapiens]	21	73.5	-0.67	0.676045
DAZAP1	Q96EP5	DAZ-associated protein 1 [OS=Homo sapiens]	31	43.4	-0.33	0.928199
DBI	P07108	Acyl-CoA-binding protein [OS=Homo sapiens]	53	10	0.93	0.0225597
DBNL	Q9UJU6	Drebrin-like protein [OS=Homo sapiens]	50	48.2	0.51	0.520765
DBR1	Q9UK59	Lariat debranching enzyme [OS=Homo sapiens]	6	61.5	-0.08	0.999111
DBT	P11182	Lipoamide acyltransferase component of branched-chain alpha-keto acid dehydrogenase complex, mitochondrial [OS=Homo sapiens]	29	53.5	-0.79	0.470156
DCD	P81605	Dermcidin [OS=Homo sapiens]	10	11.3	-0.19	0.989298
DCK	P27707	Deoxycytidine kinase [OS=Homo sapiens]	20	30.5	0.75	0.255314
DCP1A	Q9NPI6	mRNA-decapping enzyme 1A [OS=Homo sapiens]	4	63.2	-0.03	0.995877
DCPS	Q96C86	m7GpppX diphosphatase [OS=Homo sapiens]	24	38.6	0.44	0.727907
DCTD	P32321	Deoxycytidylate deaminase [OS=Homo sapiens]	6	20	0.44	0.809111
DCTN1	Q14203	Dynactin subunit 1 [OS=Homo sapiens]	46	141.6	0.03	0.998423
DCTN2	Q13561	Dynactin subunit 2 [OS=Homo sapiens]	57	44.2	0.21	0.949966
DCTN3	O75935	Dynactin subunit 3 [OS=Homo sapiens]	39	21.1	0.01	0.991392
DCTN4	Q9UJW0	Dynactin subunit 4 [OS=Homo sapiens]	28	52.3	-0.15	0.982883
DCTN5	Q9BTE1	Dynactin subunit 5 [OS=Homo sapiens]	6	20.1	0.06	0.965414
DCTN6	O00399	Dynactin subunit 6 [OS=Homo sapiens]	9	20.7	0.2	0.932557
DCTPP1	Q9H773	dCTP pyrophosphatase 1 [OS=Homo sapiens]	46	18.7	0.84	0.168472
DCUN1D1	Q96GG9	DCN1-like protein 1 [OS=Homo sapiens]	29	30.1	-0.07	0.997539
DCXR	Q7Z4W1	L-xylulose reductase [OS=Homo sapiens]	47	25.9	-0.24	0.926656
DDAH2	O95865	N(G),N(G)-dimethylarginine dimethylaminohydrolase 2 [OS=Homo sapiens]	32	29.6	0.28	0.890139
DDB1	Q16531	DNA damage-binding protein 1 [OS=Homo sapiens]	28	126.9	-0.18	0.93567
DDI2	Q5TDH0	Protein DDI1 homolog 2 [OS=Homo sapiens]	43	44.5	0.35	0.836301
DDOST	P39656	Dolichyl-diphosphooligosaccharide--protein glycosyltransferase 48 kDa subunit [OS=Homo sapiens]	42	50.8	-0.36	0.750257
DDRGK1	Q96HY6	DDRGK domain-containing protein 1 [OS=Homo sapiens]	37	35.6	-0.19	0.949966
DDT	P30046	D-dopachrome decarboxylase [OS=Homo sapiens]	43	12.7	0.14	0.961466
DDX1	Q92499	ATP-dependent RNA helicase DDX1 [OS=Homo sapiens]	43	82.4	-0.1	0.962542
DDX17	Q92841	Probable ATP-dependent RNA helicase DDX17 [OS=Homo sapiens]	44	80.2	-0.29	0.839322
DDX18	Q9NVP1	ATP-dependent RNA helicase DDX18 [OS=Homo sapiens]	19	75.4	-0.76	0.475423
DDX19A	Q9NUU7	ATP-dependent RNA helicase DDX19A [OS=Homo sapiens]	39	53.9	0.13	0.957865
DDX21	Q9NR30	Nucleolar RNA helicase 2 [OS=Homo sapiens]	33	87.3	-0.56	0.520765
DDX23	Q9BUQ8	Probable ATP-dependent RNA helicase DDX23 [OS=Homo sapiens]	21	95.5	-0.46	0.882096
DDX24	Q9GZR7	ATP-dependent RNA helicase DDX24 [OS=Homo sapiens]	18	96.3	0.04	0.969623
DDX27	Q96GQ7	Probable ATP-dependent RNA helicase DDX27 [OS=Homo sapiens]	10	89.8	-0.37	0.923481
DDX39A	O00148	ATP-dependent RNA helicase DDX39A [OS=Homo sapiens]	39	49.1	-0.36	0.921225
DDX39B	Q13838	Spliceosome RNA helicase DDX39B [OS=Homo sapiens]	54	49	-0.51	0.363416
DDX3X	O00571	ATP-dependent RNA helicase DDX3X [OS=Homo sapiens]	59	73.2	-0.1	0.95106
DDX41	Q9UJV9	Probable ATP-dependent RNA helicase DDX41 [OS=Homo sapiens]	14	69.8	0.13	0.951
DDX42	Q86XP3	ATP-dependent RNA helicase DDX42 [OS=Homo sapiens]	25	102.9	-0.35	0.856805
DDX46	Q7L014	Probable ATP-dependent RNA helicase DDX46 [OS=Homo sapiens]	26	117.3	-0.17	0.95106
DDX47	Q9H0S4	Probable ATP-dependent RNA helicase DDX47 [OS=Homo sapiens]	12	50.6	-0.52	0.829921
DDX5	P17844	Probable ATP-dependent RNA helicase DDX5 [OS=Homo sapiens]	51	69.1	-0.39	0.607115
DDX50	Q9BQ39	ATP-dependent RNA helicase DDX50 [OS=Homo sapiens]	13	82.5	-0.5	0.907695
DDX54	Q8TDD1	ATP-dependent RNA helicase DDX54 [OS=Homo sapiens]	6	98.5	0.07	0.967985
DDX6	P26196	Probable ATP-dependent RNA helicase DDX6 [OS=Homo sapiens]	37	54.4	-0.26	0.927751
DDX60	Q8IY21	Probable ATP-dependent RNA helicase DDX60 [OS=Homo sapiens]	13	197.7	0.17	0.949966
DDX60L	Q5H9U9	Probable ATP-dependent RNA helicase DDX60-like [OS=Homo sapiens]	2	197.5	0.05	0.972941
DECR1	Q16698	2,4-dienoyl-CoA reductase [(3E)-enoyl-CoA-producing], mitochondrial [OS=Homo sapiens]	64	36	-0.68	0.117911
DEF6	Q9H4E7	Differentially expressed in FDCP 6 homolog [OS=Homo sapiens]	9	73.9	0.04	0.972941
DEFA1; DEFA1B	P59665	Neutrophil defensin 1 [OS=Homo sapiens]	19	10.2	-0.71	0.575778
DEGS1	O15121	Sphingolipid delta(4)-desaturase DES1 [OS=Homo sapiens]	16	37.8	-0.5	0.819213
DEK	P35659	Protein DEK [OS=Homo sapiens]	25	42.6	0.3	0.88232
DENND10	Q8TCE6	DENN domain-containing protein 10 [OS=Homo sapiens]	9	40.5	0.18	0.949966
DENND1C	Q8IV53	DENN domain-containing protein 1C [OS=Homo sapiens]	9	87	-6.64	2.89061e-16
DENND4B	O75064	DENN domain-containing protein 4B [OS=Homo sapiens]	10	163.7	-0.07	0.99939
DENND4C	Q5VZ89	DENN domain-containing protein 4C [OS=Homo sapiens]	25	212.6	0.33	0.846047
DENR	O43583	Density-regulated protein [OS=Homo sapiens]	30	22.1	0.39	0.776789
DERA	Q9Y315	Deoxyribose-phosphate aldolase [OS=Homo sapiens]	58	35.2	0.17	0.952467
DERL1	Q9BUN8	Derlin-1 [OS=Homo sapiens]	21	28.8	-0.72	0.524426
DERL2	Q9GZP9	Derlin-2 [OS=Homo sapiens]	17	27.5	0.09	0.968175
DERPC	P0CG12	Decreased expression in renal and prostate cancer protein [OS=Homo sapiens]	4	51.4	0.65	0.544446
DESI1	Q6ICB0	Desumoylating isopeptidase 1 [OS=Homo sapiens]	20	18.3	0.15	0.957865
DFFA	O00273	DNA fragmentation factor subunit alpha [OS=Homo sapiens]	44	36.5	0.49	0.609871
DGAT1	O75907	Diacylglycerol O-acyltransferase 1 [OS=Homo sapiens]	3	55.2	0.08	0.966627
DGKZ	Q13574	Diacylglycerol kinase zeta [OS=Homo sapiens]	9	103.9	0.36	0.81628
DHCR24	Q15392	Delta(24)-sterol reductase [OS=Homo sapiens]	27	60.1	-0.32	0.872121
DHODH	Q02127	Dihydroorotate dehydrogenase (quinone), mitochondrial [OS=Homo sapiens]	6	42.8	-6.64	2.89061e-16
DHPS	P49366	Deoxyhypusine synthase [OS=Homo sapiens]	7	40.9	0.74	0.481539
DHRS1	Q96LJ7	Dehydrogenase/reductase SDR family member 1 [OS=Homo sapiens]	12	33.9	-0.32	0.947292
DHRS11	Q6UWP2	Dehydrogenase/reductase SDR family member 11 [OS=Homo sapiens]	27	28.3	0.19	0.935061
DHRS4	Q9BTZ2	Dehydrogenase/reductase SDR family member 4 [OS=Homo sapiens]	26	29.5	-0.51	0.583275
DHRS7	Q9Y394	Dehydrogenase/reductase SDR family member 7 [OS=Homo sapiens]	47	38.3	-0.45	0.699734
DHRS7B	Q6IAN0	Dehydrogenase/reductase SDR family member 7B [OS=Homo sapiens]	16	35.1	-0.42	0.94632
DHRS9	Q9BPW9	Dehydrogenase/reductase SDR family member 9 [OS=Homo sapiens]	39	35.2	-0.25	0.95106
DHRSX	Q8N5I4	Dehydrogenase/reductase SDR family member on chromosome X [OS=Homo sapiens]	20	36.4	-0.39	0.914825
DHX15	O43143	ATP-dependent RNA helicase DHX15 [OS=Homo sapiens]	44	90.9	-0.43	0.72305
DHX29	Q7Z478	ATP-dependent RNA helicase DHX29 [OS=Homo sapiens]	10	155.1	0.33	0.895581
DHX30	Q7L2E3	ATP-dependent RNA helicase DHX30 [OS=Homo sapiens]	9	133.9	-0.15	0.991435
DHX36	Q9H2U1	ATP-dependent DNA/RNA helicase DHX36 [OS=Homo sapiens]	7	114.7	0.21	0.93567
DHX38	Q92620	Pre-mRNA-splicing factor ATP-dependent RNA helicase PRP16 [OS=Homo sapiens]	9	140.4	-0.67	0.817902
DHX57	Q6P158	Putative ATP-dependent RNA helicase DHX57 [OS=Homo sapiens]	1	155.5	6.64	2.89061e-16
DHX8	Q14562	ATP-dependent RNA helicase DHX8 [OS=Homo sapiens]	4	139.2	-0.32	0.957865
DHX9	Q08211	ATP-dependent RNA helicase A [OS=Homo sapiens]	46	140.9	-0.61	0.208584
DIABLO	Q9NR28	Diablo IAP-binding mitochondrial protein [OS=Homo sapiens]	53	27.1	-0.85	0.258554
DIAPH1	O60610	Protein diaphanous homolog 1 [OS=Homo sapiens]	53	141.3	0.14	0.968731
DIAPH2	O60879	Protein diaphanous homolog 2 [OS=Homo sapiens]	17	125.5	0.32	0.868523
DICER1	Q9UPY3	Endoribonuclease Dicer [OS=Homo sapiens]	7	218.5	-0.05	0.996451
DIP2B	Q9P265	Disco-interacting protein 2 homolog B [OS=Homo sapiens]	11	171.4	0.58	0.557076
DIS3L2	Q8IYB7	DIS3-like exonuclease 2 [OS=Homo sapiens]	9	99.2	1.3	0.0456316
DKC1	O60832	H/ACA ribonucleoprotein complex subunit DKC1 [OS=Homo sapiens]	24	57.6	-0.36	0.8984
DLAT	P10515	Dihydrolipoyllysine-residue acetyltransferase component of pyruvate dehydrogenase complex, mitochondrial [OS=Homo sapiens]	30	69	-0.97	0.0370692
DLD	P09622	Dihydrolipoyl dehydrogenase, mitochondrial [OS=Homo sapiens]	36	54.1	-0.49	0.400143
DLG1	Q12959	Disks large homolog 1 [OS=Homo sapiens]	9	100.4	0.83	0.359233
DLGAP4	Q9Y2H0	Disks large-associated protein 4 [OS=Homo sapiens]	8	107.9	0.4	0.760145
DLST	P36957	Dihydrolipoyllysine-residue succinyltransferase component of 2-oxoglutarate dehydrogenase complex, mitochondrial [OS=Homo sapiens]	29	48.7	-0.45	0.511859
DMAC2L	Q99766	ATP synthase subunit s, mitochondrial [OS=Homo sapiens]	19	24.9	-0.92	0.305474
DMXL1	Q9Y485	DmX-like protein 1 [OS=Homo sapiens]	11	337.6	-0.21	0.967985
DMXL2	Q8TDJ6	DmX-like protein 2 [OS=Homo sapiens]	16	339.4	0.04	0.996451
DNAAF10	Q96MX6	Dynein axonemal assembly factor 10 [OS=Homo sapiens]	14	39.7	-0.19	0.969823
DNAH9	Q9NYC9	Dynein axonemal heavy chain 9 [OS=Homo sapiens]	0	511.6	0.37	0.816509
DNAJA1	P31689	DnaJ homolog subfamily A member 1 [OS=Homo sapiens]	46	44.8	0.2	0.942978
DNAJA2	O60884	DnaJ homolog subfamily A member 2 [OS=Homo sapiens]	42	45.7	0.19	0.947292
DNAJA3	Q96EY1	DnaJ homolog subfamily A member 3, mitochondrial [OS=Homo sapiens]	13	52.5	-0.91	0.288735
DNAJA4	Q8WW22	DnaJ homolog subfamily A member 4 [OS=Homo sapiens]	12	44.8	0.45	0.812905
DNAJB1	P25685	DnaJ homolog subfamily B member 1 [OS=Homo sapiens]	34	38	0.14	0.949966
DNAJB11	Q9UBS4	DnaJ homolog subfamily B member 11 [OS=Homo sapiens]	50	40.5	-0.14	0.947292
DNAJB12	Q9NXW2	DnaJ homolog subfamily B member 12 [OS=Homo sapiens]	23	41.8	-0.14	0.966627
DNAJB2	P25686	DnaJ homolog subfamily B member 2 [OS=Homo sapiens]	23	35.6	1.56	0.00638671
DNAJB6	O75190	DnaJ homolog subfamily B member 6 [OS=Homo sapiens]	32	36.1	0.6	0.481539
DNAJC1	Q96KC8	DnaJ homolog subfamily C member 1 [OS=Homo sapiens]	16	63.8	-0.05	0.997539
DNAJC10	Q8IXB1	DnaJ homolog subfamily C member 10 [OS=Homo sapiens]	24	91	-0.03	0.996451
DNAJC11	Q9NVH1	DnaJ homolog subfamily C member 11 [OS=Homo sapiens]	15	63.2	-0.03	0.997539
DNAJC13	O75165	DnaJ homolog subfamily C member 13 [OS=Homo sapiens]	35	254.3	-0.13	0.956919
DNAJC17	Q9NVM6	DnaJ homolog subfamily C member 17 [OS=Homo sapiens]	14	34.7	0.24	0.937418
DNAJC19	Q96DA6	Mitochondrial import inner membrane translocase subunit TIM14 [OS=Homo sapiens]	34	12.5	-0.02	0.997539
DNAJC2	Q99543	DnaJ homolog subfamily C member 2 [OS=Homo sapiens]	7	72	0.38	0.825504
DNAJC3	Q13217	DnaJ homolog subfamily C member 3 [OS=Homo sapiens]	48	57.5	-0.17	0.926108
DNAJC5	Q9H3Z4	DnaJ homolog subfamily C member 5 [OS=Homo sapiens]	21	22.1	0.48	0.573621
DNAJC7	Q99615	DnaJ homolog subfamily C member 7 [OS=Homo sapiens]	53	56.4	0.17	0.95106
DNAJC8	O75937	DnaJ homolog subfamily C member 8 [OS=Homo sapiens]	42	29.8	0.27	0.889253
DNAJC9	Q8WXX5	DnaJ homolog subfamily C member 9 [OS=Homo sapiens]	31	29.9	0.66	0.540107
DNASE1L1	P49184	Deoxyribonuclease-1-like 1 [OS=Homo sapiens]	12	33.9	-0.58	0.832063
DNASE2	O00115	Deoxyribonuclease-2-alpha [OS=Homo sapiens]	33	39.6	-0.08	0.972941
DNM1	Q05193	Dynamin-1 [OS=Homo sapiens]	7	97.3	-0.05	0.997539
DNM1L	O00429	Dynamin-1-like protein [OS=Homo sapiens]	53	81.8	0.12	0.957865
DNM2	P50570	Dynamin-2 [OS=Homo sapiens]	54	98	0.11	0.969169
DNM3	Q9UQ16	Dynamin-3 [OS=Homo sapiens]	12	97.7	-0.66	0.757151
DNMT1	P26358	DNA (cytosine-5)-methyltransferase 1 [OS=Homo sapiens]	30	183.1	-0.07	0.983139
DNPEP	Q9ULA0	Aspartyl aminopeptidase [OS=Homo sapiens]	29	53.4	0.09	0.966357
DNPH1	O43598	2'-deoxynucleoside 5'-phosphate N-hydrolase 1 [OS=Homo sapiens]	24	19.1	0.19	0.938159
DNTTIP1	Q9H147	Deoxynucleotidyltransferase terminal-interacting protein 1 [OS=Homo sapiens]	6	37	-0.72	0.776789
DNTTIP2	Q5QJE6	Deoxynucleotidyltransferase terminal-interacting protein 2 [OS=Homo sapiens]	18	84.4	-0.07	0.99939
DOCK10	Q96BY6	Dedicator of cytokinesis protein 10 [OS=Homo sapiens]	33	249.4	-0.06	0.969299
DOCK11	Q5JSL3	Dedicator of cytokinesis protein 11 [OS=Homo sapiens]	20	237.5	-0.12	0.969169
DOCK2	Q92608	Dedicator of cytokinesis protein 2 [OS=Homo sapiens]	43	211.8	-0.14	0.949966
DOCK4	Q8N1I0	Dedicator of cytokinesis protein 4 [OS=Homo sapiens]	11	225.1	-0.3	0.949966
DOCK5	Q9H7D0	Dedicator of cytokinesis protein 5 [OS=Homo sapiens]	7	215.2	-0.12	0.995877
DOCK7	Q96N67	Dedicator of cytokinesis protein 7 [OS=Homo sapiens]	11	242.4	-0.19	0.969169
DOCK8	Q8NF50	Dedicator of cytokinesis protein 8 [OS=Homo sapiens]	34	238.4	-0.38	0.664291
DOK1	Q99704	Docking protein 1 [OS=Homo sapiens]	31	52.4	0.38	0.790479
DOK2	O60496	Docking protein 2 [OS=Homo sapiens]	48	45.4	-0.01	0.998974
DOK3	Q7L591	Docking protein 3 [OS=Homo sapiens]	38	53.3	0.12	0.956919
DOP1B	Q9Y3R5	Protein dopey-2 [OS=Homo sapiens]	16	258.1	0.23	0.935061
DPAGT1	Q9H3H5	UDP-N-acetylglucosamine--dolichyl-phosphate N-acetylglucosaminephosphotransferase [OS=Homo sapiens]	4	46.1	-0.41	0.906412
DPF2	Q92785	Zinc finger protein ubi-d4 [OS=Homo sapiens]	10	44.1	-0.84	0.580545
DPM1	O60762	Dolichol-phosphate mannosyltransferase subunit 1 [OS=Homo sapiens]	45	29.6	-0.46	0.793952
DPM3	Q9P2X0	Dolichol-phosphate mannosyltransferase subunit 3 [OS=Homo sapiens]	24	10.1	-0.52	0.728562
DPP3	Q9NY33	Dipeptidyl peptidase 3 [OS=Homo sapiens]	52	82.5	0.06	0.983139
DPP7	Q9UHL4	Dipeptidyl peptidase 2 [OS=Homo sapiens]	52	54.3	-0.36	0.849938
DPP8	Q6V1X1	Dipeptidyl peptidase 8 [OS=Homo sapiens]	3	103.3	0.38	0.868523
DPP9	Q86TI2	Dipeptidyl peptidase 9 [OS=Homo sapiens]	36	98.2	0.08	0.969169
DPY30	Q9C005	Protein dpy-30 homolog [OS=Homo sapiens]	45	11.2	0.39	0.822961
DPYD	Q12882	Dihydropyrimidine dehydrogenase [NADP(+)] [OS=Homo sapiens]	5	111.3	0.16	0.949966
DPYSL2	Q16555	Dihydropyrimidinase-related protein 2 [OS=Homo sapiens]	73	62.3	0.12	0.969299
DR1	Q01658	Protein Dr1 [OS=Homo sapiens]	47	19.4	0.17	0.947107
DRAP1	Q14919	Dr1-associated corepressor [OS=Homo sapiens]	33	22.3	0.43	0.679554
DRG1	Q9Y295	Developmentally-regulated GTP-binding protein 1 [OS=Homo sapiens]	46	40.5	-0.06	0.997539
DRG2	P55039	Developmentally-regulated GTP-binding protein 2 [OS=Homo sapiens]	19	40.7	0.1	0.967985
DSTN	P60981	Destrin [OS=Homo sapiens]	56	18.5	0.3	0.883837
DTD1	Q8TEA8	D-aminoacyl-tRNA deacylase 1 [OS=Homo sapiens]	11	23.4	0.52	0.605492
DTNBP1	Q96EV8	Dysbindin [OS=Homo sapiens]	16	39.5	0.14	0.949966
DTX3L	Q8TDB6	E3 ubiquitin-protein ligase DTX3L [OS=Homo sapiens]	28	83.5	0.11	0.969169
DTYMK	P23919	Thymidylate kinase [OS=Homo sapiens]	60	23.8	-0.15	0.967985
DUSP23	Q9BVJ7	Dual specificity protein phosphatase 23 [OS=Homo sapiens]	33	16.6	0.33	0.829921
DUSP3	P51452	Dual specificity protein phosphatase 3 [OS=Homo sapiens]	48	20.5	0.11	0.962542
DUT	P33316	Deoxyuridine 5'-triphosphate nucleotidohydrolase, mitochondrial [OS=Homo sapiens]	19	26.5	0.95	0.166731
DYM	Q7RTS9	Dymeclin [OS=Homo sapiens]	1	75.9	0.16	0.95106
DYNC1H1	Q14204	Cytoplasmic dynein 1 heavy chain 1 [OS=Homo sapiens]	56	532.1	-0.04	0.969169
DYNC1I2	Q13409	Cytoplasmic dynein 1 intermediate chain 2 [OS=Homo sapiens]	36	71.4	0.15	0.953012
DYNC1LI1	Q9Y6G9	Cytoplasmic dynein 1 light intermediate chain 1 [OS=Homo sapiens]	41	56.5	-0.03	0.99755
DYNC1LI2	O43237	Cytoplasmic dynein 1 light intermediate chain 2 [OS=Homo sapiens]	28	54.1	0.18	0.949966
DYNLL1	P63167	Dynein light chain 1, cytoplasmic [OS=Homo sapiens]	45	10.4	0.03	0.995879
DYNLL2	Q96FJ2	Dynein light chain 2, cytoplasmic [OS=Homo sapiens]	46	10.3	0.2	0.942978
DYNLRB1	Q9NP97	Dynein light chain roadblock-type 1 [OS=Homo sapiens]	66	10.9	0.13	0.958642
DYNLT1	P63172	Dynein light chain Tctex-type 1 [OS=Homo sapiens]	30	12.4	-0.11	0.996335
DYNLT3	P51808	Dynein light chain Tctex-type 3 [OS=Homo sapiens]	15	13.1	0	0.974317
DYSF	O75923	Dysferlin [OS=Homo sapiens]	15	237.1	-0.46	0.88232
EBNA1BP2	Q99848	Probable rRNA-processing protein EBP2 [OS=Homo sapiens]	13	34.8	-0.39	0.912008
EBP	Q15125	3-beta-hydroxysteroid-Delta(8),Delta(7)-isomerase [OS=Homo sapiens]	5	26.3	-3.39	6.38317e-15
ECH1	Q13011	Delta(3,5)-Delta(2,4)-dienoyl-CoA isomerase, mitochondrial [OS=Homo sapiens]	49	35.8	-0.96	0.0449575
ECHDC1	Q9NTX5	Ethylmalonyl-CoA decarboxylase [OS=Homo sapiens]	47	33.7	-0.23	0.949966
ECHS1	P30084	Enoyl-CoA hydratase, mitochondrial [OS=Homo sapiens]	52	31.4	-0.63	0.179807
ECI1	P42126	Enoyl-CoA delta isomerase 1, mitochondrial [OS=Homo sapiens]	22	32.8	-0.72	0.436421
ECI2	O75521	Enoyl-CoA delta isomerase 2 [OS=Homo sapiens]	23	43.6	-0.51	0.862488
ECM1	Q16610	Extracellular matrix protein 1 [OS=Homo sapiens]	13	60.6	0.02	0.972941
ECPAS	Q5VYK3	Proteasome adapter and scaffold protein ECM29 [OS=Homo sapiens]	30	204.2	-0.01	0.99939
EDC3	Q96F86	Enhancer of mRNA-decapping protein 3 [OS=Homo sapiens]	14	56	0.05	0.969169
EDC4	Q6P2E9	Enhancer of mRNA-decapping protein 4 [OS=Homo sapiens]	24	151.6	-0.19	0.949966
EDEM2	Q9BV94	ER degradation-enhancing alpha-mannosidase-like protein 2 [OS=Homo sapiens]	7	64.7	-0.07	0.997539
EDEM3	Q9BZQ6	ER degradation-enhancing alpha-mannosidase-like protein 3 [OS=Homo sapiens]	14	104.6	-0.07	0.999147
EDF1	O60869	Endothelial differentiation-related factor 1 [OS=Homo sapiens]	30	16.4	1.05	0.0135333
EEA1	Q15075	Early endosome antigen 1 [OS=Homo sapiens]	52	162.4	0.36	0.82154
EEF1A1	P68104	Elongation factor 1-alpha 1 [OS=Homo sapiens]	51	50.1	-0.04	0.969169
EEF1A2	Q05639	Elongation factor 1-alpha 2 [OS=Homo sapiens]	32	50.4	0.23	0.912008
EEF1B2	P24534	Elongation factor 1-beta [OS=Homo sapiens]	45	24.7	0.35	0.83318
EEF1D	P29692	Elongation factor 1-delta [OS=Homo sapiens]	73	31.1	0.23	0.93882
EEF1E1	O43324	Eukaryotic translation elongation factor 1 epsilon-1 [OS=Homo sapiens]	45	19.8	0.09	0.969169
EEF1G	P26641	Elongation factor 1-gamma [OS=Homo sapiens]	61	50.1	0.12	0.969169
EEF2	P13639	Elongation factor 2 [OS=Homo sapiens]	68	95.3	0.21	0.949966
EEFSEC	P57772	Selenocysteine-specific elongation factor [OS=Homo sapiens]	17	65.3	0.09	0.962542
EFHD2	Q96C19	EF-hand domain-containing protein D2 [OS=Homo sapiens]	50	26.7	-0.19	0.909049
EFL1	Q7Z2Z2	Elongation factor-like GTPase 1 [OS=Homo sapiens]	8	125.4	0.05	0.972941
EFR3A	Q14156	Protein EFR3 homolog A [OS=Homo sapiens]	17	92.9	-0.13	0.986263
EFTUD2	Q15029	116 kDa U5 small nuclear ribonucleoprotein component [OS=Homo sapiens]	56	109.4	-0.41	0.63739
EGR2	P11161	E3 SUMO-protein ligase EGR2 [OS=Homo sapiens]	6	50.3	-0.88	0.565767
EHBP1L1	Q8N3D4	EH domain-binding protein 1-like protein 1 [OS=Homo sapiens]	23	161.8	0.02	0.990498
EHD1	Q9H4M9	EH domain-containing protein 1 [OS=Homo sapiens]	56	60.6	-0.15	0.958642
EHD4	Q9H223	EH domain-containing protein 4 [OS=Homo sapiens]	56	61.1	0	0.989882
EHHADH	Q08426	Peroxisomal bifunctional enzyme [OS=Homo sapiens]	7	79.4	-0.21	0.972941
EI24	O14681	Etoposide-induced protein 2.4 homolog [OS=Homo sapiens]	2	38.9	0.22	0.947292
EIF1	P41567	Eukaryotic translation initiation factor 1 [OS=Homo sapiens]	65	12.7	0.35	0.808842
EIF1AD	Q8N9N8	Probable RNA-binding protein EIF1AD [OS=Homo sapiens]	33	19	0.63	0.482659
EIF1AX	P47813	Eukaryotic translation initiation factor 1A, X-chromosomal [OS=Homo sapiens]	31	16.5	0.17	0.95106
EIF1B	O60739	Eukaryotic translation initiation factor 1b [OS=Homo sapiens]	61	12.8	0.84	0.309343
EIF2A	Q9BY44	Eukaryotic translation initiation factor 2A [OS=Homo sapiens]	50	64.9	0.1	0.969169
EIF2AK2	P19525	Interferon-induced, double-stranded RNA-activated protein kinase [OS=Homo sapiens]	39	62.1	0.08	0.969823
EIF2B1	Q14232	Translation initiation factor eIF-2B subunit alpha [OS=Homo sapiens]	47	33.7	0.2	0.935061
EIF2B2	P49770	Translation initiation factor eIF-2B subunit beta [OS=Homo sapiens]	13	39	-0.13	0.98821
EIF2B3	Q9NR50	Translation initiation factor eIF-2B subunit gamma [OS=Homo sapiens]	15	50.2	0.23	0.91783
EIF2B4	Q9UI10	Translation initiation factor eIF-2B subunit delta [OS=Homo sapiens]	24	57.5	0.39	0.752237
EIF2B5	Q13144	Translation initiation factor eIF-2B subunit epsilon [OS=Homo sapiens]	14	80.3	0.01	0.972941
EIF2S1	P05198	Eukaryotic translation initiation factor 2 subunit 1 [OS=Homo sapiens]	65	36.1	0.03	0.995877
EIF2S2	P20042	Eukaryotic translation initiation factor 2 subunit 2 [OS=Homo sapiens]	70	38.4	0.33	0.801977
EIF2S3	P41091	Eukaryotic translation initiation factor 2 subunit 3 [OS=Homo sapiens]	56	51.1	0.08	0.969169
EIF3A	Q14152	Eukaryotic translation initiation factor 3 subunit A [OS=Homo sapiens]	52	166.5	0.14	0.967985
EIF3B	P55884	Eukaryotic translation initiation factor 3 subunit B [OS=Homo sapiens]	45	92.4	0.06	0.985564
EIF3C	Q99613	Eukaryotic translation initiation factor 3 subunit C [OS=Homo sapiens]	39	105.3	-0.06	0.967985
EIF3D	O15371	Eukaryotic translation initiation factor 3 subunit D [OS=Homo sapiens]	48	63.9	0.09	0.968854
EIF3E	P60228	Eukaryotic translation initiation factor 3 subunit E [OS=Homo sapiens]	64	52.2	-0.1	0.967985
EIF3F	O00303	Eukaryotic translation initiation factor 3 subunit F [OS=Homo sapiens]	50	37.5	-0.12	0.962542
EIF3G	O75821	Eukaryotic translation initiation factor 3 subunit G [OS=Homo sapiens]	42	35.6	-0.08	0.985278
EIF3H	O15372	Eukaryotic translation initiation factor 3 subunit H [OS=Homo sapiens]	55	39.9	0.05	0.977121
EIF3I	Q13347	Eukaryotic translation initiation factor 3 subunit I [OS=Homo sapiens]	57	36.5	-0.05	0.985564
EIF3J	O75822	Eukaryotic translation initiation factor 3 subunit J [OS=Homo sapiens]	53	29	0.24	0.905008
EIF3K	Q9UBQ5	Eukaryotic translation initiation factor 3 subunit K [OS=Homo sapiens]	35	25	0.03	0.983139
EIF3L	Q9Y262	Eukaryotic translation initiation factor 3 subunit L [OS=Homo sapiens]	57	66.7	0.06	0.997539
EIF3M	Q7L2H7	Eukaryotic translation initiation factor 3 subunit M [OS=Homo sapiens]	55	42.5	-0.17	0.949966
EIF4A1	P60842	Eukaryotic initiation factor 4A-I [OS=Homo sapiens]	75	46.1	0.1	0.973708
EIF4A2	Q14240	Eukaryotic initiation factor 4A-II [OS=Homo sapiens]	55	46.4	-0.05	0.996451
EIF4A3	P38919	Eukaryotic initiation factor 4A-III [OS=Homo sapiens]	65	46.8	-0.7	0.249161
EIF4B	P23588	Eukaryotic translation initiation factor 4B [OS=Homo sapiens]	42	69.1	0.77	0.106058
EIF4E	P06730	Eukaryotic translation initiation factor 4E [OS=Homo sapiens]	47	25.1	-0.02	0.998423
EIF4E2	O60573	Eukaryotic translation initiation factor 4E type 2 [OS=Homo sapiens]	24	28.3	0.04	0.969169
EIF4EBP1	Q13541	Eukaryotic translation initiation factor 4E-binding protein 1 [OS=Homo sapiens]	36	12.6	0.72	0.261743
EIF4EBP2	Q13542	Eukaryotic translation initiation factor 4E-binding protein 2 [OS=Homo sapiens]	11	12.9	0.52	0.712314
EIF4G1	Q04637	Eukaryotic translation initiation factor 4 gamma 1 [OS=Homo sapiens]	32	175.4	0.12	0.969169
EIF4G2	P78344	Eukaryotic translation initiation factor 4 gamma 2 [OS=Homo sapiens]	34	102.3	0.09	0.969169
EIF4G3	O43432	Eukaryotic translation initiation factor 4 gamma 3 [OS=Homo sapiens]	18	176.5	0.22	0.923481
EIF4H	Q15056	Eukaryotic translation initiation factor 4H [OS=Homo sapiens]	39	27.4	0.51	0.417466
EIF5	P55010	Eukaryotic translation initiation factor 5 [OS=Homo sapiens]	37	49.2	0.1	0.969169
EIF5A	P63241	Eukaryotic translation initiation factor 5A-1 [OS=Homo sapiens]	71	16.8	0.24	0.93744
EIF5B	O60841	Eukaryotic translation initiation factor 5B [OS=Homo sapiens]	32	138.7	0.42	0.686637
EIF6	P56537	Eukaryotic translation initiation factor 6 [OS=Homo sapiens]	43	26.6	-0.37	0.822961
EIPR1	Q53HC9	EARP and GARP complex-interacting protein 1 [OS=Homo sapiens]	10	43.6	0.09	0.954931
ELAC2	Q9BQ52	Zinc phosphodiesterase ELAC protein 2 [OS=Homo sapiens]	6	92.2	-0.42	0.942978
ELANE	P08246	Neutrophil elastase [OS=Homo sapiens]	36	28.5	4.09	2.89061e-16
ELAVL1	Q15717	ELAV-like protein 1 [OS=Homo sapiens]	49	36.1	-0.53	0.466237
ELMO1	Q92556	Engulfment and cell motility protein 1 [OS=Homo sapiens]	39	83.8	-0.07	0.985564
ELMO2	Q96JJ3	Engulfment and cell motility protein 2 [OS=Homo sapiens]	45	82.6	-0.01	0.996598
ELMOD2	Q8IZ81	ELMO domain-containing protein 2 [OS=Homo sapiens]	27	34.9	-0.66	0.534911
ELOA	Q14241	Elongin-A [OS=Homo sapiens]	7	89.9	-0.25	0.957865
ELOB	Q15370	Elongin-B [OS=Homo sapiens]	31	13.1	0.29	0.864165
ELOC	Q15369	Elongin-C [OS=Homo sapiens]	66	12.5	0.14	0.954335
ELOVL1	Q9BW60	Elongation of very long chain fatty acids protein 1 [OS=Homo sapiens]	4	32.6	-0.05	0.997539
ELP1	O95163	Elongator complex protein 1 [OS=Homo sapiens]	11	150.2	0.07	0.969169
EMB	Q6PCB8	Embigin [OS=Homo sapiens]	6	36.9	0.13	0.959886
EMC1	Q8N766	ER membrane protein complex subunit 1 [OS=Homo sapiens]	37	111.7	-0.23	0.938159
EMC10	Q5UCC4	ER membrane protein complex subunit 10 [OS=Homo sapiens]	23	27.3	-0.25	0.962542
EMC2	Q15006	ER membrane protein complex subunit 2 [OS=Homo sapiens]	26	34.8	-0.4	0.889619
EMC3	Q9P0I2	ER membrane protein complex subunit 3 [OS=Homo sapiens]	30	29.9	-0.46	0.88232
EMC4	Q5J8M3	ER membrane protein complex subunit 4 [OS=Homo sapiens]	28	20.1	0.85	0.0874543
EMC6	Q9BV81	ER membrane protein complex subunit 6 [OS=Homo sapiens]	20	12	-0.35	0.923481
EMC7	Q9NPA0	ER membrane protein complex subunit 7 [OS=Homo sapiens]	38	26.5	-0.18	0.956286
EMC8	O43402	ER membrane protein complex subunit 8 [OS=Homo sapiens]	43	23.8	-0.43	0.873579
EMD	P50402	Emerin [OS=Homo sapiens]	46	29	-0.08	0.969169
EMG1	Q92979	Ribosomal RNA small subunit methyltransferase NEP1 [OS=Homo sapiens]	18	26.7	-0.31	0.95106
EMILIN2	Q9BXX0	EMILIN-2 [OS=Homo sapiens]	14	115.6	0.06	0.969169
EML2	O95834	Echinoderm microtubule-associated protein-like 2 [OS=Homo sapiens]	28	70.6	0.18	0.943601
EML3	Q32P44	Echinoderm microtubule-associated protein-like 3 [OS=Homo sapiens]	19	95.1	-0.15	0.985564
EML4	Q9HC35	Echinoderm microtubule-associated protein-like 4 [OS=Homo sapiens]	42	108.8	0.34	0.842448
EMP3	P54852	Epithelial membrane protein 3 [OS=Homo sapiens]	5	18.4	-0.29	0.95106
ENDOD1	O94919	Endonuclease domain-containing 1 protein [OS=Homo sapiens]	13	55	-0.05	0.999568
ENDOG	Q14249	Endonuclease G, mitochondrial [OS=Homo sapiens]	7	32.6	-0.59	0.802005
ENG	P17813	Endoglin [OS=Homo sapiens]	14	70.5	-1.97	1.02382e-06
ENO1	P06733	Alpha-enolase [OS=Homo sapiens]	72	47.1	0.17	0.954562
ENO2	P09104	Gamma-enolase [OS=Homo sapiens]	25	47.2	0.75	0.279557
ENO3	P13929	Beta-enolase [OS=Homo sapiens]	16	47	0.35	0.784829
ENOPH1	Q9UHY7	Enolase-phosphatase E1 [OS=Homo sapiens]	59	28.9	0.28	0.912008
ENOSF1	Q7L5Y1	Mitochondrial enolase superfamily member 1 [OS=Homo sapiens]	21	49.8	0.31	0.901318
ENPP4	Q9Y6X5	Bis(5'-adenosyl)-triphosphatase ENPP4 [OS=Homo sapiens]	9	51.6	-0.21	0.969169
ENSA	O43768	Alpha-endosulfine [OS=Homo sapiens]	53	13.4	0.7	0.150301
ENTPD1	P49961	Ectonucleoside triphosphate diphosphohydrolase 1 [OS=Homo sapiens]	31	57.9	0.08	0.969169
ENY2	Q9NPA8	Transcription and mRNA export factor ENY2 [OS=Homo sapiens]	31	11.5	0.21	0.935061
EOGT	Q5NDL2	EGF domain-specific O-linked N-acetylglucosamine transferase [OS=Homo sapiens]	17	62	-0.03	0.99007
EPB41	P11171	Protein 4.1 [OS=Homo sapiens]	11	97	-0.75	0.726256
EPB41L1	Q9H4G0	Band 4.1-like protein 1 [OS=Homo sapiens]	22	98.4	0.15	0.949966
EPB41L2	O43491	Band 4.1-like protein 2 [OS=Homo sapiens]	35	112.5	0.41	0.691689
EPB41L3	Q9Y2J2	Band 4.1-like protein 3 [OS=Homo sapiens]	36	120.6	0.07	0.995877
EPHB2	P29323	Ephrin type-B receptor 2 [OS=Homo sapiens]	4	117.4	0.47	0.770199
EPHX1	P07099	Epoxide hydrolase 1 [OS=Homo sapiens]	53	52.9	-0.37	0.702901
EPN1	Q9Y6I3	Epsin-1 [OS=Homo sapiens]	16	60.3	-0.07	0.996451
EPRS1	P07814	Bifunctional glutamate/proline--tRNA ligase [OS=Homo sapiens]	52	170.5	0.03	0.998974
EPS15	P42566	Epidermal growth factor receptor substrate 15 [OS=Homo sapiens]	44	98.6	-0.06	0.991465
EPS15L1	Q9UBC2	Epidermal growth factor receptor substrate 15-like 1 [OS=Homo sapiens]	42	94.2	-0.01	0.998872
ERAP1	Q9NZ08	Endoplasmic reticulum aminopeptidase 1 [OS=Homo sapiens]	54	107.2	-0.05	0.969169
ERAP2	Q6P179	Endoplasmic reticulum aminopeptidase 2 [OS=Homo sapiens]	37	110.4	0.03	0.995877
ERBIN	Q96RT1	Erbin [OS=Homo sapiens]	17	158.2	-0.27	0.949966
ERC1	Q8IUD2	ELKS/Rab6-interacting/CAST family member 1 [OS=Homo sapiens]	14	128	-0.22	0.967985
ERGIC1	Q969X5	Endoplasmic reticulum-Golgi intermediate compartment protein 1 [OS=Homo sapiens]	37	32.6	-0.5	0.544446
ERGIC2	Q96RQ1	Endoplasmic reticulum-Golgi intermediate compartment protein 2 [OS=Homo sapiens]	18	42.5	-0.42	0.906582
ERGIC3	Q9Y282	Endoplasmic reticulum-Golgi intermediate compartment protein 3 [OS=Homo sapiens]	23	43.2	-0.3	0.891139
ERH	P84090	Enhancer of rudimentary homolog [OS=Homo sapiens]	34	12.3	0.1	0.969169
ERI3	O43414	ERI1 exoribonuclease 3 [OS=Homo sapiens]	6	37.2	0.18	0.949966
ERLEC1	Q96DZ1	Endoplasmic reticulum lectin 1 [OS=Homo sapiens]	23	54.8	-0.12	0.990498
ERLIN1	O75477	Erlin-1 [OS=Homo sapiens]	28	39.1	-0.27	0.949966
ERLIN2	O94905	Erlin-2 [OS=Homo sapiens]	48	37.8	-0.28	0.912008
ERMP1	Q7Z2K6	Endoplasmic reticulum metallopeptidase 1 [OS=Homo sapiens]	28	100.2	-0.28	0.8984
ERO1A	Q96HE7	ERO1-like protein alpha [OS=Homo sapiens]	57	54.4	-0.08	0.957865
ERP29	P30040	Endoplasmic reticulum resident protein 29 [OS=Homo sapiens]	58	29	-0.25	0.866364
ERP44	Q9BS26	Endoplasmic reticulum resident protein 44 [OS=Homo sapiens]	47	46.9	-0.04	0.969169
ESD	P10768	S-formylglutathione hydrolase [OS=Homo sapiens]	67	31.4	0.24	0.907181
ESF1	Q9H501	ESF1 homolog [OS=Homo sapiens]	2	98.7	-0.07	0.997539
ESYT1	Q9BSJ8	Extended synaptotagmin-1 [OS=Homo sapiens]	56	122.8	-0.42	0.549333
ESYT2	A0FGR8	Extended synaptotagmin-2 [OS=Homo sapiens]	41	102.3	-0.26	0.904867
ETF1	P62495	Eukaryotic peptide chain release factor subunit 1 [OS=Homo sapiens]	55	49	0.13	0.954335
ETFA	P13804	Electron transfer flavoprotein subunit alpha, mitochondrial [OS=Homo sapiens]	70	35.1	-0.8	0.136734
ETFB	P38117	Electron transfer flavoprotein subunit beta [OS=Homo sapiens]	50	27.8	-0.6	0.278092
ETFDH	Q16134	Electron transfer flavoprotein-ubiquinone oxidoreductase, mitochondrial [OS=Homo sapiens]	13	68.5	-1.02	0.124287
ETHE1	O95571	Persulfide dioxygenase ETHE1, mitochondrial [OS=Homo sapiens]	70	27.9	-0.55	0.545412
ETV6	P41212	Transcription factor ETV6 [OS=Homo sapiens]	14	53	-0.48	0.85388
EVI2B	P34910	Protein EVI2B [OS=Homo sapiens]	19	48.6	0.41	0.62102
EVL	Q9UI08	Ena/VASP-like protein [OS=Homo sapiens]	56	44.6	0.04	0.999147
EWSR1	Q01844	RNA-binding protein EWS [OS=Homo sapiens]	12	68.4	0.41	0.69159
EXD2	Q9NVH0	Exonuclease 3'-5' domain-containing protein 2 [OS=Homo sapiens]	2	70.3	-6.64	2.89061e-16
EXOC1	Q9NV70	Exocyst complex component 1 [OS=Homo sapiens]	24	101.9	-0.04	0.995877
EXOC2	Q96KP1	Exocyst complex component 2 [OS=Homo sapiens]	20	104	-0.18	0.958642
EXOC3	O60645	Exocyst complex component 3 [OS=Homo sapiens]	29	85.5	-0.15	0.956631
EXOC4	Q96A65	Exocyst complex component 4 [OS=Homo sapiens]	33	110.4	-0.14	0.957865
EXOC5	O00471	Exocyst complex component 5 [OS=Homo sapiens]	34	81.8	-0.04	0.99939
EXOC6	Q8TAG9	Exocyst complex component 6 [OS=Homo sapiens]	8	93.7	-0.13	0.995624
EXOC7	Q9UPT5	Exocyst complex component 7 [OS=Homo sapiens]	37	83.3	-0.2	0.949966
EXOC8	Q8IYI6	Exocyst complex component 8 [OS=Homo sapiens]	26	81.7	-0.24	0.954335
EXOSC10	Q01780	Exosome component 10 [OS=Homo sapiens]	17	100.8	-0.24	0.958642
EXOSC6	Q5RKV6	Exosome complex component MTR3 [OS=Homo sapiens]	10	28.2	-0.25	0.951886
EXOSC7	Q15024	Exosome complex component RRP42 [OS=Homo sapiens]	18	31.8	-0.29	0.949966
EXOSC9	Q06265	Exosome complex component RRP45 [OS=Homo sapiens]	7	48.9	-0.07	0.997539
EZR	P15311	Ezrin [OS=Homo sapiens]	61	69.4	0.23	0.941556
F11R	Q9Y624	Junctional adhesion molecule A [OS=Homo sapiens]	22	32.6	-0.38	0.909697
F13A1	P00488	Coagulation factor XIII A chain [OS=Homo sapiens]	52	83.2	-0.26	0.872121
F3	P13726	Tissue factor [OS=Homo sapiens]	3	33	0.46	0.784418
F8A1; F8A2; F8A3	P23610	40-kDa huntingtin-associated protein [OS=Homo sapiens]	11	39.1	0.06	0.969169
FABP3	P05413	Fatty acid-binding protein, heart [OS=Homo sapiens]	77	14.8	0.54	0.46697
FABP5	Q01469	Fatty acid-binding protein 5 [OS=Homo sapiens]	66	15.2	0.59	0.369289
FAF1	Q9UNN5	FAS-associated factor 1 [OS=Homo sapiens]	5	73.9	0.36	0.872977
FAF2	Q96CS3	FAS-associated factor 2 [OS=Homo sapiens]	43	52.6	-0.29	0.90087
FAH	P16930	Fumarylacetoacetase [OS=Homo sapiens]	41	46.3	0.35	0.848876
FAHD1	Q6P587	Acylpyruvase FAHD1, mitochondrial [OS=Homo sapiens]	31	24.8	-0.39	0.926656
FAIM	Q9NVQ4	Fas apoptotic inhibitory molecule 1 [OS=Homo sapiens]	20	20.2	0.31	0.906582
FAIM2	Q9BWQ8	Protein lifeguard 2 [OS=Homo sapiens]	4	35.1	0.54	0.585215
FAM107B	Q9H098	Protein FAM107B [OS=Homo sapiens]	33	15.5	0.62	0.368292
FAM114A2	Q9NRY5	Protein FAM114A2 [OS=Homo sapiens]	43	55.4	0.11	0.969169
FAM118B	Q9BPY3	Protein FAM118B [OS=Homo sapiens]	13	39.5	-0.26	0.954562
FAM120A	Q9NZB2	Constitutive coactivator of PPAR-gamma-like protein 1 [OS=Homo sapiens]	39	121.8	0.02	0.998423
FAM136A	Q96C01	Protein FAM136A [OS=Homo sapiens]	33	15.6	0.43	0.699821
FAM162A	Q96A26	Protein FAM162A [OS=Homo sapiens]	27	17.3	0.1	0.969169
FAM177A1	Q8N128	Protein FAM177A1 [OS=Homo sapiens]	41	23.7	-0.4	0.909533
FAM210A	Q96ND0	Protein FAM210A [OS=Homo sapiens]	4	30.8	-0.17	0.972941
FAM241A	Q8N8J7	Uncharacterized protein FAM241A [OS=Homo sapiens]	20	14.6	6.64	2.89061e-16
FAM3C	Q92520	Protein FAM3C [OS=Homo sapiens]	62	24.7	-0.08	0.974317
FAM50A	Q14320	Protein FAM50A [OS=Homo sapiens]	28	40.2	0.35	0.807321
FAM91A1	Q658Y4	Protein FAM91A1 [OS=Homo sapiens]	15	93.9	-0.24	0.95106
FAM98A	Q8NCA5	Protein FAM98A [OS=Homo sapiens]	10	55.2	-0.08	0.99939
FAM98B	Q52LJ0	Protein FAM98B [OS=Homo sapiens]	19	45.5	-0.25	0.954562
FAR1	Q8WVX9	Fatty acyl-CoA reductase 1 [OS=Homo sapiens]	15	59.3	-0.51	0.820257
FARSA	Q9Y285	Phenylalanine--tRNA ligase alpha subunit [OS=Homo sapiens]	33	57.5	-0.01	0.996451
FARSB	Q9NSD9	Phenylalanine--tRNA ligase beta subunit [OS=Homo sapiens]	33	66.1	0.09	0.969169
FAS	P25445	Tumor necrosis factor receptor superfamily member 6 [OS=Homo sapiens]	3	37.7	0.03	0.983139
FASN	P49327	Fatty acid synthase [OS=Homo sapiens]	51	273.3	0.15	0.962542
FAU	P62861	FAU ubiquitin-like and ribosomal protein S30 [OS=Homo sapiens]	8	14.4	0.1	0.969169
FBL	P22087	rRNA 2'-O-methyltransferase fibrillarin [OS=Homo sapiens]	32	33.8	-0.93	0.179807
FBP1	P09467	Fructose-1,6-bisphosphatase 1 [OS=Homo sapiens]	67	36.8	0.31	0.885097
FBXO6	Q9NRD1	F-box only protein 6 [OS=Homo sapiens]	38	33.9	0.03	0.971165
FBXO7	Q9Y3I1	F-box only protein 7 [OS=Homo sapiens]	9	58.5	0.31	0.89352
FBXW11	Q9UKB1	F-box/WD repeat-containing protein 11 [OS=Homo sapiens]	25	62.1	-0.37	0.909697
FCER1G	P30273	High affinity immunoglobulin epsilon receptor subunit gamma [OS=Homo sapiens]	33	9.7	-0.04	0.969169
FCGR1A	P12314	High affinity immunoglobulin gamma Fc receptor I [OS=Homo sapiens]	15	42.6	-0.05	0.985564
FCGR2A	P12318	Low affinity immunoglobulin gamma Fc region receptor II-a [OS=Homo sapiens]	30	35	-0.23	0.958642
FCGR2B	P31994	Low affinity immunoglobulin gamma Fc region receptor II-b [OS=Homo sapiens]	30	34	-2.71	7.30588e-10
FCGR3A	P08637	Low affinity immunoglobulin gamma Fc region receptor III-A [OS=Homo sapiens]	4	29.1	-0.59	0.849938
FCGRT	P55899	IgG receptor FcRn large subunit p51 [OS=Homo sapiens]	22	39.7	-0.4	0.829921
FCHO2	Q0JRZ9	F-BAR domain only protein 2 [OS=Homo sapiens]	16	88.9	-0.17	0.969169
FCHSD2	O94868	F-BAR and double SH3 domains protein 2 [OS=Homo sapiens]	8	84.2	-6.64	2.89061e-16
FCSK	Q8N0W3	L-fucose kinase [OS=Homo sapiens]	4	117.5	0.35	0.868538
FDFT1	P37268	Squalene synthase [OS=Homo sapiens]	12	48.1	0.31	0.89352
FDPS	P14324	Farnesyl pyrophosphate synthase [OS=Homo sapiens]	28	48.2	0.51	0.570047
FDX1	P10109	Adrenodoxin, mitochondrial [OS=Homo sapiens]	34	19.4	0.15	0.95106
FDX2	Q6P4F2	Ferredoxin-2, mitochondrial [OS=Homo sapiens]	6	19.9	0.28	0.914558
FECH	P22830	Ferrochelatase, mitochondrial [OS=Homo sapiens]	15	47.8	-6.64	2.89061e-16
FEN1	P39748	Flap endonuclease 1 [OS=Homo sapiens]	15	42.6	0.53	0.631927
FERMT3	Q86UX7	Fermitin family homolog 3 [OS=Homo sapiens]	69	75.9	0.14	0.968175
FES	P07332	Tyrosine-protein kinase Fes/Fps [OS=Homo sapiens]	20	93.4	-0.13	0.99007
FEZ2	Q9UHY8	Fasciculation and elongation protein zeta-2 [OS=Homo sapiens]	10	39.6	0.14	0.949966
FGD2	Q7Z6J4	FYVE, RhoGEF and PH domain-containing protein 2 [OS=Homo sapiens]	5	74.8	0	0.972362
FGD3	Q5JSP0	FYVE, RhoGEF and PH domain-containing protein 3 [OS=Homo sapiens]	8	79.4	-0.06	0.999111
FGD4	Q96M96	FYVE, RhoGEF and PH domain-containing protein 4 [OS=Homo sapiens]	42	86.6	-0.01	0.999413
FGFR1OP2	Q9NVK5	FGFR1 oncogene partner 2 [OS=Homo sapiens]	11	29.4	-0.09	0.998423
FGL2	Q14314	Fibroleukin [OS=Homo sapiens]	22	50.2	-0.4	0.90087
FGR	P09769	Tyrosine-protein kinase Fgr [OS=Homo sapiens]	50	59.4	-0.02	0.996451
FH	P07954	Fumarate hydratase, mitochondrial [OS=Homo sapiens]	61	54.6	-0.51	0.36806
FHIP2A	Q5W0V3	FHF complex subunit HOOK interacting protein 2A [OS=Homo sapiens]	5	86.5	-0.02	0.986263
FHL3	Q13643	Four and a half LIM domains protein 3 [OS=Homo sapiens]	11	31.2	0.35	0.855575
FHOD1	Q9Y613	FH1/FH2 domain-containing protein 1 [OS=Homo sapiens]	39	126.5	-0.04	0.991435
FIBP	O43427	Acidic fibroblast growth factor intracellular-binding protein [OS=Homo sapiens]	11	41.9	-0.18	0.967985
FIP1L1	Q6UN15	Pre-mRNA 3'-end-processing factor FIP1 [OS=Homo sapiens]	20	66.5	-0.29	0.949966
FIS1	Q9Y3D6	Mitochondrial fission 1 protein [OS=Homo sapiens]	58	16.9	-0.42	0.746713
FKBP15	Q5T1M5	FK506-binding protein 15 [OS=Homo sapiens]	33	133.5	0.03	0.993185
FKBP1A	P62942	Peptidyl-prolyl cis-trans isomerase FKBP1A [OS=Homo sapiens]	49	11.9	0.5	0.56179
FKBP2	P26885	Peptidyl-prolyl cis-trans isomerase FKBP2 [OS=Homo sapiens]	57	15.6	-0.14	0.95106
FKBP3	Q00688	Peptidyl-prolyl cis-trans isomerase FKBP3 [OS=Homo sapiens]	47	25.2	0.49	0.481539
FKBP4	Q02790	Peptidyl-prolyl cis-trans isomerase FKBP4 [OS=Homo sapiens]	51	51.8	0.2	0.935061
FKBP5	Q13451	Peptidyl-prolyl cis-trans isomerase FKBP5 [OS=Homo sapiens]	63	51.2	0.08	0.991392
FKBP7	Q9Y680	Peptidyl-prolyl cis-trans isomerase FKBP7 [OS=Homo sapiens]	9	25.8	-0.21	0.973123
FKBP8	Q14318	Peptidyl-prolyl cis-trans isomerase FKBP8 [OS=Homo sapiens]	42	44.5	-0.53	0.541192
FKBP9	O95302	Peptidyl-prolyl cis-trans isomerase FKBP9 [OS=Homo sapiens]	18	63	0.05	0.967985
FLII	Q13045	Protein flightless-1 homolog [OS=Homo sapiens]	44	144.7	-0.03	0.977121
FLNA	P21333	Filamin-A [OS=Homo sapiens]	65	280.6	0.14	0.967985
FLNB	O75369	Filamin-B [OS=Homo sapiens]	14	278	-0.01	0.986263
FLOT1	O75955	Flotillin-1 [OS=Homo sapiens]	22	47.3	-0.61	0.717468
FLOT2	Q14254	Flotillin-2 [OS=Homo sapiens]	54	47	-0.29	0.90087
FLT1	P17948	Vascular endothelial growth factor receptor 1 [OS=Homo sapiens]	2	150.7	1.53	0.00876263
FLVCR2	Q9UPI3	Feline leukemia virus subgroup C receptor-related protein 2 [OS=Homo sapiens]	4	57.2	0.09	0.969169
FLYWCH2	Q96CP2	FLYWCH family member 2 [OS=Homo sapiens]	26	14.6	0.75	0.282562
FMNL1	O95466	Formin-like protein 1 [OS=Homo sapiens]	37	121.8	0	0.989298
FMNL2	Q96PY5	Formin-like protein 2 [OS=Homo sapiens]	13	123.2	0.14	0.949966
FMR1	Q06787	Fragile X messenger ribonucleoprotein 1 [OS=Homo sapiens]	20	71.1	-0.17	0.972941
FN3KRP	Q9HA64	Ketosamine-3-kinase [OS=Homo sapiens]	7	34.4	0.61	0.458755
FNBP1	Q96RU3	Formin-binding protein 1 [OS=Homo sapiens]	29	71.3	-0.01	0.99939
FNDC3A	Q9Y2H6	Fibronectin type-III domain-containing protein 3A [OS=Homo sapiens]	6	131.8	-0.24	0.961524
FNDC3B	Q53EP0	Fibronectin type III domain-containing protein 3B [OS=Homo sapiens]	8	132.8	-0.56	0.838342
FNTA	P49354	Protein farnesyltransferase/geranylgeranyltransferase type-1 subunit alpha [OS=Homo sapiens]	47	44.4	-0.02	0.997539
FNTB	P49356	Protein farnesyltransferase subunit beta [OS=Homo sapiens]	12	48.7	0.26	0.901558
FOCAD	Q5VW36	Focadhesin [OS=Homo sapiens]	4	199.9	0.26	0.924105
FOXK1	P85037	Forkhead box protein K1 [OS=Homo sapiens]	7	75.4	0.49	0.784418
FPGT	O14772	Fucose-1-phosphate guanylyltransferase [OS=Homo sapiens]	4	68	6.64	2.89061e-16
FPR3	P25089	N-formyl peptide receptor 3 [OS=Homo sapiens]	2	39.9	-0.72	0.481539
FRG1	Q14331	Protein FRG1 [OS=Homo sapiens]	22	29.2	0.16	0.949966
FRK	P42685	Tyrosine-protein kinase FRK [OS=Homo sapiens]	3	58.2	0.02	0.972941
FRMD8	Q9BZ67	FERM domain-containing protein 8 [OS=Homo sapiens]	16	51.2	0.02	0.972941
FRRS1	Q6ZNA5	Ferric-chelate reductase 1 [OS=Homo sapiens]	3	66.1	-0.21	0.969169
FRYL	O94915	Protein furry homolog-like [OS=Homo sapiens]	4	339.4	1	0.20976
FSCN1	Q16658	Fascin [OS=Homo sapiens]	60	54.5	-0.23	0.885097
FTH1	P02794	Ferritin heavy chain [OS=Homo sapiens]	82	21.2	0.05	0.998423
FTL	P02792	Ferritin light chain [OS=Homo sapiens]	43	20	0.16	0.961524
FTO	Q9C0B1	Alpha-ketoglutarate-dependent dioxygenase FTO [OS=Homo sapiens]	6	58.2	0.1	0.961524
FTSJ3	Q8IY81	pre-rRNA 2'-O-ribose RNA methyltransferase FTSJ3 [OS=Homo sapiens]	20	96.5	-0.09	0.997539
FUBP1	Q96AE4	Far upstream element-binding protein 1 [OS=Homo sapiens]	30	67.5	0.38	0.705604
FUBP3	Q96I24	Far upstream element-binding protein 3 [OS=Homo sapiens]	32	61.6	-0.15	0.95106
FUCA1	P04066	Tissue alpha-L-fucosidase [OS=Homo sapiens]	47	53.7	-0.39	0.644951
FUCA2	Q9BTY2	Plasma alpha-L-fucosidase [OS=Homo sapiens]	39	54	-0.27	0.906582
FUNDC2	Q9BWH2	FUN14 domain-containing protein 2 [OS=Homo sapiens]	16	20.7	-0.54	0.770849
FUOM	A2VDF0	Fucose mutarotase [OS=Homo sapiens]	19	16.8	0.6	0.646645
FURIN	P09958	Furin [OS=Homo sapiens]	11	86.6	0.01	0.978485
FUS	P35637	RNA-binding protein FUS [OS=Homo sapiens]	17	53.4	0.19	0.95106
FUT11	Q495W5	Alpha-(1,3)-fucosyltransferase 11 [OS=Homo sapiens]	2	55.8	6.64	2.89061e-16
FXN	Q16595	Frataxin, mitochondrial [OS=Homo sapiens]	35	23.1	-0.09	0.997539
FXR1	P51114	RNA-binding protein FXR1 [OS=Homo sapiens]	29	69.7	-0.38	0.788486
FXR2	P51116	RNA-binding protein FXR2 [OS=Homo sapiens]	13	74.2	-0.09	0.997539
FYB1	O15117	FYN-binding protein 1 [OS=Homo sapiens]	15	85.3	0.16	0.949966
FYTTD1	Q96QD9	UAP56-interacting factor [OS=Homo sapiens]	13	35.8	-0.39	0.912685
G3BP1	Q13283	Ras GTPase-activating protein-binding protein 1 [OS=Homo sapiens]	46	52.1	0.05	0.997539
G3BP2	Q9UN86	Ras GTPase-activating protein-binding protein 2 [OS=Homo sapiens]	29	54.1	0.04	0.985564
G6PD	P11413	Glucose-6-phosphate 1-dehydrogenase [OS=Homo sapiens]	75	59.2	0.24	0.93567
GAA	P10253	Lysosomal alpha-glucosidase [OS=Homo sapiens]	33	105.3	-0.39	0.692424
GAB2	Q9UQC2	GRB2-associated-binding protein 2 [OS=Homo sapiens]	3	74.4	-0.54	0.842448
GABARAP	O95166	Gamma-aminobutyric acid receptor-associated protein [OS=Homo sapiens]	30	13.9	0.94	0.101026
GABARAPL1	Q9H0R8	Gamma-aminobutyric acid receptor-associated protein-like 1 [OS=Homo sapiens]	31	14	6.64	2.89061e-16
GABARAPL2	P60520	Gamma-aminobutyric acid receptor-associated protein-like 2 [OS=Homo sapiens]	59	13.7	-0.01	0.998423
GABPA	Q06546	GA-binding protein alpha chain [OS=Homo sapiens]	6	51.3	-0.09	0.997539
GADD45GIP1	Q8TAE8	Growth arrest and DNA damage-inducible proteins-interacting protein 1 [OS=Homo sapiens]	26	25.4	0.04	0.968854
GAK	O14976	Cyclin-G-associated kinase [OS=Homo sapiens]	23	143.1	0.19	0.949966
GALC	P54803	Galactocerebrosidase [OS=Homo sapiens]	14	77	-0.01	0.996451
GALE	Q14376	UDP-glucose 4-epimerase [OS=Homo sapiens]	32	38.3	0.31	0.868523
GALK1	P51570	Galactokinase [OS=Homo sapiens]	49	42.2	0.12	0.965414
GALM	Q96C23	Galactose mutarotase [OS=Homo sapiens]	55	37.7	0.29	0.868523
GALNS	P34059	N-acetylgalactosamine-6-sulfatase [OS=Homo sapiens]	27	58	-0.28	0.909697
GALNT1	Q10472	Polypeptide N-acetylgalactosaminyltransferase 1 [OS=Homo sapiens]	23	64.2	-0.49	0.801977
GALNT12	Q8IXK2	Polypeptide N-acetylgalactosaminyltransferase 12 [OS=Homo sapiens]	26	66.9	-0.18	0.972941
GALNT2	Q10471	Polypeptide N-acetylgalactosaminyltransferase 2 [OS=Homo sapiens]	47	64.7	-0.17	0.949966
GALNT6	Q8NCL4	Polypeptide N-acetylgalactosaminyltransferase 6 [OS=Homo sapiens]	7	71.1	0.07	0.969169
GALNT7	Q86SF2	N-acetylgalactosaminyltransferase 7 [OS=Homo sapiens]	16	75.3	-0.36	0.91961
GALT	P07902	Galactose-1-phosphate uridylyltransferase [OS=Homo sapiens]	21	43.3	0.11	0.956631
GANAB	Q14697	Neutral alpha-glucosidase AB [OS=Homo sapiens]	52	106.8	-0.17	0.933017
GAPDH	P04406	Glyceraldehyde-3-phosphate dehydrogenase [OS=Homo sapiens]	66	36	0.2	0.949966
GAPVD1	Q14C86	GTPase-activating protein and VPS9 domain-containing protein 1 [OS=Homo sapiens]	12	164.9	0.01	0.992746
GAR1	Q9NY12	H/ACA ribonucleoprotein complex subunit 1 [OS=Homo sapiens]	26	22.3	-0.18	0.969299
GARS1	P41250	Glycine--tRNA ligase [OS=Homo sapiens]	48	83.1	0.15	0.966357
GART	P22102	Trifunctional purine biosynthetic protein adenosine-3 [OS=Homo sapiens]	39	107.7	0.22	0.935061
GAS7	O60861	Growth arrest-specific protein 7 [OS=Homo sapiens]	25	54.3	0.27	0.890173
GATAD2A	Q86YP4	Transcriptional repressor p66-alpha [OS=Homo sapiens]	15	68	-0.43	0.894316
GATC	O43716	Glutamyl-tRNA(Gln) amidotransferase subunit C, mitochondrial [OS=Homo sapiens]	29	15.1	-0.33	0.946777
GATD1	Q8NB37	Glutamine amidotransferase-like class 1 domain-containing protein 1 [OS=Homo sapiens]	20	23.3	-0.04	0.998423
GATD3B	A0A0B4J2D5	Putative glutamine amidotransferase-like class 1 domain-containing protein 3B, mitochondrial [OS=Homo sapiens]	50	28.1	-0.22	0.89352
GBA1	P04062	Lysosomal acid glucosylceramidase [OS=Homo sapiens]	44	59.7	-0.25	0.885097
GBE1	Q04446	1,4-alpha-glucan-branching enzyme [OS=Homo sapiens]	40	80.4	0.21	0.935061
GBF1	Q92538	Golgi-specific brefeldin A-resistance guanine nucleotide exchange factor 1 [OS=Homo sapiens]	24	206.3	-0.26	0.906582
GBP1	P32455	Guanylate-binding protein 1 [OS=Homo sapiens]	48	67.9	0.38	0.805681
GBP2	P32456	Guanylate-binding protein 2 [OS=Homo sapiens]	32	67.2	0.35	0.825504
GCA	P28676	Grancalcin [OS=Homo sapiens]	46	24	0.1	0.967985
GCC1	Q96CN9	GRIP and coiled-coil domain-containing protein 1 [OS=Homo sapiens]	10	87.8	-0.35	0.93596
GCC2	Q8IWJ2	GRIP and coiled-coil domain-containing protein 2 [OS=Homo sapiens]	12	195.8	0.01	0.974317
GCHFR	P30047	GTP cyclohydrolase 1 feedback regulatory protein [OS=Homo sapiens]	61	9.7	1.49	0.00865863
GCLC	P48506	Glutamate--cysteine ligase catalytic subunit [OS=Homo sapiens]	65	72.7	0.12	0.969169
GCLM	P48507	Glutamate--cysteine ligase regulatory subunit [OS=Homo sapiens]	31	30.7	0.24	0.907181
GCN1	Q92616	eIF-2-alpha kinase activator GCN1 [OS=Homo sapiens]	38	292.5	0.02	0.996451
GCSH	P23434	Glycine cleavage system H protein, mitochondrial [OS=Homo sapiens]	17	18.9	0.12	0.952467
GDAP1	Q8TB36	Ganglioside-induced differentiation-associated protein 1 [OS=Homo sapiens]	6	41.3	-0.09	0.998423
GDAP2	Q9NXN4	Ganglioside-induced differentiation-associated protein 2 [OS=Homo sapiens]	4	56.2	-0.36	0.949966
GDE1	Q9NZC3	Glycerophosphodiester phosphodiesterase 1 [OS=Homo sapiens]	11	37.7	-0.32	0.942978
GDI1	P31150	Rab GDP dissociation inhibitor alpha [OS=Homo sapiens]	63	50.6	0.05	0.985564
GDI2	P50395	Rab GDP dissociation inhibitor beta [OS=Homo sapiens]	78	50.6	0.22	0.947292
GEMIN4	P57678	Gem-associated protein 4 [OS=Homo sapiens]	5	120	0.31	0.889253
GEMIN5	Q8TEQ6	Gem-associated protein 5 [OS=Homo sapiens]	4	168.5	-6.64	2.89061e-16
GET3	O43681	ATPase GET3 [OS=Homo sapiens]	44	38.8	-0.12	0.969169
GET4	Q7L5D6	Golgi to ER traffic protein 4 homolog [OS=Homo sapiens]	15	36.5	0.02	0.969169
GFM1	Q96RP9	Elongation factor G, mitochondrial [OS=Homo sapiens]	25	83.4	-0.66	0.555179
GFPT1	Q06210	Glutamine--fructose-6-phosphate aminotransferase [isomerizing] 1 [OS=Homo sapiens]	53	78.8	0.13	0.954562
GFUS	Q13630	GDP-L-fucose synthase [OS=Homo sapiens]	15	35.9	0.4	0.750257
GGA1	Q9UJY5	ADP-ribosylation factor-binding protein GGA1 [OS=Homo sapiens]	17	70.3	-0.16	0.98169
GGA2	Q9UJY4	ADP-ribosylation factor-binding protein GGA2 [OS=Homo sapiens]	8	67.1	0.46	0.793952
GGA3	Q9NZ52	ADP-ribosylation factor-binding protein GGA3 [OS=Homo sapiens]	17	78.3	0.18	0.947292
GGACT	Q9BVM4	Gamma-glutamylaminecyclotransferase [OS=Homo sapiens]	26	17.3	-0.79	0.486077
GGCT	O75223	Gamma-glutamylcyclotransferase [OS=Homo sapiens]	74	21	0.33	0.842448
GGCX	P38435	Vitamin K-dependent gamma-carboxylase [OS=Homo sapiens]	9	87.5	0.1	0.965235
GGH	Q92820	Gamma-glutamyl hydrolase [OS=Homo sapiens]	39	35.9	-0.26	0.928199
GGT1	P19440	Glutathione hydrolase 1 proenzyme [OS=Homo sapiens]	12	61.4	0.01	0.995624
GHDC	Q8N2G8	GH3 domain-containing protein [OS=Homo sapiens]	19	57.5	-0.35	0.932557
GHITM	Q9H3K2	Growth hormone-inducible transmembrane protein [OS=Homo sapiens]	21	37.2	-0.72	0.339368
GID8	Q9NWU2	Glucose-induced degradation protein 8 homolog [OS=Homo sapiens]	40	26.7	0.12	0.954335
GIGYF2	Q6Y7W6	GRB10-interacting GYF protein 2 [OS=Homo sapiens]	13	150	0.14	0.954335
GIMAP1	Q8WWP7	GTPase IMAP family member 1 [OS=Homo sapiens]	37	34.3	-0.64	0.505865
GIMAP2	Q9UG22	GTPase IMAP family member 2 [OS=Homo sapiens]	7	38	-0.05	0.997539
GIMAP4	Q9NUV9	GTPase IMAP family member 4 [OS=Homo sapiens]	33	37.5	0.26	0.906271
GIMAP5	Q96F15	GTPase IMAP family member 5 [OS=Homo sapiens]	14	34.8	0.21	0.949966
GIT1	Q9Y2X7	ARF GTPase-activating protein GIT1 [OS=Homo sapiens]	19	84.3	0.02	0.973441
GIT2	Q14161	ARF GTPase-activating protein GIT2 [OS=Homo sapiens]	33	84.5	0.08	0.969169
GK	P32189	Glycerol kinase [OS=Homo sapiens]	29	61.2	-0.04	0.996451
GLA	P06280	Alpha-galactosidase A [OS=Homo sapiens]	32	48.7	-0.28	0.902706
GLB1	P16278	Beta-galactosidase [OS=Homo sapiens]	32	76	-0.37	0.728562
GLG1	Q92896	Golgi apparatus protein 1 [OS=Homo sapiens]	20	134.5	0.1	0.969169
GLIPR2	Q9H4G4	Golgi-associated plant pathogenesis-related protein 1 [OS=Homo sapiens]	76	17.2	0.09	0.985564
GLMN	Q92990	Glomulin [OS=Homo sapiens]	5	68.2	-0.82	0.621295
GLMP	Q8WWB7	Glycosylated lysosomal membrane protein [OS=Homo sapiens]	20	43.8	-0.29	0.949966
GLO1	Q04760	Lactoylglutathione lyase [OS=Homo sapiens]	55	20.8	0.24	0.907695
GLOD4	Q9HC38	Glyoxalase domain-containing protein 4 [OS=Homo sapiens]	57	34.8	0.32	0.822497
GLRX	P35754	Glutaredoxin-1 [OS=Homo sapiens]	58	11.8	0.58	0.314272
GLRX3	O76003	Glutaredoxin-3 [OS=Homo sapiens]	70	37.4	0.1	0.965631
GLRX5	Q86SX6	Glutaredoxin-related protein 5, mitochondrial [OS=Homo sapiens]	28	16.6	-0.26	0.95106
GLS	O94925	Glutaminase kidney isoform, mitochondrial [OS=Homo sapiens]	44	73.4	-0.72	0.0835835
GLT8D1	Q68CQ7	Glycosyltransferase 8 domain-containing protein 1 [OS=Homo sapiens]	9	41.9	0.15	0.95106
GLTP	Q9NZD2	Glycolipid transfer protein [OS=Homo sapiens]	19	23.8	-0.03	0.991435
GLUD1	P00367	Glutamate dehydrogenase 1, mitochondrial [OS=Homo sapiens]	55	61.4	-0.92	0.0102954
GLUL	P15104	Glutamine synthetase [OS=Homo sapiens]	25	42	0.13	0.962276
GLYR1	Q49A26	Cytokine-like nuclear factor N-PAC [OS=Homo sapiens]	19	60.5	-0.57	0.770199
GM2A	P17900	Ganglioside GM2 activator [OS=Homo sapiens]	46	20.8	-0.22	0.889577
GMDS	O60547	GDP-mannose 4,6 dehydratase [OS=Homo sapiens]	13	41.9	0.21	0.913139
GMFB	P60983	Glia maturation factor beta [OS=Homo sapiens]	46	16.7	0.37	0.723166
GMFG	O60234	Glia maturation factor gamma [OS=Homo sapiens]	48	16.8	0.15	0.966627
GMIP	Q9P107	GEM-interacting protein [OS=Homo sapiens]	30	106.6	0.03	0.996451
GMPPA	Q96IJ6	Mannose-1-phosphate guanyltransferase alpha [OS=Homo sapiens]	34	46.3	0.24	0.909859
GMPPB	Q9Y5P6	Mannose-1-phosphate guanyltransferase beta [OS=Homo sapiens]	38	39.8	0.15	0.956721
GMPR2	Q9P2T1	GMP reductase 2 [OS=Homo sapiens]	15	37.9	0.26	0.907181
GMPS	P49915	GMP synthase [glutamine-hydrolyzing] [OS=Homo sapiens]	31	76.7	-0.07	0.999709
GNA11	P29992	Guanine nucleotide-binding protein subunit alpha-11 [OS=Homo sapiens]	35	42.1	-0.12	0.996451
GNA12	Q03113	Guanine nucleotide-binding protein subunit alpha-12 [OS=Homo sapiens]	12	44.3	0.1	0.966357
GNA13	Q14344	Guanine nucleotide-binding protein subunit alpha-13 [OS=Homo sapiens]	43	44	-0.16	0.935061
GNA15	P30679	Guanine nucleotide-binding protein subunit alpha-15 [OS=Homo sapiens]	8	43.5	-0.74	0.731955
GNAI2	P04899	Guanine nucleotide-binding protein G(i) subunit alpha-2 [OS=Homo sapiens]	63	40.4	0.03	0.998423
GNAI3	P08754	Guanine nucleotide-binding protein G(i) subunit alpha-3 [OS=Homo sapiens]	45	40.5	-0.24	0.932557
GNAQ	P50148	Guanine nucleotide-binding protein G(q) subunit alpha [OS=Homo sapiens]	45	42.1	-0.13	0.957865
GNAS	Q5JWF2	Guanine nucleotide-binding protein G(s) subunit alpha isoforms XLas [OS=Homo sapiens]	15	111	-0.12	0.967076
GNB1	P62873	Guanine nucleotide-binding protein G(I)/G(S)/G(T) subunit beta-1 [OS=Homo sapiens]	47	37.4	-0.04	0.969169
GNB2	P62879	Guanine nucleotide-binding protein G(I)/G(S)/G(T) subunit beta-2 [OS=Homo sapiens]	49	37.3	0.07	0.972482
GNB4	Q9HAV0	Guanine nucleotide-binding protein subunit beta-4 [OS=Homo sapiens]	49	37.5	-0.07	0.977121
GNE	Q9Y223	Bifunctional UDP-N-acetylglucosamine 2-epimerase/N-acetylmannosamine kinase [OS=Homo sapiens]	15	79.2	-0.45	0.868366
GNG10	P50151	Guanine nucleotide-binding protein G(I)/G(S)/G(O) subunit gamma-10 [OS=Homo sapiens]	63	7.2	0.07	0.97254
GNG2	P59768	Guanine nucleotide-binding protein G(I)/G(S)/G(O) subunit gamma-2 [OS=Homo sapiens]	55	7.8	0.13	0.951803
GNG5	P63218	Guanine nucleotide-binding protein G(I)/G(S)/G(O) subunit gamma-5 [OS=Homo sapiens]	63	7.3	-0.12	0.959335
GNG7	O60262	Guanine nucleotide-binding protein G(I)/G(S)/G(O) subunit gamma-7 [OS=Homo sapiens]	24	7.5	-0.11	0.999147
GNL1	P36915	Guanine nucleotide-binding protein-like 1 [OS=Homo sapiens]	16	68.6	0.09	0.961524
GNL3	Q9BVP2	Guanine nucleotide-binding protein-like 3 [OS=Homo sapiens]	9	62	-0.68	0.620597
GNPAT	O15228	Dihydroxyacetone phosphate acyltransferase [OS=Homo sapiens]	4	77.1	-6.64	2.89061e-16
GNPDA1	P46926	Glucosamine-6-phosphate isomerase 1 [OS=Homo sapiens]	66	32.6	0	0.997539
GNPDA2	Q8TDQ7	Glucosamine-6-phosphate isomerase 2 [OS=Homo sapiens]	40	31.1	0.45	0.81628
GNPTAB	Q3T906	N-acetylglucosamine-1-phosphotransferase subunits alpha/beta [OS=Homo sapiens]	20	143.5	-0.24	0.926108
GNPTG	Q9UJJ9	N-acetylglucosamine-1-phosphotransferase subunit gamma [OS=Homo sapiens]	26	34	-0.22	0.961524
GNS	P15586	N-acetylglucosamine-6-sulfatase [OS=Homo sapiens]	30	62	-0.16	0.935061
GOLGA2	Q08379	Golgin subfamily A member 2 [OS=Homo sapiens]	37	113	-0.33	0.868523
GOLGA3	Q08378	Golgin subfamily A member 3 [OS=Homo sapiens]	30	167.3	-0.07	0.974289
GOLGA4	Q13439	Golgin subfamily A member 4 [OS=Homo sapiens]	9	261	-0.55	0.808723
GOLGA5	Q8TBA6	Golgin subfamily A member 5 [OS=Homo sapiens]	38	83	0.05	0.993185
GOLGA7	Q7Z5G4	Golgin subfamily A member 7 [OS=Homo sapiens]	44	15.8	-0.09	0.997539
GOLGB1	Q14789	Golgin subfamily B member 1 [OS=Homo sapiens]	37	375.8	-0.18	0.943601
GOLIM4	O00461	Golgi integral membrane protein 4 [OS=Homo sapiens]	13	81.8	0	0.998423
GOLM1	Q8NBJ4	Golgi membrane protein 1 [OS=Homo sapiens]	13	45.3	0.19	0.942739
GOLM2	Q6P4E1	Protein GOLM2 [OS=Homo sapiens]	14	49.5	0.03	0.969842
GOLPH3	Q9H4A6	Golgi phosphoprotein 3 [OS=Homo sapiens]	42	33.8	-0.22	0.939559
GON7	Q9BXV9	EKC/KEOPS complex subunit GON7 [OS=Homo sapiens]	50	10.9	1.14	0.025562
GOPC	Q9HD26	Golgi-associated PDZ and coiled-coil motif-containing protein [OS=Homo sapiens]	21	50.5	-0.35	0.935061
GORASP2	Q9H8Y8	Golgi reassembly-stacking protein 2 [OS=Homo sapiens]	30	47.1	-0.26	0.923481
GOSR1	O95249	Golgi SNAP receptor complex member 1 [OS=Homo sapiens]	36	28.6	-0.31	0.935061
GOSR2	O14653	Golgi SNAP receptor complex member 2 [OS=Homo sapiens]	47	24.8	-0.41	0.905651
GOT1	P17174	Aspartate aminotransferase, cytoplasmic [OS=Homo sapiens]	56	46.2	0.29	0.895581
GOT2	P00505	Aspartate aminotransferase, mitochondrial [OS=Homo sapiens]	40	47.5	-0.84	0.0973432
GP1BB	P13224	Platelet glycoprotein Ib beta chain [OS=Homo sapiens]	11	21.7	-0.81	0.41876
GPAA1	O43292	Glycosylphosphatidylinositol anchor attachment 1 protein [OS=Homo sapiens]	6	67.6	-0.5	0.842448
GPAT3	Q53EU6	Glycerol-3-phosphate acyltransferase 3 [OS=Homo sapiens]	34	48.7	-0.4	0.760145
GPAT4	Q86UL3	Glycerol-3-phosphate acyltransferase 4 [OS=Homo sapiens]	13	52	-0.34	0.942739
GPATCH8	Q9UKJ3	G patch domain-containing protein 8 [OS=Homo sapiens]	2	164.1	0.35	0.890292
GPCPD1	Q9NPB8	Glycerophosphocholine phosphodiesterase GPCPD1 [OS=Homo sapiens]	23	76	0.18	0.946777
GPD1	P21695	Glycerol-3-phosphate dehydrogenase [NAD(+)], cytoplasmic [OS=Homo sapiens]	34	37.5	0.7	0.238103
GPD1L	Q8N335	Glycerol-3-phosphate dehydrogenase 1-like protein [OS=Homo sapiens]	30	38.4	0.04	0.969299
GPD2	P43304	Glycerol-3-phosphate dehydrogenase, mitochondrial [OS=Homo sapiens]	58	80.8	-0.86	0.0209977
GPHN	Q9NQX3	Gephyrin [OS=Homo sapiens]	10	79.7	0.21	0.947292
GPI	P06744	Glucose-6-phosphate isomerase [OS=Homo sapiens]	53	63.1	0.19	0.950736
GPNMB	Q14956	Transmembrane glycoprotein NMB [OS=Homo sapiens]	24	63.9	-0.22	0.89352
GPR107	Q5VW38	Protein GPR107 [OS=Homo sapiens]	8	66.9	-0.12	0.996451
GPR108	Q9NPR9	Protein GPR108 [OS=Homo sapiens]	2	60.6	-0.33	0.954562
GPR137B	O60478	Integral membrane protein GPR137B [OS=Homo sapiens]	2	45.6	-0.03	0.996451
GPR68	Q15743	Ovarian cancer G-protein coupled receptor 1 [OS=Homo sapiens]	7	41.1	-0.02	0.985564
GPR89B	P0CG08	Golgi pH regulator B [OS=Homo sapiens]	5	52.9	-0.47	0.890292
GPRIN3	Q6ZVF9	G protein-regulated inducer of neurite outgrowth 3 [OS=Homo sapiens]	14	82.4	0.19	0.949966
GPS1	Q13098	COP9 signalosome complex subunit 1 [OS=Homo sapiens]	28	55.5	-0.04	0.99939
GPSM3	Q9Y4H4	G-protein-signaling modulator 3 [OS=Homo sapiens]	34	17.9	0.26	0.906412
GPT	P24298	Alanine aminotransferase 1 [OS=Homo sapiens]	11	54.6	0.55	0.555724
GPX1	P07203	Glutathione peroxidase 1 [OS=Homo sapiens]	69	22.1	-0.13	0.949966
GPX4	P36969	Phospholipid hydroperoxide glutathione peroxidase [OS=Homo sapiens]	53	22.2	0.34	0.838342
GRAMD4	Q6IC98	GRAM domain-containing protein 4 [OS=Homo sapiens]	12	66.4	-0.64	0.687252
GRB2	P62993	Growth factor receptor-bound protein 2 [OS=Homo sapiens]	70	25.2	0.15	0.966627
GRHPR	Q9UBQ7	Glyoxylate reductase/hydroxypyruvate reductase [OS=Homo sapiens]	51	35.6	-0.04	0.996451
GRIPAP1	Q4V328	GRIP1-associated protein 1 [OS=Homo sapiens]	50	95.9	0.43	0.63739
GRK2	P25098	Beta-adrenergic receptor kinase 1 [OS=Homo sapiens]	26	79.5	0.13	0.962276
GRK3	P35626	Beta-adrenergic receptor kinase 2 [OS=Homo sapiens]	13	79.7	0.3	0.912008
GRK6	P43250	G protein-coupled receptor kinase 6 [OS=Homo sapiens]	12	65.9	0.09	0.96818
GRN	P28799	Progranulin [OS=Homo sapiens]	12	63.5	0.71	0.242966
GRPEL1	Q9HAV7	GrpE protein homolog 1, mitochondrial [OS=Homo sapiens]	41	24.3	-0.76	0.243963
GRSF1	Q12849	G-rich sequence factor 1 [OS=Homo sapiens]	23	53.1	-0.28	0.949966
GRWD1	Q9BQ67	Glutamate-rich WD repeat-containing protein 1 [OS=Homo sapiens]	11	49.4	-0.56	0.822497
GSDMD	P57764	Gasdermin-D [OS=Homo sapiens]	14	52.8	0.43	0.822497
GSDME	O60443	Gasdermin-E [OS=Homo sapiens]	39	54.5	0.26	0.923481
GSK3A	P49840	Glycogen synthase kinase-3 alpha [OS=Homo sapiens]	8	50.9	0.07	0.969169
GSK3B	P49841	Glycogen synthase kinase-3 beta [OS=Homo sapiens]	21	46.7	0.3	0.912008
GSKIP	Q9P0R6	GSK3B-interacting protein [OS=Homo sapiens]	25	15.6	6.64	2.89061e-16
GSN	P06396	Gelsolin [OS=Homo sapiens]	49	85.6	0.19	0.949966
GSPT1	P15170	Eukaryotic peptide chain release factor GTP-binding subunit ERF3A [OS=Homo sapiens]	52	55.7	0.29	0.885097
GSR	P00390	Glutathione reductase, mitochondrial [OS=Homo sapiens]	57	56.2	0.2	0.949966
GSS	P48637	Glutathione synthetase [OS=Homo sapiens]	60	52.4	0.24	0.906412
GSTK1	Q9Y2Q3	Glutathione S-transferase kappa 1 [OS=Homo sapiens]	66	25.5	-0.73	0.0771321
GSTM1	P09488	Glutathione S-transferase Mu 1 [OS=Homo sapiens]	46	25.7	0.16	0.952467
GSTM2	P28161	Glutathione S-transferase Mu 2 [OS=Homo sapiens]	33	25.7	0.36	0.880859
GSTM3	P21266	Glutathione S-transferase Mu 3 [OS=Homo sapiens]	30	26.5	-0.22	0.956919
GSTM4	Q03013	Glutathione S-transferase Mu 4 [OS=Homo sapiens]	45	25.5	0.29	0.886526
GSTO1	P78417	Glutathione S-transferase omega-1 [OS=Homo sapiens]	57	27.5	0.31	0.885097
GSTP1	P09211	Glutathione S-transferase P [OS=Homo sapiens]	70	23.3	0.03	0.997539
GSTT1	P30711	Glutathione S-transferase theta-1 [OS=Homo sapiens]	29	27.3	0.23	0.926108
GSTZ1	O43708	Maleylacetoacetate isomerase [OS=Homo sapiens]	17	24.2	-0.27	0.954562
GTF2A1	P52655	Transcription initiation factor IIA subunit 1 [OS=Homo sapiens]	7	41.5	0.02	0.981075
GTF2B	Q00403	Transcription initiation factor IIB [OS=Homo sapiens]	16	34.8	0.13	0.949966
GTF2E1	P29083	General transcription factor IIE subunit 1 [OS=Homo sapiens]	13	49.4	-0.03	0.999413
GTF2E2	P29084	Transcription initiation factor IIE subunit beta [OS=Homo sapiens]	21	33	0.12	0.958642
GTF2F1	P35269	General transcription factor IIF subunit 1 [OS=Homo sapiens]	16	58.2	0.65	0.398888
GTF2F2	P13984	General transcription factor IIF subunit 2 [OS=Homo sapiens]	27	28.4	-0.09	0.998042
GTF2I	P78347	General transcription factor II-I [OS=Homo sapiens]	35	112.3	-0.25	0.935061
GTF3C1	Q12789	General transcription factor 3C polypeptide 1 [OS=Homo sapiens]	4	238.7	-6.64	2.89061e-16
GTF3C3	Q9Y5Q9	General transcription factor 3C polypeptide 3 [OS=Homo sapiens]	6	101.2	-0.21	0.983949
GTF3C4	Q9UKN8	General transcription factor 3C polypeptide 4 [OS=Homo sapiens]	5	91.9	-1	0.186877
GTPBP1	O00178	GTP-binding protein 1 [OS=Homo sapiens]	10	72.4	0.13	0.951886
GTPBP4	Q9BZE4	GTP-binding protein 4 [OS=Homo sapiens]	17	73.9	-0.69	0.62102
GUK1	Q16774	Guanylate kinase [OS=Homo sapiens]	36	21.7	0.2	0.935061
GUSB	P08236	Beta-glucuronidase [OS=Homo sapiens]	30	74.7	-0.08	0.969623
GYG1	P46976	Glycogenin-1 [OS=Homo sapiens]	28	39.4	0.01	0.999147
GYS1	P13807	Glycogen [starch] synthase, muscle [OS=Homo sapiens]	23	83.7	-0.11	0.996451
H1-0	P07305	Histone H1.0 [OS=Homo sapiens]	21	20.9	-0.52	0.587598
H1-10	Q92522	Histone H1.10 [OS=Homo sapiens]	23	22.5	-0.49	0.842448
H1-4	P10412	Histone H1.4 [OS=Homo sapiens]	23	21.9	-0.22	0.890292
H1-5	P16401	Histone H1.5 [OS=Homo sapiens]	22	22.6	-0.21	0.89352
H2AC18; H2AC19	Q6FI13	Histone H2A type 2-A [OS=Homo sapiens]	55	14.1	-0.57	0.271173
H2AC21	Q8IUE6	Histone H2A type 2-B [OS=Homo sapiens]	58	14	-0.54	0.314976
H2AZ1	P0C0S5	Histone H2A.Z [OS=Homo sapiens]	54	13.5	-0.5	0.374414
H2BC11	P06899	Histone H2B type 1-J [OS=Homo sapiens]	51	13.9	-1.07	0.0012838
H2BC12	O60814	Histone H2B type 1-K [OS=Homo sapiens]	51	13.9	-0.51	0.369289
H3-7	Q5TEC6	Histone H3-7 [OS=Homo sapiens]	14	15.4	-0.92	0.0970038
H3C1; H3C10; H3C11; H3C12; H3C2; H3C3; H3C4; H3C6; H3C7; H3C8	P68431	Histone H3.1 [OS=Homo sapiens]	14	15.4	-0.27	0.829921
H4C1; H4C11; H4C12; H4C13; H4C14; H4C15; H4C16; H4C2; H4C3; H4C4; H4C5; H4C6; H4C8; H4C9	P62805	Histone H4 [OS=Homo sapiens]	58	11.4	-0.96	0.00631352
H6PD	O95479	GDH/6PGL endoplasmic bifunctional protein [OS=Homo sapiens]	30	88.8	-0.14	0.962542
HAAO	P46952	3-hydroxyanthranilate 3,4-dioxygenase [OS=Homo sapiens]	10	32.5	-0.08	0.997539
HACD3	Q9P035	Very-long-chain (3R)-3-hydroxyacyl-CoA dehydratase 3 [OS=Homo sapiens]	19	43.1	-0.45	0.849938
HACD4	Q5VWC8	Very-long-chain (3R)-3-hydroxyacyl-CoA dehydratase 4 [OS=Homo sapiens]	4	27.5	-0.44	0.890292
HADH	Q16836	Hydroxyacyl-coenzyme A dehydrogenase, mitochondrial [OS=Homo sapiens]	54	34.3	-0.36	0.831441
HADHA	P40939	Trifunctional enzyme subunit alpha, mitochondrial [OS=Homo sapiens]	60	82.9	-0.86	0.0204857
HADHB	P55084	Trifunctional enzyme subunit beta, mitochondrial [OS=Homo sapiens]	59	51.3	-0.89	0.0145835
HAGH	Q16775	Hydroxyacylglutathione hydrolase, mitochondrial [OS=Homo sapiens]	44	33.8	0.35	0.842922
HARS1	P12081	Histidine--tRNA ligase, cytoplasmic [OS=Homo sapiens]	48	57.4	-0.13	0.958642
HARS2	P49590	Histidine--tRNA ligase, mitochondrial [OS=Homo sapiens]	19	56.9	-0.77	0.707288
HAVCR2	Q8TDQ0	Hepatitis A virus cellular receptor 2 [OS=Homo sapiens]	28	33.4	-1.38	0.0137851
HAX1	O00165	HCLS1-associated protein X-1 [OS=Homo sapiens]	25	31.6	-0.37	0.93882
HBA1; HBA2	P69905	Hemoglobin subunit alpha [OS=Homo sapiens]	33	15.2	-1.35	0.00750701
HBD	P02042	Hemoglobin subunit delta [OS=Homo sapiens]	13	16	-2.6	1.38339e-09
HBS1L	Q9Y450	HBS1-like protein [OS=Homo sapiens]	14	75.4	0.27	0.885097
HCAR3	P49019	Hydroxycarboxylic acid receptor 3 [OS=Homo sapiens]	2	44.4	-0.66	0.816509
HCCS	P53701	Holocytochrome c-type synthase [OS=Homo sapiens]	28	30.6	-0.69	0.547563
HCFC1	P51610	Host cell factor 1 [OS=Homo sapiens]	16	208.6	-0.14	0.954931
HCK	P08631	Tyrosine-protein kinase HCK [OS=Homo sapiens]	44	59.6	-0.06	0.989079
HCLS1	P14317	Hematopoietic lineage cell-specific protein [OS=Homo sapiens]	42	54	0.37	0.8043
HDAC1	Q13547	Histone deacetylase 1 [OS=Homo sapiens]	28	55.1	-0.6	0.48471
HDAC2	Q92769	Histone deacetylase 2 [OS=Homo sapiens]	24	55.3	-0.44	0.889253
HDAC3	O15379	Histone deacetylase 3 [OS=Homo sapiens]	4	48.8	-0.75	0.715757
HDAC6	Q9UBN7	Histone deacetylase 6 [OS=Homo sapiens]	7	131.3	0.02	0.972941
HDGF	P51858	Hepatoma-derived growth factor [OS=Homo sapiens]	66	26.8	0.61	0.33391
HDGFL2	Q7Z4V5	Hepatoma-derived growth factor-related protein 2 [OS=Homo sapiens]	27	74.3	0.35	0.821857
HDHD2	Q9H0R4	Haloacid dehalogenase-like hydrolase domain-containing protein 2 [OS=Homo sapiens]	54	28.5	0.13	0.95106
HDHD5	Q9BXW7	Haloacid dehalogenase-like hydrolase domain-containing 5 [OS=Homo sapiens]	20	46.3	-6.64	2.89061e-16
HDLBP	Q00341	Vigilin [OS=Homo sapiens]	51	141.4	0.01	0.995877
HEATR1	Q9H583	HEAT repeat-containing protein 1 [OS=Homo sapiens]	5	242.2	-0.79	0.656496
HEATR3	Q7Z4Q2	HEAT repeat-containing protein 3 [OS=Homo sapiens]	10	74.5	0	0.986263
HEATR5A	Q86XA9	HEAT repeat-containing protein 5A [OS=Homo sapiens]	1	221.9	0.3	0.910089
HEATR5B	Q9P2D3	HEAT repeat-containing protein 5B [OS=Homo sapiens]	6	224.2	-0.17	0.989298
HEBP1	Q9NRV9	Heme-binding protein 1 [OS=Homo sapiens]	71	21.1	0.18	0.947292
HEBP2	Q9Y5Z4	Heme-binding protein 2 [OS=Homo sapiens]	39	22.9	0.64	0.314272
HECTD1	Q9ULT8	E3 ubiquitin-protein ligase HECTD1 [OS=Homo sapiens]	9	289.2	0.06	0.969169
HECTD3	Q5T447	E3 ubiquitin-protein ligase HECTD3 [OS=Homo sapiens]	21	97.1	-0.09	0.997539
HERC4	Q5GLZ8	Probable E3 ubiquitin-protein ligase HERC4 [OS=Homo sapiens]	10	118.5	0.1	0.957865
HERPUD1	Q15011	Homocysteine-responsive endoplasmic reticulum-resident ubiquitin-like domain member 1 protein [OS=Homo sapiens]	6	43.7	-0.4	0.912008
HEXA	P06865	Beta-hexosaminidase subunit alpha [OS=Homo sapiens]	37	60.7	-0.3	0.812905
HEXB	P07686	Beta-hexosaminidase subunit beta [OS=Homo sapiens]	54	63.1	-0.24	0.872977
HEXIM1	O94992	Protein HEXIM1 [OS=Homo sapiens]	17	40.6	0.29	0.872977
HGH1	Q9BTY7	Protein HGH1 homolog [OS=Homo sapiens]	15	42.1	-6.64	2.89061e-16
HGS	O14964	Hepatocyte growth factor-regulated tyrosine kinase substrate [OS=Homo sapiens]	16	86.1	0.01	0.999147
HIBADH	P31937	3-hydroxyisobutyrate dehydrogenase, mitochondrial [OS=Homo sapiens]	45	35.3	-0.69	0.293802
HIBCH	Q6NVY1	3-hydroxyisobutyryl-CoA hydrolase, mitochondrial [OS=Homo sapiens]	48	43.5	-0.45	0.713192
HIGD1A	Q9Y241	HIG1 domain family member 1A, mitochondrial [OS=Homo sapiens]	24	10.1	-0.43	0.89352
HIKESHI	Q53FT3	Protein Hikeshi [OS=Homo sapiens]	23	21.6	0.16	0.949966
HINT1	P49773	Adenosine 5'-monophosphoramidase HINT1 [OS=Homo sapiens]	79	13.8	0.52	0.549333
HINT2	Q9BX68	Adenosine 5'-monophosphoramidase HINT2 [OS=Homo sapiens]	42	17.2	-0.23	0.949966
HINT3	Q9NQE9	Adenosine 5'-monophosphoramidase HINT3 [OS=Homo sapiens]	32	20.3	-0.47	0.872872
HIP1	O00291	Huntingtin-interacting protein 1 [OS=Homo sapiens]	16	116.1	-0.47	0.83308
HK1	P19367	Hexokinase-1 [OS=Homo sapiens]	44	102.4	-0.63	0.175459
HK2	P52789	Hexokinase-2 [OS=Homo sapiens]	38	102.3	-0.31	0.868523
HK3	P52790	Hexokinase-3 [OS=Homo sapiens]	51	99	0.25	0.932148
HLA-A	P04439	HLA class I histocompatibility antigen, A alpha chain [OS=Homo sapiens]	44	40.8	0.21	0.933265
HLA-B	P01889	HLA class I histocompatibility antigen, B alpha chain [OS=Homo sapiens]	40	40.4	0.1	0.974289
HLA-C	P10321	HLA class I histocompatibility antigen, C alpha chain [OS=Homo sapiens]	38	40.6	-0.01	0.983139
HLA-DMA	P28067	HLA class II histocompatibility antigen, DM alpha chain [OS=Homo sapiens]	18	29.2	0.1	0.968175
HLA-DMB	P28068	HLA class II histocompatibility antigen, DM beta chain [OS=Homo sapiens]	41	28.9	-0.23	0.932557
HLA-DPA1	P20036	HLA class II histocompatibility antigen, DP alpha 1 chain [OS=Homo sapiens]	20	29.4	-0.08	0.959335
HLA-DPB1	P04440	HLA class II histocompatibility antigen, DP beta 1 chain [OS=Homo sapiens]	43	29.1	-0.21	0.901318
HLA-DQA2	P01906	HLA class II histocompatibility antigen, DQ alpha 2 chain [OS=Homo sapiens]	14	28	0.16	0.949966
HLA-DQB1	P01920	HLA class II histocompatibility antigen, DQ beta 1 chain [OS=Homo sapiens]	11	30	-0.19	0.93567
HLA-DRA	P01903	HLA class II histocompatibility antigen, DR alpha chain [OS=Homo sapiens]	40	28.6	-0.15	0.93744
HLA-DRB1	P01911	HLA class II histocompatibility antigen, DRB1 beta chain [OS=Homo sapiens]	65	29.9	-0.17	0.93263
HLA-DRB5	Q30154	HLA class II histocompatibility antigen, DR beta 5 chain [OS=Homo sapiens]	61	30	-0.28	0.82154
HLA-E	P13747	HLA class I histocompatibility antigen, alpha chain E [OS=Homo sapiens]	42	40	-0.15	0.969823
HLA-F	P30511	HLA class I histocompatibility antigen, alpha chain F [OS=Homo sapiens]	34	39	-0.1	0.998423
HM13	Q8TCT9	Minor histocompatibility antigen H13 [OS=Homo sapiens]	37	41.5	-0.19	0.912008
HMBS	P08397	Porphobilinogen deaminase [OS=Homo sapiens]	7	39.3	0.7	0.484523
HMGA1	P17096	High mobility group protein HMG-I/HMG-Y [OS=Homo sapiens]	22	11.7	0.67	0.296349
HMGB1	P09429	High mobility group protein B1 [OS=Homo sapiens]	37	24.9	0.47	0.624454
HMGB2	P26583	High mobility group protein B2 [OS=Homo sapiens]	30	24	0.57	0.305474
HMGB3	O15347	High mobility group protein B3 [OS=Homo sapiens]	24	23	1.01	0.142362
HMGCL	P35914	Hydroxymethylglutaryl-CoA lyase, mitochondrial [OS=Homo sapiens]	34	34.3	-0.49	0.597614
HMGCS1	Q01581	Hydroxymethylglutaryl-CoA synthase, cytoplasmic [OS=Homo sapiens]	43	57.3	0.37	0.829921
HMGN1	P05114	Non-histone chromosomal protein HMG-14 [OS=Homo sapiens]	45	10.7	-0.14	0.961524
HMGN3	Q15651	High mobility group nucleosome-binding domain-containing protein 3 [OS=Homo sapiens]	12	10.7	0.78	0.261408
HMOX1	P09601	Heme oxygenase 1 [OS=Homo sapiens]	60	32.8	-0.4	0.79211
HMOX2	P30519	Heme oxygenase 2 [OS=Homo sapiens]	64	36	-0.35	0.799526
HNMT	P50135	Histamine N-methyltransferase [OS=Homo sapiens]	53	33.3	0.36	0.812318
HNRNPA0	Q13151	Heterogeneous nuclear ribonucleoprotein A0 [OS=Homo sapiens]	35	30.8	-0.25	0.885097
HNRNPA1	P09651	Heterogeneous nuclear ribonucleoprotein A1 [OS=Homo sapiens]	52	38.7	-0.5	0.373646
HNRNPA2B1	P22626	Heterogeneous nuclear ribonucleoproteins A2/B1 [OS=Homo sapiens]	70	37.4	-0.41	0.562034
HNRNPA3	P51991	Heterogeneous nuclear ribonucleoprotein A3 [OS=Homo sapiens]	46	39.6	-0.44	0.506079
HNRNPAB	Q99729	Heterogeneous nuclear ribonucleoprotein A/B [OS=Homo sapiens]	23	36.2	-0.08	0.972941
HNRNPC	P07910	Heterogeneous nuclear ribonucleoproteins C1/C2 [OS=Homo sapiens]	35	33.7	-0.63	0.18117
HNRNPD	Q14103	Heterogeneous nuclear ribonucleoprotein D0 [OS=Homo sapiens]	33	38.4	-0.2	0.906412
HNRNPDL	O14979	Heterogeneous nuclear ribonucleoprotein D-like [OS=Homo sapiens]	23	46.4	-0.12	0.949966
HNRNPF	P52597	Heterogeneous nuclear ribonucleoprotein F [OS=Homo sapiens]	44	45.6	-0.36	0.728562
HNRNPH1	P31943	Heterogeneous nuclear ribonucleoprotein H [OS=Homo sapiens]	57	49.2	-0.48	0.41876
HNRNPH2	P55795	Heterogeneous nuclear ribonucleoprotein H2 [OS=Homo sapiens]	51	49.2	-0.57	0.454576
HNRNPH3	P31942	Heterogeneous nuclear ribonucleoprotein H3 [OS=Homo sapiens]	45	36.9	-0.36	0.814755
HNRNPK	P61978	Heterogeneous nuclear ribonucleoprotein K [OS=Homo sapiens]	51	50.9	-0.01	0.986263
HNRNPL	P14866	Heterogeneous nuclear ribonucleoprotein L [OS=Homo sapiens]	39	64.1	-0.53	0.329165
HNRNPLL	Q8WVV9	Heterogeneous nuclear ribonucleoprotein L-like [OS=Homo sapiens]	25	60	0.39	0.7778
HNRNPM	P52272	Heterogeneous nuclear ribonucleoprotein M [OS=Homo sapiens]	56	77.5	-0.18	0.920455
HNRNPR	O43390	Heterogeneous nuclear ribonucleoprotein R [OS=Homo sapiens]	48	70.9	-0.45	0.481539
HNRNPU	Q00839	Heterogeneous nuclear ribonucleoprotein U [OS=Homo sapiens]	35	90.5	-0.63	0.171419
HNRNPUL1	Q9BUJ2	Heterogeneous nuclear ribonucleoprotein U-like protein 1 [OS=Homo sapiens]	29	95.7	-0.17	0.95106
HNRNPUL2	Q1KMD3	Heterogeneous nuclear ribonucleoprotein U-like protein 2 [OS=Homo sapiens]	41	85.1	-0.54	0.315786
HOMER3	Q9NSC5	Homer protein homolog 3 [OS=Homo sapiens]	6	39.8	0.36	0.885097
HOOK3	Q86VS8	Protein Hook homolog 3 [OS=Homo sapiens]	31	83.1	0.25	0.932557
HP1BP3	Q5SSJ5	Heterochromatin protein 1-binding protein 3 [OS=Homo sapiens]	33	61.2	-0.62	0.385614
HPCAL1	P37235	Hippocalcin-like protein 1 [OS=Homo sapiens]	71	22.3	0.36	0.747393
HPRT1	P00492	Hypoxanthine-guanine phosphoribosyltransferase [OS=Homo sapiens]	70	24.6	0.25	0.912008
HPS3	Q969F9	BLOC-2 complex member HPS3 [OS=Homo sapiens]	2	113.7	-0.12	0.991465
HPS5	Q9UPZ3	BLOC-2 complex member HPS5 [OS=Homo sapiens]	6	127.4	0.23	0.93596
HRAS	P01112	GTPase HRas [OS=Homo sapiens]	61	21.3	-0.17	0.99106
HS1BP3	Q53T59	HCLS1-binding protein 3 [OS=Homo sapiens]	30	42.8	0.2	0.935061
HS2ST1	Q7LGA3	Heparan sulfate 2-O-sulfotransferase 1 [OS=Homo sapiens]	30	41.9	-0.28	0.949966
HSBP1	O75506	Heat shock factor-binding protein 1 [OS=Homo sapiens]	74	8.5	0.49	0.58706
HSD11B1	P28845	11-beta-hydroxysteroid dehydrogenase 1 [OS=Homo sapiens]	52	32.4	-0.11	0.951886
HSD17B10	Q99714	3-hydroxyacyl-CoA dehydrogenase type-2 [OS=Homo sapiens]	89	26.9	-0.71	0.199798
HSD17B11	Q8NBQ5	Estradiol 17-beta-dehydrogenase 11 [OS=Homo sapiens]	44	32.9	-0.73	0.283738
HSD17B12	Q53GQ0	Very-long-chain 3-oxoacyl-CoA reductase [OS=Homo sapiens]	35	34.3	-0.35	0.75813
HSD17B4	P51659	Peroxisomal multifunctional enzyme type 2 [OS=Homo sapiens]	67	79.6	-0.52	0.352447
HSD17B7	P56937	3-keto-steroid reductase/17-beta-hydroxysteroid dehydrogenase 7 [OS=Homo sapiens]	7	38.2	-0.44	0.888458
HSD3B7	Q9H2F3	3 beta-hydroxysteroid dehydrogenase type 7 [OS=Homo sapiens]	11	41	-6.64	2.89061e-16
HSDL1	Q3SXM5	Inactive hydroxysteroid dehydrogenase-like protein 1 [OS=Homo sapiens]	10	37	-1.05	0.369289
HSDL2	Q6YN16	Hydroxysteroid dehydrogenase-like protein 2 [OS=Homo sapiens]	29	45.4	-0.4	0.793952
HSP90AA1	P07900	Heat shock protein HSP 90-alpha [OS=Homo sapiens]	60	84.6	0.11	0.972941
HSP90AA4P	Q58FG1	Putative heat shock protein HSP 90-alpha A4 [OS=Homo sapiens]	17	47.7	6.64	2.89061e-16
HSP90AB1	P08238	Heat shock protein HSP 90-beta [OS=Homo sapiens]	60	83.2	0.1	0.978485
HSP90AB4P	Q58FF6	Putative heat shock protein HSP 90-beta 4 [OS=Homo sapiens]	13	58.2	0.12	0.962542
HSP90B1	P14625	Endoplasmin [OS=Homo sapiens]	66	92.4	-0.04	0.969169
HSPA13	P48723	Heat shock 70 kDa protein 13 [OS=Homo sapiens]	18	51.9	-0.35	0.942978
HSPA14	Q0VDF9	Heat shock 70 kDa protein 14 [OS=Homo sapiens]	11	54.8	0.09	0.969169
HSPA1B	P0DMV9	Heat shock 70 kDa protein 1B [OS=Homo sapiens]	69	70	0.09	0.986263
HSPA4	P34932	Heat shock 70 kDa protein 4 [OS=Homo sapiens]	71	94.3	0.22	0.947292
HSPA5	P11021	Endoplasmic reticulum chaperone BiP [OS=Homo sapiens]	63	72.3	0.03	0.997539
HSPA8	P11142	Heat shock cognate 71 kDa protein [OS=Homo sapiens]	68	70.9	0.1	0.977121
HSPA9	P38646	Stress-70 protein, mitochondrial [OS=Homo sapiens]	65	73.6	-0.52	0.354185
HSPB1	P04792	Heat shock protein beta-1 [OS=Homo sapiens]	64	22.8	0.53	0.488203
HSPB11	Q9Y547	Intraflagellar transport protein 25 homolog [OS=Homo sapiens]	25	16.3	0.27	0.906412
HSPBP1	Q9NZL4	Hsp70-binding protein 1 [OS=Homo sapiens]	8	39.3	0.07	0.969823
HSPD1	P10809	60 kDa heat shock protein, mitochondrial [OS=Homo sapiens]	75	61	-0.72	0.0881925
HSPE1	P61604	10 kDa heat shock protein, mitochondrial [OS=Homo sapiens]	67	10.9	0.11	0.972941
HSPH1	Q92598	Heat shock protein 105 kDa [OS=Homo sapiens]	56	96.8	0.14	0.968854
HTATIP2	Q9BUP3	Oxidoreductase HTATIP2 [OS=Homo sapiens]	43	27	-0.14	0.957865
HTATSF1	O43719	HIV Tat-specific factor 1 [OS=Homo sapiens]	16	85.8	-0.01	0.99104
HTRA2	O43464	Serine protease HTRA2, mitochondrial [OS=Homo sapiens]	7	48.8	-0.44	0.912008
HTT	P42858	Huntingtin [OS=Homo sapiens]	21	347.4	0.11	0.962542
HUWE1	Q7Z6Z7	E3 ubiquitin-protein ligase HUWE1 [OS=Homo sapiens]	13	481.6	0.07	0.972941
HVCN1	Q96D96	Voltage-gated hydrogen channel 1 [OS=Homo sapiens]	32	31.7	-0.69	0.245337
HYCC1	Q9BYI3	Hyccin [OS=Homo sapiens]	4	57.6	-0.08	0.996451
HYOU1	Q9Y4L1	Hypoxia up-regulated protein 1 [OS=Homo sapiens]	58	111.3	-0.04	0.969169
HYPK	Q9NX55	Huntingtin-interacting protein K [OS=Homo sapiens]	55	13.6	0.76	0.196756
IAH1	Q2TAA2	Isoamyl acetate-hydrolyzing esterase 1 homolog [OS=Homo sapiens]	48	27.6	0.55	0.520765
IARS1	P41252	Isoleucine--tRNA ligase, cytoplasmic [OS=Homo sapiens]	41	144.4	-0.04	0.979258
IARS2	Q9NSE4	Isoleucine--tRNA ligase, mitochondrial [OS=Homo sapiens]	35	113.7	-0.74	0.202381
ICAM1	P05362	Intercellular adhesion molecule 1 [OS=Homo sapiens]	27	57.8	-1.21	0.000873782
ICAM3	P32942	Intercellular adhesion molecule 3 [OS=Homo sapiens]	13	59.5	-0.31	0.93882
ICOSLG	O75144	ICOS ligand [OS=Homo sapiens]	12	33.3	-6.64	2.89061e-16
IDE	P14735	Insulin-degrading enzyme [OS=Homo sapiens]	25	117.9	0.01	0.997539
IDH1	O75874	Isocitrate dehydrogenase [NADP] cytoplasmic [OS=Homo sapiens]	66	46.6	0.34	0.85123
IDH2	P48735	Isocitrate dehydrogenase [NADP], mitochondrial [OS=Homo sapiens]	50	50.9	-0.77	0.0516607
IDH3A	P50213	Isocitrate dehydrogenase [NAD] subunit alpha, mitochondrial [OS=Homo sapiens]	46	39.6	-0.74	0.207404
IDH3B	O43837	Isocitrate dehydrogenase [NAD] subunit beta, mitochondrial [OS=Homo sapiens]	28	42.2	-0.92	0.0828476
IDH3G	P51553	Isocitrate dehydrogenase [NAD] subunit gamma, mitochondrial [OS=Homo sapiens]	23	42.8	-0.74	0.420861
IDI1	Q13907	Isopentenyl-diphosphate Delta-isomerase 1 [OS=Homo sapiens]	39	26.3	0.51	0.601135
IDS	P22304	Iduronate 2-sulfatase [OS=Homo sapiens]	7	61.8	-0.09	0.997539
IER3IP1	Q9Y5U9	Immediate early response 3-interacting protein 1 [OS=Homo sapiens]	34	9	-0.43	0.890721
IFI16	Q16666	Gamma-interferon-inducible protein 16 [OS=Homo sapiens]	42	88.2	-0.02	0.996526
IFI30	P13284	Gamma-interferon-inducible lysosomal thiol reductase [OS=Homo sapiens]	18	27.9	0	0.989298
IFI35	P80217	Interferon-induced 35 kDa protein [OS=Homo sapiens]	50	31.5	0.13	0.959886
IFI44	Q8TCB0	Interferon-induced protein 44 [OS=Homo sapiens]	10	50.5	-0.23	0.961524
IFI44L	Q53G44	Interferon-induced protein 44-like [OS=Homo sapiens]	4	51.3	0.07	0.968854
IFIH1	Q9BYX4	Interferon-induced helicase C domain-containing protein 1 [OS=Homo sapiens]	4	116.6	0	0.97254
IFIT1	P09914	Interferon-induced protein with tetratricopeptide repeats 1 [OS=Homo sapiens]	53	55.3	0.74	0.189179
IFIT2	P09913	Interferon-induced protein with tetratricopeptide repeats 2 [OS=Homo sapiens]	29	54.6	0.97	0.0333686
IFIT3	O14879	Interferon-induced protein with tetratricopeptide repeats 3 [OS=Homo sapiens]	43	56	0.5	0.471856
IFIT5	Q13325	Interferon-induced protein with tetratricopeptide repeats 5 [OS=Homo sapiens]	22	55.8	0.55	0.600338
IFITM3	Q01628	Interferon-induced transmembrane protein 3 [OS=Homo sapiens]	12	14.6	-0.22	0.957865
IFNGR1	P15260	Interferon gamma receptor 1 [OS=Homo sapiens]	17	54.4	-0.02	0.993185
IFT27	Q9BW83	Intraflagellar transport protein 27 homolog [OS=Homo sapiens]	19	20.5	-0.03	0.997539
IGBP1	P78318	Immunoglobulin-binding protein 1 [OS=Homo sapiens]	36	39.2	0.3	0.872121
IGF2R	P11717	Cation-independent mannose-6-phosphate receptor [OS=Homo sapiens]	29	274.2	-0.35	0.704372
IGFLR1	Q9H665	IGF-like family receptor 1 [OS=Homo sapiens]	16	37.9	-0.32	0.935061
IGSF6	O95976	Immunoglobulin superfamily member 6 [OS=Homo sapiens]	23	27	-0.27	0.934662
IK	Q13123	Protein Red [OS=Homo sapiens]	20	65.6	-0.35	0.912685
IKBIP	Q70UQ0	Inhibitor of nuclear factor kappa-B kinase-interacting protein [OS=Homo sapiens]	33	39.3	-0.29	0.8984
IKBKB	O14920	Inhibitor of nuclear factor kappa-B kinase subunit beta [OS=Homo sapiens]	20	86.5	-0.08	0.999568
IKBKE	Q14164	Inhibitor of nuclear factor kappa-B kinase subunit epsilon [OS=Homo sapiens]	4	80.4	-0.6	0.868523
IKBKG	Q9Y6K9	NF-kappa-B essential modulator [OS=Homo sapiens]	40	48.2	0.51	0.575778
IKZF1	Q13422	DNA-binding protein Ikaros [OS=Homo sapiens]	12	57.5	-0.32	0.94824
IL16	Q14005	Pro-interleukin-16 [OS=Homo sapiens]	19	141.7	0.17	0.949966
IL17RA	Q96F46	Interleukin-17 receptor A [OS=Homo sapiens]	11	96.1	-0.04	0.995877
IL18	Q14116	Interleukin-18 [OS=Homo sapiens]	35	22.3	0.35	0.855587
IL1RAP	Q9NPH3	Interleukin-1 receptor accessory protein [OS=Homo sapiens]	21	65.4	-1.16	0.0872475
IL1RN	P18510	Interleukin-1 receptor antagonist protein [OS=Homo sapiens]	31	20	0.12	0.95106
IL2RG	P31785	Cytokine receptor common subunit gamma [OS=Homo sapiens]	12	42.3	-0.59	0.868523
IL4I1	Q96RQ9	L-amino-acid oxidase [OS=Homo sapiens]	36	62.8	-0.55	0.502098
ILF2	Q12905	Interleukin enhancer-binding factor 2 [OS=Homo sapiens]	58	43	-0.83	0.0360848
ILF3	Q12906	Interleukin enhancer-binding factor 3 [OS=Homo sapiens]	39	95.3	-0.4	0.596245
ILK	Q13418	Integrin-linked protein kinase [OS=Homo sapiens]	51	51.4	0.07	0.993966
ILKAP	Q9H0C8	Integrin-linked kinase-associated serine/threonine phosphatase 2C [OS=Homo sapiens]	15	42.9	0.18	0.946187
ILVBL	A1L0T0	2-hydroxyacyl-CoA lyase 2 [OS=Homo sapiens]	20	67.8	-0.44	0.695063
IMMT	Q16891	MICOS complex subunit MIC60 [OS=Homo sapiens]	53	83.6	-0.94	0.00861366
IMP3	Q9NV31	U3 small nucleolar ribonucleoprotein protein IMP3 [OS=Homo sapiens]	23	21.8	0.04	0.969169
IMPA1	P29218	Inositol monophosphatase 1 [OS=Homo sapiens]	41	30.2	0.33	0.872121
IMPACT	Q9P2X3	Protein IMPACT [OS=Homo sapiens]	12	36.5	0.23	0.947292
IMPDH1	P20839	Inosine-5'-monophosphate dehydrogenase 1 [OS=Homo sapiens]	34	55.4	-0.08	0.989298
IMPDH2	P12268	Inosine-5'-monophosphate dehydrogenase 2 [OS=Homo sapiens]	37	55.8	0.02	0.996598
INF2	Q27J81	Inverted formin-2 [OS=Homo sapiens]	45	135.5	-0.21	0.913579
INIP	Q9NRY2	SOSS complex subunit C [OS=Homo sapiens]	15	11.4	6.64	2.89061e-16
INPP4A	Q96PE3	Inositol polyphosphate-4-phosphatase type I A [OS=Homo sapiens]	3	109.9	0.19	0.949966
INPP5D	Q92835	Phosphatidylinositol 3,4,5-trisphosphate 5-phosphatase 1 [OS=Homo sapiens]	40	133.2	0.01	0.999111
INPP5K	Q9BT40	Inositol polyphosphate 5-phosphatase K [OS=Homo sapiens]	12	51.1	-0.13	0.976072
INPPL1	O15357	Phosphatidylinositol 3,4,5-trisphosphate 5-phosphatase 2 [OS=Homo sapiens]	22	138.5	0.02	0.996451
INTS1	Q8N201	Integrator complex subunit 1 [OS=Homo sapiens]	6	244.1	-0.67	0.65428
INTS10	Q9NVR2	Integrator complex subunit 10 [OS=Homo sapiens]	6	82.2	-6.64	2.89061e-16
INTS11	Q5TA45	Integrator complex subunit 11 [OS=Homo sapiens]	6	67.6	6.64	2.89061e-16
INTS14	Q96SY0	Integrator complex subunit 14 [OS=Homo sapiens]	4	57.4	-0.51	0.883837
INTS3	Q68E01	Integrator complex subunit 3 [OS=Homo sapiens]	7	118	-0.52	0.842448
INTS4	Q96HW7	Integrator complex subunit 4 [OS=Homo sapiens]	3	108.1	6.64	2.89061e-16
IPO11	Q9UI26	Importin-11 [OS=Homo sapiens]	10	112.5	0.02	0.972941
IPO4	Q8TEX9	Importin-4 [OS=Homo sapiens]	2	118.6	6.64	2.89061e-16
IPO5	O00410	Importin-5 [OS=Homo sapiens]	43	123.6	-0.05	0.98821
IPO7	O95373	Importin-7 [OS=Homo sapiens]	32	119.4	0.09	0.969169
IPO9	Q96P70	Importin-9 [OS=Homo sapiens]	14	115.9	0.14	0.949966
IQGAP1	P46940	Ras GTPase-activating-like protein IQGAP1 [OS=Homo sapiens]	66	189.1	-0.04	0.969169
IQGAP2	Q13576	Ras GTPase-activating-like protein IQGAP2 [OS=Homo sapiens]	53	180.5	0.02	0.996451
IQSEC1	Q6DN90	IQ motif and SEC7 domain-containing protein 1 [OS=Homo sapiens]	12	108.2	-0.65	0.763611
IRAG2	Q12912	Inositol 1,4,5-triphosphate receptor associated 2 [OS=Homo sapiens]	14	62.1	-0.04	0.991465
IRAK4	Q9NWZ3	Interleukin-1 receptor-associated kinase 4 [OS=Homo sapiens]	11	51.5	0.09	0.969169
IREB2	P48200	Iron-responsive element-binding protein 2 [OS=Homo sapiens]	15	105	0.31	0.889253
IRF2BP2	Q7Z5L9	Interferon regulatory factor 2-binding protein 2 [OS=Homo sapiens]	20	61	0.14	0.95106
IRF2BPL	Q9H1B7	Probable E3 ubiquitin-protein ligase IRF2BPL [OS=Homo sapiens]	7	82.6	-0.19	0.967985
IRF3	Q14653	Interferon regulatory factor 3 [OS=Homo sapiens]	16	47.2	0.29	0.890292
IRF4	Q15306	Interferon regulatory factor 4 [OS=Homo sapiens]	16	51.7	-0.64	0.676045
IRF5	Q13568	Interferon regulatory factor 5 [OS=Homo sapiens]	37	56	0.16	0.952628
IRGQ	Q8WZA9	Immunity-related GTPase family Q protein [OS=Homo sapiens]	27	62.7	0.12	0.956919
ISCA2	Q86U28	Iron-sulfur cluster assembly 2 homolog, mitochondrial [OS=Homo sapiens]	21	16.5	0.14	0.949966
ISCU	Q9H1K1	Iron-sulfur cluster assembly enzyme ISCU, mitochondrial [OS=Homo sapiens]	30	18	0.03	0.996451
ISG15	P05161	Ubiquitin-like protein ISG15 [OS=Homo sapiens]	34	17.9	0.82	0.101026
ISOC1	Q96CN7	Isochorismatase domain-containing protein 1 [OS=Homo sapiens]	32	32.2	0.19	0.936549
ISOC2	Q96AB3	Isochorismatase domain-containing protein 2 [OS=Homo sapiens]	32	22.3	-1.04	0.155934
IST1	P53990	IST1 homolog [OS=Homo sapiens]	26	39.7	-0.01	0.99939
ISY1	Q9ULR0	Pre-mRNA-splicing factor ISY1 homolog [OS=Homo sapiens]	20	33	0.31	0.866364
ISYNA1	Q9NPH2	Inositol-3-phosphate synthase 1 [OS=Homo sapiens]	39	61	0.15	0.966357
ITCH	Q96J02	E3 ubiquitin-protein ligase Itchy homolog [OS=Homo sapiens]	10	102.7	-0.17	0.981016
ITFG1	Q8TB96	T-cell immunomodulatory protein [OS=Homo sapiens]	12	68.1	-0.11	0.997539
ITGA2B	P08514	Integrin alpha-IIb [OS=Homo sapiens]	13	113.3	-1.65	0.000980996
ITGA3	P26006	Integrin alpha-3 [OS=Homo sapiens]	8	116.5	0.56	0.581678
ITGA5	P08648	Integrin alpha-5 [OS=Homo sapiens]	20	114.5	-0.26	0.912008
ITGA6	P23229	Integrin alpha-6 [OS=Homo sapiens]	13	126.5	0.4	0.787806
ITGAL	P20701	Integrin alpha-L [OS=Homo sapiens]	26	128.7	0.09	0.969169
ITGAM	P11215	Integrin alpha-M [OS=Homo sapiens]	44	127.1	0.1	0.977121
ITGAV	P06756	Integrin alpha-V [OS=Homo sapiens]	19	116	-0.2	0.969169
ITGAX	P20702	Integrin alpha-X [OS=Homo sapiens]	49	127.7	-0.18	0.922353
ITGB1	P05556	Integrin beta-1 [OS=Homo sapiens]	31	88.4	-0.05	0.969169
ITGB2	P05107	Integrin beta-2 [OS=Homo sapiens]	57	84.7	0.23	0.941556
ITGB3	P05106	Integrin beta-3 [OS=Homo sapiens]	10	87	-0.56	0.808877
ITGB5	P18084	Integrin beta-5 [OS=Homo sapiens]	11	88	0	0.985278
ITM2B	Q9Y287	Integral membrane protein 2B [OS=Homo sapiens]	8	30.3	-0.43	0.8984
ITPA	Q9BY32	Inosine triphosphate pyrophosphatase [OS=Homo sapiens]	50	21.4	0.35	0.816128
ITPK1	Q13572	Inositol-tetrakisphosphate 1-kinase [OS=Homo sapiens]	12	45.6	0.31	0.890292
ITPR1	Q14643	Inositol 1,4,5-trisphosphate receptor type 1 [OS=Homo sapiens]	17	313.7	-0.3	0.885097
ITPR2	Q14571	Inositol 1,4,5-trisphosphate receptor type 2 [OS=Homo sapiens]	16	307.9	-0.42	0.713192
ITPRID2	P28290	Protein ITPRID2 [OS=Homo sapiens]	10	138.3	0.23	0.912008
ITPRIP	Q8IWB1	Inositol 1,4,5-trisphosphate receptor-interacting protein [OS=Homo sapiens]	5	62	-0.36	0.949966
ITSN2	Q9NZM3	Intersectin-2 [OS=Homo sapiens]	18	193.3	-0.13	0.969169
IVD	P26440	Isovaleryl-CoA dehydrogenase, mitochondrial [OS=Homo sapiens]	38	46.6	-0.71	0.238103
IVNS1ABP	Q9Y6Y0	Influenza virus NS1A-binding protein [OS=Homo sapiens]	14	71.7	-0.07	0.998423
IWS1	Q96ST2	Protein IWS1 homolog [OS=Homo sapiens]	6	91.9	0.08	0.962542
JAGN1	Q8N5M9	Protein jagunal homolog 1 [OS=Homo sapiens]	13	21.1	-0.34	0.922353
JAK1	P23458	Tyrosine-protein kinase JAK1 [OS=Homo sapiens]	8	133.2	-0.59	0.799344
JAML	Q86YT9	Junctional adhesion molecule-like [OS=Homo sapiens]	16	44.3	-0.39	0.912008
JMJD6	Q6NYC1	Bifunctional arginine demethylase and lysyl-hydroxylase JMJD6 [OS=Homo sapiens]	20	46.4	-0.31	0.949966
JPT1	Q9UK76	Jupiter microtubule associated homolog 1 [OS=Homo sapiens]	46	16	0.75	0.253514
JPT2	Q9H910	Jupiter microtubule associated homolog 2 [OS=Homo sapiens]	51	20.1	0.83	0.102865
JUN	P05412	Transcription factor Jun [OS=Homo sapiens]	4	35.7	0	0.972941
JUNB	P17275	Transcription factor JunB [OS=Homo sapiens]	13	35.9	-0.26	0.954562
KARS1	Q15046	Lysine--tRNA ligase [OS=Homo sapiens]	39	68	-0.06	0.967985
KBTBD8	Q8NFY9	Kelch repeat and BTB domain-containing protein 8 [OS=Homo sapiens]	14	68.8	0.13	0.961524
KCMF1	Q9P0J7	E3 ubiquitin-protein ligase KCMF1 [OS=Homo sapiens]	11	41.9	0.62	0.440292
KCNAB2	Q13303	Voltage-gated potassium channel subunit beta-2 [OS=Homo sapiens]	50	41	0.2	0.93567
KCNN4	O15554	Intermediate conductance calcium-activated potassium channel protein 4 [OS=Homo sapiens]	9	47.7	0.18	0.949966
KCTD12	Q96CX2	BTB/POZ domain-containing protein KCTD12 [OS=Homo sapiens]	43	35.7	-0.01	0.999147
KCTD5	Q9NXV2	BTB/POZ domain-containing protein KCTD5 [OS=Homo sapiens]	7	26.1	0.48	0.642814
KDM3B	Q7LBC6	Lysine-specific demethylase 3B [OS=Homo sapiens]	6	191.5	0.51	0.770199
KDSR	Q06136	3-ketodihydrosphingosine reductase [OS=Homo sapiens]	3	36.2	-0.29	0.966627
KHDRBS1	Q07666	KH domain-containing, RNA-binding, signal transduction-associated protein 1 [OS=Homo sapiens]	27	48.2	0.21	0.949966
KHSRP	Q92945	Far upstream element-binding protein 2 [OS=Homo sapiens]	45	73.1	0.27	0.909859
KIAA0930	Q6ICG6	Uncharacterized protein KIAA0930 [OS=Homo sapiens]	34	45.8	0.18	0.949966
KIAA1143	Q96AT1	Uncharacterized protein KIAA1143 [OS=Homo sapiens]	7	17.5	0.99	0.18117
KIAA2013	Q8IYS2	Uncharacterized protein KIAA2013 [OS=Homo sapiens]	14	69.1	-0.33	0.93882
KIDINS220	Q9ULH0	Kinase D-interacting substrate of 220 kDa [OS=Homo sapiens]	7	196.4	-0.28	0.949966
KIF13B	Q9NQT8	Kinesin-like protein KIF13B [OS=Homo sapiens]	12	202.7	0.26	0.90087
KIF1B	O60333	Kinesin-like protein KIF1B [OS=Homo sapiens]	5	204.3	-0.21	0.972941
KIF2A	O00139	Kinesin-like protein KIF2A [OS=Homo sapiens]	23	79.9	-0.01	0.998423
KIF5B	P33176	Kinesin-1 heavy chain [OS=Homo sapiens]	53	109.6	0.14	0.969169
KIFBP	Q96EK5	KIF-binding protein [OS=Homo sapiens]	8	71.8	0.27	0.89352
KLC1	Q07866	Kinesin light chain 1 [OS=Homo sapiens]	54	65.3	0.06	0.978013
KMO	O15229	Kynurenine 3-monooxygenase [OS=Homo sapiens]	38	55.8	-0.73	0.222743
KPNA1	P52294	Importin subunit alpha-5 [OS=Homo sapiens]	28	60.2	-0.33	0.890292
KPNA2	P52292	Importin subunit alpha-1 [OS=Homo sapiens]	20	57.8	-0.11	0.997539
KPNA3	O00505	Importin subunit alpha-4 [OS=Homo sapiens]	33	57.8	-0.25	0.943249
KPNA4	O00629	Importin subunit alpha-3 [OS=Homo sapiens]	37	57.9	-0.17	0.954562
KPNA6	O60684	Importin subunit alpha-7 [OS=Homo sapiens]	24	60	-0.58	0.783211
KPNB1	Q14974	Importin subunit beta-1 [OS=Homo sapiens]	44	97.1	-0.08	0.961524
KRAS	P01116	GTPase KRas [OS=Homo sapiens]	59	21.6	0	0.983139
KRR1	Q13601	KRR1 small subunit processome component homolog [OS=Homo sapiens]	9	43.6	-0.75	0.561796
KRT1	P04264	Keratin, type II cytoskeletal 1 [OS=Homo sapiens]	31	66	-0.49	0.662429
KRT10	P13645	Keratin, type I cytoskeletal 10 [OS=Homo sapiens]	30	58.8	-0.16	0.966627
KRT2	P35908	Keratin, type II cytoskeletal 2 epidermal [OS=Homo sapiens]	24	65.4	-0.35	0.93567
KRT80	Q6KB66	Keratin, type II cytoskeletal 80 [OS=Homo sapiens]	6	50.5	-0.49	0.851348
KRT9	P35527	Keratin, type I cytoskeletal 9 [OS=Homo sapiens]	30	62	-0.35	0.868538
KRTCAP2	Q8N6L1	Keratinocyte-associated protein 2 [OS=Homo sapiens]	13	14.7	-0.85	0.593465
KTI12	Q96EK9	Protein KTI12 homolog [OS=Homo sapiens]	7	38.6	0.72	0.510451
KTN1	Q86UP2	Kinectin [OS=Homo sapiens]	60	156.2	-0.04	0.969299
KYAT3	Q6YP21	Kynurenine--oxoglutarate transaminase 3 [OS=Homo sapiens]	32	51.4	-0.07	0.998042
KYNU	Q16719	Kynureninase [OS=Homo sapiens]	63	52.3	0.26	0.914825
L2HGDH	Q9H9P8	L-2-hydroxyglutarate dehydrogenase, mitochondrial [OS=Homo sapiens]	5	50.3	-1.17	0.238103
LACC1	Q8IV20	Purine nucleoside phosphorylase LACC1 [OS=Homo sapiens]	5	47.7	-6.64	2.89061e-16
LACTB	P83111	Serine beta-lactamase-like protein LACTB, mitochondrial [OS=Homo sapiens]	37	60.7	-0.94	0.0223873
LACTB2	Q53H82	Endoribonuclease LACTB2 [OS=Homo sapiens]	43	32.8	-0.05	0.985564
LAIR1	Q6GTX8	Leukocyte-associated immunoglobulin-like receptor 1 [OS=Homo sapiens]	28	31.5	0.04	0.969299
LAMP1	P11279	Lysosome-associated membrane glycoprotein 1 [OS=Homo sapiens]	22	44.9	-0.06	0.966627
LAMP2	P13473	Lysosome-associated membrane glycoprotein 2 [OS=Homo sapiens]	15	44.9	-0.13	0.949966
LAMTOR1	Q6IAA8	Ragulator complex protein LAMTOR1 [OS=Homo sapiens]	74	17.7	-0.24	0.91906
LAMTOR2	Q9Y2Q5	Ragulator complex protein LAMTOR2 [OS=Homo sapiens]	51	13.5	-0.46	0.763598
LAMTOR3	Q9UHA4	Ragulator complex protein LAMTOR3 [OS=Homo sapiens]	49	13.6	-0.52	0.646645
LAMTOR4	Q0VGL1	Ragulator complex protein LAMTOR4 [OS=Homo sapiens]	32	10.7	-0.22	0.949966
LAMTOR5	O43504	Ragulator complex protein LAMTOR5 [OS=Homo sapiens]	81	9.6	0.26	0.907855
LANCL1	O43813	Glutathione S-transferase LANCL1 [OS=Homo sapiens]	8	45.3	0.3	0.868523
LANCL2	Q9NS86	LanC-like protein 2 [OS=Homo sapiens]	5	50.8	-0.01	0.977121
LAP3	P28838	Cytosol aminopeptidase [OS=Homo sapiens]	66	56.1	0.22	0.946777
LAPTM5	Q13571	Lysosomal-associated transmembrane protein 5 [OS=Homo sapiens]	6	29.9	-0.19	0.97254
LARP1	Q6PKG0	La-related protein 1 [OS=Homo sapiens]	23	123.4	-0.09	0.972941
LARP4B	Q92615	La-related protein 4B [OS=Homo sapiens]	21	80.5	0.2	0.935061
LARP7	Q4G0J3	La-related protein 7 [OS=Homo sapiens]	16	66.9	-0.35	0.941556
LARS1	Q9P2J5	Leucine--tRNA ligase, cytoplasmic [OS=Homo sapiens]	41	134.4	-0.03	0.993966
LARS2	Q15031	Leucine--tRNA ligase, mitochondrial [OS=Homo sapiens]	9	101.9	-0.78	0.694493
LASP1	Q14847	LIM and SH3 domain protein 1 [OS=Homo sapiens]	49	29.7	0.46	0.63654
LAT2	Q9GZY6	Linker for activation of T-cells family member 2 [OS=Homo sapiens]	27	26.5	0.29	0.890292
LBR	Q14739	Delta(14)-sterol reductase LBR [OS=Homo sapiens]	20	70.7	-0.28	0.905651
LCLAT1	Q6UWP7	Lysocardiolipin acyltransferase 1 [OS=Homo sapiens]	10	48.9	-0.08	0.996451
LCMT1	Q9UIC8	Leucine carboxyl methyltransferase 1 [OS=Homo sapiens]	16	38.4	0.37	0.872121
LCP1	P13796	Plastin-2 [OS=Homo sapiens]	83	70.2	0.17	0.957888
LCP2	Q13094	Lymphocyte cytosolic protein 2 [OS=Homo sapiens]	23	60.2	0.32	0.868523
LDAH	Q9H6V9	Lipid droplet-associated hydrolase [OS=Homo sapiens]	14	37.3	-0.4	0.912008
LDHA	P00338	L-lactate dehydrogenase A chain [OS=Homo sapiens]	64	36.7	0.32	0.868523
LDHAL6B	Q9BYZ2	L-lactate dehydrogenase A-like 6B [OS=Homo sapiens]	4	41.9	0.14	0.954335
LDHB	P07195	L-lactate dehydrogenase B chain [OS=Homo sapiens]	64	36.6	0.28	0.9084
[truncated: 2,561 more rows]

## Sheet: B25
Gene Symbol	Accession	Description	Coverage [%]	MW [kDa]	Abundance Ratio (log2): (NE, Sample) / (Ctrl, Sample)	Abundance Ratio Adj. P-Value: (NE, Sample) / (Ctrl, Sample)
	Q92581	Sodium/hydrogen exchanger 6 [OS=Homo sapiens]	6	74.1	-6.64	3.07232e-16
	P49411	Elongation factor Tu, mitochondrial [OS=Homo sapiens]	63	49.5	0.22	0.978705
	Q6ZSR9	Uncharacterized protein FLJ45252 [OS=Homo sapiens]	39	38	0.43	0.9365
	Q9HBL0	Tensin-1 [OS=Homo sapiens]	13	185.6	-0.11	0.957275
A2M	P01023	Alpha-2-macroglobulin [OS=Homo sapiens]	47	163.2	-0.64	0.9365
AAAS	Q9NRG9	Aladin [OS=Homo sapiens]	18	59.5	0.03	0.994087
AAGAB	Q6PD74	Alpha- and gamma-adaptin-binding protein p34 [OS=Homo sapiens]	18	34.6	0.8	0.9365
AAK1	Q2M2I8	AP2-associated protein kinase 1 [OS=Homo sapiens]	18	103.8	0.67	0.9365
AARS1	P49588	Alanine--tRNA ligase, cytoplasmic [OS=Homo sapiens]	48	106.7	0.78	0.9365
AARS2	Q5JTZ9	Alanine--tRNA ligase, mitochondrial [OS=Homo sapiens]	12	107.3	0.64	0.9365
AASDHPPT	Q9NRN7	L-aminoadipate-semialdehyde dehydrogenase-phosphopantetheinyl transferase [OS=Homo sapiens]	17	35.8	0.58	0.9365
AATF	Q9NY61	Protein AATF [OS=Homo sapiens]	10	63.1	-0.28	0.9365
ABAT	P80404	4-aminobutyrate aminotransferase, mitochondrial [OS=Homo sapiens]	19	56.4	0.35	0.946974
ABCA6	Q8N139	ATP-binding cassette sub-family A member 6 [OS=Homo sapiens]	2	184.2	0.83	0.9365
ABCB1	P08183	ATP-dependent translocase ABCB1 [OS=Homo sapiens]	2	141.4	-0.32	0.9365
ABCB10	Q9NRK6	ATP-binding cassette sub-family B member 10, mitochondrial [OS=Homo sapiens]	11	79.1	0.61	0.9365
ABCB7	O75027	Iron-sulfur clusters transporter ABCB7, mitochondrial [OS=Homo sapiens]	12	82.6	0.68	0.9365
ABCB8	Q9NUT2	Mitochondrial potassium channel ATP-binding subunit [OS=Homo sapiens]	12	79.9	0.63	0.9365
ABCC1	P33527	Multidrug resistance-associated protein 1 [OS=Homo sapiens]	30	171.5	-0.34	0.9365
ABCC3	O15438	ATP-binding cassette sub-family C member 3 [OS=Homo sapiens]	13	169.2	-0.23	0.9365
ABCD1	P33897	ATP-binding cassette sub-family D member 1 [OS=Homo sapiens]	30	82.9	0.12	0.999989
ABCD3	P28288	ATP-binding cassette sub-family D member 3 [OS=Homo sapiens]	27	75.4	0.18	0.991507
ABCE1	P61221	ATP-binding cassette sub-family E member 1 [OS=Homo sapiens]	32	67.3	0.7	0.9365
ABCF1	Q8NE71	ATP-binding cassette sub-family F member 1 [OS=Homo sapiens]	26	95.9	0.5	0.9365
ABCF2	Q9UG63	ATP-binding cassette sub-family F member 2 [OS=Homo sapiens]	13	71.2	0.48	0.9365
ABCF3	Q9NUQ8	ATP-binding cassette sub-family F member 3 [OS=Homo sapiens]	14	79.7	0.91	0.9365
ABCG2	Q9UNQ0	Broad substrate specificity ATP-binding cassette transporter ABCG2 [OS=Homo sapiens]	5	72.3	0.19	0.978705
ABHD10	Q9NUJ1	Palmitoyl-protein thioesterase ABHD10, mitochondrial [OS=Homo sapiens]	52	33.9	-0.02	0.96198
ABHD11	Q8NFV4	Protein ABHD11 [OS=Homo sapiens]	27	34.7	-0.03	0.973945
ABHD12	Q8N2K0	Lysophosphatidylserine lipase ABHD12 [OS=Homo sapiens]	62	45.1	-0.41	0.9365
ABHD13	Q7L211	Protein ABHD13 [OS=Homo sapiens]	3	38.5	-0.82	0.9365
ABHD14B	Q96IU4	Putative protein-lysine deacylase ABHD14B [OS=Homo sapiens]	55	22.3	0.88	0.9365
ABHD16A	O95870	Phosphatidylserine lipase ABHD16A [OS=Homo sapiens]	32	63.2	-0.07	0.957275
ABHD17B	Q5VST6	Alpha/beta hydrolase domain-containing protein 17B [OS=Homo sapiens]	18	32.2	0.32	0.957275
ABHD3	Q8WU67	Phospholipase ABHD3 [OS=Homo sapiens]	3	46	-0.15	0.953928
ABHD6	Q9BV23	Monoacylglycerol lipase ABHD6 [OS=Homo sapiens]	21	38.3	-0.25	0.9365
ABI1	Q8IZP0	Abl interactor 1 [OS=Homo sapiens]	27	55	0.4	0.944153
ABR	Q12979	Active breakpoint cluster region-related protein [OS=Homo sapiens]	48	97.5	0.49	0.9365
ABRACL	Q9P1F3	Costars family protein ABRACL [OS=Homo sapiens]	46	9.1	0.48	0.9365
ABRAXAS2	Q15018	BRISC complex subunit Abraxas 2 [OS=Homo sapiens]	27	46.9	0.72	0.9365
ACAA1	P09110	3-ketoacyl-CoA thiolase, peroxisomal [OS=Homo sapiens]	55	44.3	-0.03	0.961823
ACAA2	P42765	3-ketoacyl-CoA thiolase, mitochondrial [OS=Homo sapiens]	72	41.9	0.14	0.999234
ACACA	Q13085	Acetyl-CoA carboxylase 1 [OS=Homo sapiens]	8	265.4	0.68	0.9365
ACAD9	Q9H845	Complex I assembly factor ACAD9, mitochondrial [OS=Homo sapiens]	49	68.7	0.37	0.949285
ACADM	P11310	Medium-chain specific acyl-CoA dehydrogenase, mitochondrial [OS=Homo sapiens]	50	46.6	0.26	0.966045
ACADS	P16219	Short-chain specific acyl-CoA dehydrogenase, mitochondrial [OS=Homo sapiens]	27	44.3	0.5	0.9365
ACADSB	P45954	Short/branched chain specific acyl-CoA dehydrogenase, mitochondrial [OS=Homo sapiens]	23	47.5	0.17	0.983107
ACADVL	P49748	Very long-chain specific acyl-CoA dehydrogenase, mitochondrial [OS=Homo sapiens]	59	70.3	0.27	0.961895
ACAP2	Q15057	Arf-GAP with coiled-coil, ANK repeat and PH domain-containing protein 2 [OS=Homo sapiens]	26	88	0.78	0.9365
ACAT1	P24752	Acetyl-CoA acetyltransferase, mitochondrial [OS=Homo sapiens]	61	45.2	0.34	0.957275
ACAT2	Q9BWD1	Acetyl-CoA acetyltransferase, cytosolic [OS=Homo sapiens]	44	41.3	0.95	0.9365
ACBD3	Q9H3P7	Golgi resident protein GCP60 [OS=Homo sapiens]	37	60.6	-0.15	0.946307
ACBD5	Q5T8D3	Acyl-CoA-binding domain-containing protein 5 [OS=Homo sapiens]	19	60.1	-0.66	0.9365
ACE	P12821	Angiotensin-converting enzyme [OS=Homo sapiens]	21	149.6	-0.83	0.9365
ACIN1	Q9UKV3	Apoptotic chromatin condensation inducer in the nucleus [OS=Homo sapiens]	29	151.8	-0.58	0.9365
ACLY	P53396	ATP-citrate synthase [OS=Homo sapiens]	47	120.8	0.71	0.9365
ACO1	P21399	Cytoplasmic aconitate hydratase [OS=Homo sapiens]	53	98.3	0.83	0.9365
ACO2	Q99798	Aconitate hydratase, mitochondrial [OS=Homo sapiens]	58	85.4	0.33	0.957275
ACOT1	Q86TX2	Acyl-coenzyme A thioesterase 1 [OS=Homo sapiens]	71	46.2	0.46	0.9365
ACOT13	Q9NPJ3	Acyl-coenzyme A thioesterase 13 [OS=Homo sapiens]	38	15	0.11	0.999989
ACOT2	P49753	Acyl-coenzyme A thioesterase 2, mitochondrial [OS=Homo sapiens]	60	53.2	0.44	0.9365
ACOT7	O00154	Cytosolic acyl coenzyme A thioester hydrolase [OS=Homo sapiens]	46	41.8	0.92	0.9365
ACOT9	Q9Y305	Acyl-coenzyme A thioesterase 9, mitochondrial [OS=Homo sapiens]	48	49.9	0.46	0.9365
ACOX1	Q15067	Peroxisomal acyl-coenzyme A oxidase 1 [OS=Homo sapiens]	37	74.4	0.01	0.973156
ACOX3	O15254	Peroxisomal acyl-coenzyme A oxidase 3 [OS=Homo sapiens]	20	77.6	-0.09	0.961094
ACP1	P24666	Low molecular weight phosphotyrosine protein phosphatase [OS=Homo sapiens]	59	18	0.66	0.9365
ACP2	P11117	Lysosomal acid phosphatase [OS=Homo sapiens]	34	48.3	-0.56	0.9365
ACP5	P13686	Tartrate-resistant acid phosphatase type 5 [OS=Homo sapiens]	51	36.6	-0.32	0.9365
ACSF2	Q96CM8	Medium-chain acyl-CoA ligase ACSF2, mitochondrial [OS=Homo sapiens]	23	68.1	0.04	0.98808
ACSF3	Q4G176	Malonate--CoA ligase ACSF3, mitochondrial [OS=Homo sapiens]	19	64.1	0.55	0.9365
ACSL1	P33121	Long-chain-fatty-acid--CoA ligase 1 [OS=Homo sapiens]	50	77.9	0.51	0.9365
ACSL3	O95573	Fatty acid CoA ligase Acsl3 [OS=Homo sapiens]	48	80.4	-0.2	0.9365
ACSL4	O60488	Long-chain-fatty-acid--CoA ligase 4 [OS=Homo sapiens]	45	79.1	0.1	0.999097
ACSL5	Q9ULC5	Long-chain-fatty-acid--CoA ligase 5 [OS=Homo sapiens]	26	75.9	-0.11	0.957275
ACSS1	Q9NUB1	Acetyl-coenzyme A synthetase 2-like, mitochondrial [OS=Homo sapiens]	15	74.8	6.64	3.07232e-16
ACSS2	Q9NR19	Acetyl-coenzyme A synthetase, cytoplasmic [OS=Homo sapiens]	13	78.5	0.45	0.9365
ACTA1	P68133	Actin, alpha skeletal muscle [OS=Homo sapiens]	68	42	0.28	0.960183
ACTA2	P62736	Actin, aortic smooth muscle [OS=Homo sapiens]	74	42	0.27	0.957643
ACTB	P60709	Actin, cytoplasmic 1 [OS=Homo sapiens]	91	41.7	0.12	0.999989
ACTBL2	Q562R1	Beta-actin-like protein 2 [OS=Homo sapiens]	56	42	-0.15	0.957275
ACTG1	P63261	Actin, cytoplasmic 2 [OS=Homo sapiens]	91	41.8	0.65	0.9365
ACTL6A	O96019	Actin-like protein 6A [OS=Homo sapiens]	41	47.4	0.03	0.978705
ACTN1	P12814	Alpha-actinin-1 [OS=Homo sapiens]	73	103	-0.05	0.959788
ACTN4	O43707	Alpha-actinin-4 [OS=Homo sapiens]	74	104.8	-0.1	0.957275
ACTR10	Q9NZ32	Actin-related protein 10 [OS=Homo sapiens]	22	46.3	0.53	0.9365
ACTR1A	P61163	Alpha-centractin [OS=Homo sapiens]	58	42.6	0.5	0.9365
ACTR1B	P42025	Beta-centractin [OS=Homo sapiens]	49	42.3	0.69	0.9365
ACTR2	P61160	Actin-related protein 2 [OS=Homo sapiens]	46	44.7	0.68	0.9365
ACTR3	P61158	Actin-related protein 3 [OS=Homo sapiens]	63	47.3	0.66	0.9365
ACY1	Q03154	Aminoacylase-1 [OS=Homo sapiens]	37	45.9	0.79	0.9365
ACYP2	P14621	Acylphosphatase-2 [OS=Homo sapiens]	31	11.1	0.71	0.9365
ADA2	Q9NZK5	Adenosine deaminase 2 [OS=Homo sapiens]	50	58.9	-0.32	0.9365
ADAM10	O14672	Disintegrin and metalloproteinase domain-containing protein 10 [OS=Homo sapiens]	30	84.1	-0.56	0.9365
ADAM17	P78536	Disintegrin and metalloproteinase domain-containing protein 17 [OS=Homo sapiens]	19	93	-0.63	0.9365
ADAM9	Q13443	Disintegrin and metalloproteinase domain-containing protein 9 [OS=Homo sapiens]	9	90.5	-0.69	0.9365
ADAR	P55265	Double-stranded RNA-specific adenosine deaminase [OS=Homo sapiens]	32	136	-0.04	0.960183
ADCY7	P51828	Adenylate cyclase type 7 [OS=Homo sapiens]	10	120.2	-0.21	0.9365
ADD1	P35611	Alpha-adducin [OS=Homo sapiens]	20	80.9	0.13	0.989334
ADD3	Q9UEY8	Gamma-adducin [OS=Homo sapiens]	9	79.1	0.75	0.9365
ADGRE2	Q9UHX3	Adhesion G protein-coupled receptor E2 [OS=Homo sapiens]	11	90.4	-0.64	0.9365
ADGRE5	P48960	Adhesion G protein-coupled receptor E5 [OS=Homo sapiens]	26	91.8	-0.67	0.9365
ADH5	P11766	Alcohol dehydrogenase class-3 [OS=Homo sapiens]	35	39.7	1.21	0.9365
ADI1	Q9BV57	Acireductone dioxygenase [OS=Homo sapiens]	52	21.5	0.5	0.9365
ADK	P55263	Adenosine kinase [OS=Homo sapiens]	62	40.5	0.83	0.9365
ADNP	Q9H2P0	Activity-dependent neuroprotector homeobox protein [OS=Homo sapiens]	4	123.5	-0.06	0.962311
ADO	Q96SZ5	2-aminoethanethiol dioxygenase [OS=Homo sapiens]	16	29.7	0.71	0.9365
ADPGK	Q9BRR6	ADP-dependent glucokinase [OS=Homo sapiens]	32	54.1	-0.37	0.9365
ADPRH	P54922	ADP-ribosylhydrolase ARH1 [OS=Homo sapiens]	39	39.5	0.7	0.9365
ADPRS	Q9NX46	ADP-ribosylhydrolase ARH3 [OS=Homo sapiens]	23	38.9	0.57	0.9365
ADRA2B	P18089	Alpha-2B adrenergic receptor [OS=Homo sapiens]	3	49.9	-0.34	0.9365
ADRM1	Q16186	Proteasomal ubiquitin receptor ADRM1 [OS=Homo sapiens]	7	42.1	0.1	0.999989
ADSL	P30566	Adenylosuccinate lyase [OS=Homo sapiens]	29	54.9	0.72	0.9365
ADSS2	P30520	Adenylosuccinate synthetase isozyme 2 [OS=Homo sapiens]	41	50.1	0.85	0.9365
AFAP1L1	Q8TED9	Actin filament-associated protein 1-like 1 [OS=Homo sapiens]	18	86.4	-0.34	0.9365
AFDN	P55196	Afadin [OS=Homo sapiens]	7	206.7	-0.37	0.9365
AFF4	Q9UHB7	AF4/FMR2 family member 4 [OS=Homo sapiens]	1	127.4	-0.57	0.9365
AFG1L	Q8WV93	AFG1-like ATPase [OS=Homo sapiens]	6	54.8	1.31	0.90931
AFG3L2	Q9Y4W6	AFG3-like protein 2 [OS=Homo sapiens]	40	88.5	0.55	0.9365
AFTPH	Q6ULP2	Aftiphilin [OS=Homo sapiens]	24	102.1	0.12	0.999989
AGA	P20933	N(4)-(beta-N-acetylglucosaminyl)-L-asparaginase [OS=Homo sapiens]	10	37.2	-0.47	0.9365
AGAP3	Q96P47	Arf-GAP with GTPase, ANK repeat and PH domain-containing protein 3 [OS=Homo sapiens]	9	95	0.47	0.9365
AGFG1	P52594	Arf-GAP domain and FG repeat-containing protein 1 [OS=Homo sapiens]	22	58.2	0.17	0.993551
AGK	Q53H12	Acylglycerol kinase, mitochondrial [OS=Homo sapiens]	40	47.1	0.38	0.946307
AGL	P35573	Glycogen debranching enzyme [OS=Homo sapiens]	24	174.7	0.61	0.9365
AGO1	Q9UL18	Protein argonaute-1 [OS=Homo sapiens]	23	97.2	0.12	0.996898
AGO2	Q9UKV8	Protein argonaute-2 [OS=Homo sapiens]	7	97.1	-0.1	0.959745
AGPAT1	Q99943	1-acyl-sn-glycerol-3-phosphate acyltransferase alpha [OS=Homo sapiens]	7	31.7	6.64	3.07232e-16
AGPAT3	Q9NRZ7	1-acyl-sn-glycerol-3-phosphate acyltransferase gamma [OS=Homo sapiens]	18	43.4	-0.23	0.9365
AGPAT4	Q9NRZ5	1-acyl-sn-glycerol-3-phosphate acyltransferase delta [OS=Homo sapiens]	2	44	-0.2	0.946307
AGPAT5	Q9NUQ2	1-acyl-sn-glycerol-3-phosphate acyltransferase epsilon [OS=Homo sapiens]	20	42	6.64	3.07232e-16
AGPS	O00116	Alkyldihydroxyacetonephosphate synthase, peroxisomal [OS=Homo sapiens]	39	72.9	0.25	0.968279
AGTRAP	Q6RW13	Type-1 angiotensin II receptor-associated protein [OS=Homo sapiens]	25	17.4	-0.34	0.9365
AHCTF1	Q8WYP5	Protein ELYS [OS=Homo sapiens]	5	252.3	-0.05	0.966045
AHCY	P23526	Adenosylhomocysteinase [OS=Homo sapiens]	41	47.7	0.78	0.9365
AHCYL1	O43865	S-adenosylhomocysteine hydrolase-like protein 1 [OS=Homo sapiens]	48	58.9	0.68	0.9365
AHCYL2	Q96HN2	Adenosylhomocysteinase 3 [OS=Homo sapiens]	18	66.7	0.29	0.957275
AHNAK	Q09666	Neuroblast differentiation-associated protein AHNAK [OS=Homo sapiens]	73	628.7	-0.28	0.9365
AHNAK2	Q8IVF2	Protein AHNAK2 [OS=Homo sapiens]	9	616.2	-0.36	0.9365
AHSA1	O95433	Activator of 90 kDa heat shock protein ATPase homolog 1 [OS=Homo sapiens]	70	38.3	0.74	0.9365
AIDA	Q96BJ3	Axin interactor, dorsalization-associated protein [OS=Homo sapiens]	29	35	0.38	0.9365
AIF1	P55008	Allograft inflammatory factor 1 [OS=Homo sapiens]	52	16.7	-0.3	0.9365
AIFM1	O95831	Apoptosis-inducing factor 1, mitochondrial [OS=Homo sapiens]	48	66.9	0.2	0.985049
AIFM2	Q9BRQ8	Ferroptosis suppressor protein 1 [OS=Homo sapiens]	35	40.5	0.03	0.992109
AIMP1	Q12904	Aminoacyl tRNA synthase complex-interacting multifunctional protein 1 [OS=Homo sapiens]	49	34.3	0.35	0.955125
AIMP2	Q13155	Aminoacyl tRNA synthase complex-interacting multifunctional protein 2 [OS=Homo sapiens]	43	35.3	0.49	0.9365
AIP	O00170	AH receptor-interacting protein [OS=Homo sapiens]	32	37.6	0.64	0.9365
AK2	P54819	Adenylate kinase 2, mitochondrial [OS=Homo sapiens]	75	26.5	-0.38	0.9365
AK3	Q9UIJ7	GTP:AMP phosphotransferase AK3, mitochondrial [OS=Homo sapiens]	80	25.6	-0.52	0.9365
AK4	P27144	Adenylate kinase 4, mitochondrial [OS=Homo sapiens]	28	25.3	-0.17	0.940425
AKAP1	Q92667	A-kinase anchor protein 1, mitochondrial [OS=Homo sapiens]	7	97.3	0.19	0.977603
AKAP11	Q9UKA4	A-kinase anchor protein 11 [OS=Homo sapiens]	1	210.4	-0.21	0.93702
AKAP13	Q12802	A-kinase anchor protein 13 [OS=Homo sapiens]	13	307.4	-0.14	0.946974
AKAP8	O43823	A-kinase anchor protein 8 [OS=Homo sapiens]	15	76.1	-0.44	0.9365
AKAP8L	Q9ULX6	A-kinase anchor protein 8-like [OS=Homo sapiens]	10	71.6	-0.09	0.960064
AKAP9	Q99996	A-kinase anchor protein 9 [OS=Homo sapiens]	7	452.7	-0.08	0.961823
AKR1A1	P14550	Aldo-keto reductase family 1 member A1 [OS=Homo sapiens]	54	36.6	0.8	0.9365
AKR1B1	P15121	Aldo-keto reductase family 1 member B1 [OS=Homo sapiens]	54	35.8	0.94	0.9365
AKR1E2	Q96JD6	1,5-anhydro-D-fructose reductase [OS=Homo sapiens]	3	36.6	0.56	0.9365
AKR7A2	O43488	Aflatoxin B1 aldehyde reductase member 2 [OS=Homo sapiens]	35	39.6	0.74	0.9365
AKT1	P31749	RAC-alpha serine/threonine-protein kinase [OS=Homo sapiens]	16	55.7	1.07	0.9365
AKT1S1	Q96B36	Proline-rich AKT1 substrate 1 [OS=Homo sapiens]	11	27.4	-0.37	0.9365
AKT2	P31751	RAC-beta serine/threonine-protein kinase [OS=Homo sapiens]	7	55.7	0.43	0.9365
ALAD	P13716	Delta-aminolevulinic acid dehydratase [OS=Homo sapiens]	27	36.3	1.13	0.9365
ALAS1	P13196	5-aminolevulinate synthase, non-specific, mitochondrial [OS=Homo sapiens]	9	70.5	-0.06	0.959788
ALB	P02768	Albumin [OS=Homo sapiens]	5	69.3	-1.28	0.651933
ALCAM	Q13740	CD166 antigen [OS=Homo sapiens]	45	65.1	-4.22	3.48676e-11
ALDH16A1	Q8IZ83	Aldehyde dehydrogenase family 16 member A1 [OS=Homo sapiens]	25	85.1	0.62	0.9365
ALDH18A1	P54886	Delta-1-pyrroline-5-carboxylate synthase [OS=Homo sapiens]	20	87.2	0.32	0.95011
ALDH1A1	P00352	Aldehyde dehydrogenase 1A1 [OS=Homo sapiens]	50	54.8	1.19	0.9365
ALDH1A2	O94788	Retinal dehydrogenase 2 [OS=Homo sapiens]	49	56.7	0.67	0.9365
ALDH1B1	P30837	Aldehyde dehydrogenase X, mitochondrial [OS=Homo sapiens]	15	57.2	0.15	0.98641
ALDH2	P05091	Aldehyde dehydrogenase, mitochondrial [OS=Homo sapiens]	51	56.3	0.24	0.971293
ALDH3A2	P51648	Aldehyde dehydrogenase family 3 member A2 [OS=Homo sapiens]	34	54.8	-0.09	0.957275
ALDH3B1	P43353	Aldehyde dehydrogenase family 3 member B1 [OS=Homo sapiens]	29	51.8	-0.34	0.9365
ALDH4A1	P30038	Delta-1-pyrroline-5-carboxylate dehydrogenase, mitochondrial [OS=Homo sapiens]	46	61.7	0.22	0.978705
ALDH5A1	P51649	Succinate-semialdehyde dehydrogenase, mitochondrial [OS=Homo sapiens]	22	57.2	0.31	0.957275
ALDH6A1	Q02252	Methylmalonate-semialdehyde dehydrogenase [acylating], mitochondrial [OS=Homo sapiens]	18	57.8	0.26	0.957643
ALDH7A1	P49419	Alpha-aminoadipic semialdehyde dehydrogenase [OS=Homo sapiens]	15	58.5	0.54	0.9365
ALDH9A1	P49189	4-trimethylaminobutyraldehyde dehydrogenase [OS=Homo sapiens]	43	53.8	0.7	0.9365
ALDOA	P04075	Fructose-bisphosphate aldolase A [OS=Homo sapiens]	76	39.4	0.88	0.9365
ALDOC	P09972	Fructose-bisphosphate aldolase C [OS=Homo sapiens]	20	39.4	0.83	0.9365
ALG1	Q9BT22	Chitobiosyldiphosphodolichol beta-mannosyltransferase [OS=Homo sapiens]	20	52.5	-0.42	0.9365
ALG13	Q9NP73	Putative bifunctional UDP-N-acetylglucosamine transferase and deubiquitinase ALG13 [OS=Homo sapiens]	2	126	0.09	0.999989
ALG2	Q9H553	Alpha-1,3/1,6-mannosyltransferase ALG2 [OS=Homo sapiens]	29	47.1	-0.07	0.957643
ALG3	Q92685	Dol-P-Man:Man(5)GlcNAc(2)-PP-Dol alpha-1,3-mannosyltransferase [OS=Homo sapiens]	3	50.1	-0.35	0.9365
ALG5	Q9Y673	Dolichyl-phosphate beta-glucosyltransferase [OS=Homo sapiens]	26	36.9	-0.15	0.948525
ALG8	Q9BVK2	Probable dolichyl pyrophosphate Glc1Man9GlcNAc2 alpha-1,3-glucosyltransferase [OS=Homo sapiens]	2	60	0.1	0.998949
ALG9	Q9H6U8	Alpha-1,2-mannosyltransferase ALG9 [OS=Homo sapiens]	5	69.8	-0.31	0.9365
ALOX5	P09917	Polyunsaturated fatty acid 5-lipoxygenase [OS=Homo sapiens]	33	77.9	0.69	0.9365
ALOX5AP	P20292	Arachidonate 5-lipoxygenase-activating protein [OS=Homo sapiens]	43	18.1	-0.05	0.959788
ALYREF	Q86V81	THO complex subunit 4 [OS=Homo sapiens]	44	26.9	-0.91	0.9365
AMDHD2	Q9Y303	N-acetylglucosamine-6-phosphate deacetylase [OS=Homo sapiens]	17	43.7	0.82	0.9365
AMFR	Q9UKV5	E3 ubiquitin-protein ligase AMFR [OS=Homo sapiens]	13	72.9	-0.34	0.9365
AMPD2	Q01433	AMP deaminase 2 [OS=Homo sapiens]	29	100.6	0.72	0.9365
AMPD3	Q01432	AMP deaminase 3 [OS=Homo sapiens]	38	88.8	0.75	0.9365
ANAPC5	Q9UJX4	Anaphase-promoting complex subunit 5 [OS=Homo sapiens]	6	85	-0.12	0.957275
ANAPC7	Q9UJX3	Anaphase-promoting complex subunit 7 [OS=Homo sapiens]	13	63.1	0.46	0.9365
ANKFY1	Q9P2R3	Rabankyrin-5 [OS=Homo sapiens]	36	128.3	0.19	0.987384
ANKHD1	Q8IWZ3	Ankyrin repeat and KH domain-containing protein 1 [OS=Homo sapiens]	6	269.3	0.37	0.946307
ANKLE2	Q86XL3	Ankyrin repeat and LEM domain-containing protein 2 [OS=Homo sapiens]	16	104.1	-0.27	0.9365
ANKMY2	Q8IV38	Ankyrin repeat and MYND domain-containing protein 2 [OS=Homo sapiens]	6	49.3	0.42	0.9365
ANKRD13A	Q8IZ07	Ankyrin repeat domain-containing protein 13A [OS=Homo sapiens]	17	67.6	0.4	0.9365
ANKRD17	O75179	Ankyrin repeat domain-containing protein 17 [OS=Homo sapiens]	6	274.1	0.45	0.9365
ANKRD44	Q8N8A2	Serine/threonine-protein phosphatase 6 regulatory ankyrin repeat subunit B [OS=Homo sapiens]	32	107.5	0.73	0.9365
ANO10	Q9NW15	Anoctamin-10 [OS=Homo sapiens]	11	76.3	-0.1	0.959788
ANO6	Q4KMQ2	Anoctamin-6 [OS=Homo sapiens]	19	106.1	-0.18	0.9365
ANP32A	P39687	Acidic leucine-rich nuclear phosphoprotein 32 family member A [OS=Homo sapiens]	47	28.6	0.21	0.979657
ANP32B	Q92688	Acidic leucine-rich nuclear phosphoprotein 32 family member B [OS=Homo sapiens]	39	28.8	0.58	0.9365
ANP32E	Q9BTT0	Acidic leucine-rich nuclear phosphoprotein 32 family member E [OS=Homo sapiens]	23	30.7	0.51	0.9365
ANPEP	P15144	Aminopeptidase N [OS=Homo sapiens]	45	109.5	-1.48	0.205022
ANTXR2	P58335	Anthrax toxin receptor 2 [OS=Homo sapiens]	11	53.6	-0.67	0.9365
ANXA1	P04083	Annexin A1 [OS=Homo sapiens]	70	38.7	0.76	0.9365
ANXA11	P50995	Annexin A11 [OS=Homo sapiens]	44	54.4	0.71	0.9365
ANXA13	P27216	Annexin A13 [OS=Homo sapiens]	6	35.4	0.58	0.9365
ANXA2	P07355	Annexin A2 [OS=Homo sapiens]	78	38.6	0.7	0.9365
ANXA4	P09525	Annexin A4 [OS=Homo sapiens]	71	35.9	0.91	0.9365
ANXA5	P08758	Annexin A5 [OS=Homo sapiens]	77	35.9	0.73	0.9365
ANXA6	P08133	Annexin A6 [OS=Homo sapiens]	54	75.8	0.66	0.9365
ANXA7	P20073	Annexin A7 [OS=Homo sapiens]	35	52.7	0.73	0.9365
AOAH	P28039	Acyloxyacyl hydrolase [OS=Homo sapiens]	7	65.1	-6.64	3.07232e-16
AP1AR	Q63HQ0	AP-1 complex-associated regulatory protein [OS=Homo sapiens]	14	34.3	-0.79	0.9365
AP1B1	Q10567	AP-1 complex subunit beta-1 [OS=Homo sapiens]	57	104.5	0.11	0.999312
AP1G1	O43747	AP-1 complex subunit gamma-1 [OS=Homo sapiens]	31	91.3	0.47	0.9365
AP1G2	O75843	AP-1 complex subunit gamma-like 2 [OS=Homo sapiens]	2	87.1	0.66	0.9365
AP1M1	Q9BXS5	AP-1 complex subunit mu-1 [OS=Homo sapiens]	53	48.6	0.33	0.957275
AP1S1	P61966	AP-1 complex subunit sigma-1A [OS=Homo sapiens]	28	18.7	0.34	0.946974
AP1S2	P56377	AP-1 complex subunit sigma-2 [OS=Homo sapiens]	39	18.6	0.6	0.9365
AP2A1	O95782	AP-2 complex subunit alpha-1 [OS=Homo sapiens]	54	107.5	-0.08	0.957275
AP2A2	O94973	AP-2 complex subunit alpha-2 [OS=Homo sapiens]	55	103.9	-0.03	0.961823
AP2B1	P63010	AP-2 complex subunit beta [OS=Homo sapiens]	55	104.5	-0.12	0.95011
AP2M1	Q96CW1	AP-2 complex subunit mu [OS=Homo sapiens]	54	49.6	-0.08	0.957275
AP2S1	P53680	AP-2 complex subunit sigma [OS=Homo sapiens]	37	17	0.09	0.997471
AP3B1	O00203	AP-3 complex subunit beta-1 [OS=Homo sapiens]	36	121.2	0.45	0.9365
AP3D1	O14617	AP-3 complex subunit delta-1 [OS=Homo sapiens]	31	130.1	0.52	0.9365
AP3M1	Q9Y2T2	AP-3 complex subunit mu-1 [OS=Homo sapiens]	61	46.9	0.68	0.9365
AP3S1	Q92572	AP-3 complex subunit sigma-1 [OS=Homo sapiens]	27	21.7	0.5	0.9365
AP3S2	P59780	AP-3 complex subunit sigma-2 [OS=Homo sapiens]	10	22	0.24	0.960183
AP4B1	Q9Y6B7	AP-4 complex subunit beta-1 [OS=Homo sapiens]	4	83.2	-0.09	0.959745
AP5M1	Q9H0R1	AP-5 complex subunit mu-1 [OS=Homo sapiens]	8	54.7	0.62	0.9365
AP5S1	Q9NUS5	AP-5 complex subunit sigma-1 [OS=Homo sapiens]	14	22.5	0.43	0.9365
AP5Z1	O43299	AP-5 complex subunit zeta-1 [OS=Homo sapiens]	4	88.5	0.08	0.999714
APAF1	O14727	Apoptotic protease-activating factor 1 [OS=Homo sapiens]	11	141.7	0.42	0.9365
APBB1IP	Q7Z5R6	Amyloid beta A4 precursor protein-binding family B member 1-interacting protein [OS=Homo sapiens]	33	73.1	0.51	0.9365
APEH	P13798	Acylamino-acid-releasing enzyme [OS=Homo sapiens]	42	81.2	0.73	0.9365
APEX1	P27695	DNA-(apurinic or apyrimidinic site) endonuclease [OS=Homo sapiens]	54	35.5	0.72	0.9365
API5	Q9BZZ5	Apoptosis inhibitor 5 [OS=Homo sapiens]	42	59	0.29	0.959788
APIP	Q96GX9	Methylthioribulose-1-phosphate dehydratase [OS=Homo sapiens]	32	27.1	0.71	0.9365
APLP2	Q06481	Amyloid beta precursor like protein 2 [OS=Homo sapiens]	14	86.9	-0.99	0.9365
APMAP	Q9HDC9	Adipocyte plasma membrane-associated protein [OS=Homo sapiens]	47	46.5	-0.44	0.9365
APOBEC3C	Q9NRW3	DNA dC->dU-editing enzyme APOBEC-3C [OS=Homo sapiens]	29	22.8	0.46	0.9365
APOBR	Q0VD83	Apolipoprotein B receptor [OS=Homo sapiens]	50	115.6	-0.98	0.9365
APOC1	P02654	Apolipoprotein C-I [OS=Homo sapiens]	24	9.3	-0.96	0.9365
APOC2	P02655	Apolipoprotein C-II [OS=Homo sapiens]	50	11.3	-0.91	0.9365
APOE	P02649	Apolipoprotein E [OS=Homo sapiens]	69	36.1	-0.98	0.9365
APOL2	Q9BQE5	Apolipoprotein L2 [OS=Homo sapiens]	42	37.1	-0.47	0.9365
APOO	Q9BUR5	MICOS complex subunit MIC26 [OS=Homo sapiens]	34	22.3	-0.34	0.9365
APOOL	Q6UXV4	MICOS complex subunit MIC27 [OS=Homo sapiens]	32	29.1	0.43	0.9365
APP	P05067	Amyloid-beta precursor protein [OS=Homo sapiens]	11	86.9	-1.39	0.42671
APPL1	Q9UKG1	DCC-interacting protein 13-alpha [OS=Homo sapiens]	42	79.6	0.58	0.9365
APPL2	Q8NEU8	DCC-interacting protein 13-beta [OS=Homo sapiens]	11	74.4	-1.11	0.9365
APRT	P07741	Adenine phosphoribosyltransferase [OS=Homo sapiens]	58	19.6	0.72	0.9365
AQR	O60306	RNA helicase aquarius [OS=Homo sapiens]	10	171.2	-0.05	0.968279
ARAP1	Q96P48	Arf-GAP with Rho-GAP domain, ANK repeat and PH domain-containing protein 1 [OS=Homo sapiens]	35	162.1	0.62	0.9365
ARCN1	P48444	Coatomer subunit delta [OS=Homo sapiens]	55	57.2	0.43	0.9365
ARF1	P84077	ADP-ribosylation factor 1 [OS=Homo sapiens]	81	20.7	0.58	0.9365
ARF3	P61204	ADP-ribosylation factor 3 [OS=Homo sapiens]	80	20.6	0.7	0.9365
ARF4	P18085	ADP-ribosylation factor 4 [OS=Homo sapiens]	81	20.5	0.43	0.9365
ARF5	P84085	ADP-ribosylation factor 5 [OS=Homo sapiens]	77	20.5	0.51	0.9365
ARF6	P62330	ADP-ribosylation factor 6 [OS=Homo sapiens]	73	20.1	0.04	0.983107
ARFGAP1	Q8N6T3	ADP-ribosylation factor GTPase-activating protein 1 [OS=Homo sapiens]	27	44.6	0.7	0.9365
ARFGAP2	Q8N6H7	ADP-ribosylation factor GTPase-activating protein 2 [OS=Homo sapiens]	34	56.7	0.49	0.9365
ARFGAP3	Q9NP61	ADP-ribosylation factor GTPase-activating protein 3 [OS=Homo sapiens]	12	56.9	0.59	0.9365
ARFGEF1	Q9Y6D6	Brefeldin A-inhibited guanine nucleotide-exchange protein 1 [OS=Homo sapiens]	13	208.6	0.82	0.9365
ARFGEF2	Q9Y6D5	Brefeldin A-inhibited guanine nucleotide-exchange protein 2 [OS=Homo sapiens]	15	201.9	0.71	0.9365
ARFIP1	P53367	Arfaptin-1 [OS=Homo sapiens]	53	41.7	0.44	0.9365
ARFRP1	Q13795	ADP-ribosylation factor-related protein 1 [OS=Homo sapiens]	12	22.6	-0.29	0.9365
ARGLU1	Q9NWB6	Arginine and glutamate-rich protein 1 [OS=Homo sapiens]	18	33.2	-0.5	0.9365
ARHGAP1	Q07960	Rho GTPase-activating protein 1 [OS=Homo sapiens]	51	50.4	0.86	0.9365
ARHGAP10	A1A4S6	Rho GTPase-activating protein 10 [OS=Homo sapiens]	26	89.3	0.49	0.9365
ARHGAP12	Q8IWW6	Rho GTPase-activating protein 12 [OS=Homo sapiens]	6	96.2	1	0.9365
ARHGAP15	Q53QZ3	Rho GTPase-activating protein 15 [OS=Homo sapiens]	20	54.5	0.87	0.9365
ARHGAP17	Q68EM7	Rho GTPase-activating protein 17 [OS=Homo sapiens]	21	95.4	0.64	0.9365
ARHGAP18	Q8N392	Rho GTPase-activating protein 18 [OS=Homo sapiens]	52	74.9	0.65	0.9365
ARHGAP22	Q7Z5H3	Rho GTPase-activating protein 22 [OS=Homo sapiens]	6	76.7	-0.04	0.968279
ARHGAP25	P42331	Rho GTPase-activating protein 25 [OS=Homo sapiens]	45	73.4	0.63	0.9365
ARHGAP26	Q9UNA1	Rho GTPase-activating protein 26 [OS=Homo sapiens]	2	92.2	0.11	0.996898
ARHGAP30	Q7Z6I6	Rho GTPase-activating protein 30 [OS=Homo sapiens]	12	118.5	0.26	0.962306
ARHGAP31	Q2M1Z3	Rho GTPase-activating protein 31 [OS=Homo sapiens]	16	156.9	0.29	0.957275
ARHGAP4	P98171	Rho GTPase-activating protein 4 [OS=Homo sapiens]	12	105	0.85	0.9365
ARHGAP45	Q92619	Rho GTPase-activating protein 45 [OS=Homo sapiens]	17	124.5	0.54	0.9365
ARHGAP9	Q9BRR9	Rho GTPase-activating protein 9 [OS=Homo sapiens]	12	83.2	-0.28	0.9365
ARHGDIA	P52565	Rho GDP-dissociation inhibitor 1 [OS=Homo sapiens]	38	23.2	0.69	0.9365
ARHGDIB	P52566	Rho GDP-dissociation inhibitor 2 [OS=Homo sapiens]	67	23	0.62	0.9365
ARHGEF1	Q92888	Rho guanine nucleotide exchange factor 1 [OS=Homo sapiens]	42	102.4	0.56	0.9365
ARHGEF11	O15085	Rho guanine nucleotide exchange factor 11 [OS=Homo sapiens]	8	167.6	-0.09	0.961823
ARHGEF18	Q6ZSZ5	Rho guanine nucleotide exchange factor 18 [OS=Homo sapiens]	6	151.5	0.77	0.9365
ARHGEF2	Q92974	Rho guanine nucleotide exchange factor 2 [OS=Homo sapiens]	57	111.5	0.02	0.975603
ARHGEF40	Q8TER5	Rho guanine nucleotide exchange factor 40 [OS=Homo sapiens]	11	164.6	0.26	0.959788
ARHGEF6	Q15052	Rho guanine nucleotide exchange factor 6 [OS=Homo sapiens]	32	87.4	0.42	0.9365
ARHGEF7	Q14155	Rho guanine nucleotide exchange factor 7 [OS=Homo sapiens]	24	90	0.42	0.936748
ARID1A	O14497	AT-rich interactive domain-containing protein 1A [OS=Homo sapiens]	4	241.9	-0.13	0.957643
ARID3A	Q99856	AT-rich interactive domain-containing protein 3A [OS=Homo sapiens]	9	62.9	0.02	0.99289
ARIH1	Q9Y4X5	E3 ubiquitin-protein ligase ARIH1 [OS=Homo sapiens]	4	64.1	0.58	0.9365
ARL1	P40616	ADP-ribosylation factor-like protein 1 [OS=Homo sapiens]	64	20.4	0.01	0.972569
ARL11	Q969Q4	ADP-ribosylation factor-like protein 11 [OS=Homo sapiens]	15	21.4	0.3	0.957275
ARL15	Q9NXU5	ADP-ribosylation factor-like protein 15 [OS=Homo sapiens]	17	22.9	-0.15	0.946974
ARL2	P36404	ADP-ribosylation factor-like protein 2 [OS=Homo sapiens]	33	20.9	-0.36	0.9365
ARL2BP	Q9Y2Y0	ADP-ribosylation factor-like protein 2-binding protein [OS=Homo sapiens]	26	18.8	0.36	0.946974
ARL3	P36405	ADP-ribosylation factor-like protein 3 [OS=Homo sapiens]	66	20.4	0.63	0.9365
ARL6IP1	Q15041	ADP-ribosylation factor-like protein 6-interacting protein 1 [OS=Homo sapiens]	23	23.3	-0.21	0.9365
ARL6IP4	Q66PJ3	ADP-ribosylation factor-like protein 6-interacting protein 4 [OS=Homo sapiens]	16	26.4	0.52	0.9365
ARL6IP5	O75915	PRA1 family protein 3 [OS=Homo sapiens]	24	21.6	-0.53	0.9365
ARL6IP6	Q8N6S5	ADP-ribosylation factor-like protein 6-interacting protein 6 [OS=Homo sapiens]	5	24.7	-0.24	0.9365
ARL8A	Q96BM9	ADP-ribosylation factor-like protein 8A [OS=Homo sapiens]	66	21.4	0.23	0.966045
ARL8B	Q9NVJ2	ADP-ribosylation factor-like protein 8B [OS=Homo sapiens]	57	21.5	-0.3	0.9365
ARMC1	Q9NVT9	Armadillo repeat-containing protein 1 [OS=Homo sapiens]	22	31.3	0.09	0.999097
ARMC10	Q8N2F6	Armadillo repeat-containing protein 10 [OS=Homo sapiens]	29	37.5	0.04	0.996898
ARMC8	Q8IUR7	Armadillo repeat-containing protein 8 [OS=Homo sapiens]	21	75.5	0.02	0.98808
ARMC9	Q7Z3E5	LisH domain-containing protein ARMC9 [OS=Homo sapiens]	8	91.8	0.45	0.9365
ARMCX3	Q9UH62	Armadillo repeat-containing X-linked protein 3 [OS=Homo sapiens]	21	42.5	0.09	0.998335
ARMH3	Q5T2E6	Armadillo-like helical domain-containing protein 3 [OS=Homo sapiens]	16	78.7	0.47	0.9365
ARMT1	Q9H993	Damage-control phosphatase ARMT1 [OS=Homo sapiens]	34	51.1	0.69	0.9365
ARPC1A	Q92747	Actin-related protein 2/3 complex subunit 1A [OS=Homo sapiens]	13	41.5	0.74	0.9365
ARPC1B	O15143	Actin-related protein 2/3 complex subunit 1B [OS=Homo sapiens]	63	40.9	0.74	0.9365
ARPC2	O15144	Actin-related protein 2/3 complex subunit 2 [OS=Homo sapiens]	63	34.3	0.69	0.9365
ARPC3	O15145	Actin-related protein 2/3 complex subunit 3 [OS=Homo sapiens]	49	20.5	0.59	0.9365
ARPC4	P59998	Actin-related protein 2/3 complex subunit 4 [OS=Homo sapiens]	63	19.7	0.96	0.9365
ARPC5	O15511	Actin-related protein 2/3 complex subunit 5 [OS=Homo sapiens]	68	16.3	0.32	0.957275
ARPC5L	Q9BPX5	Actin-related protein 2/3 complex subunit 5-like protein [OS=Homo sapiens]	46	16.9	0.2	0.985049
ARPIN	Q7Z6K5	Arpin [OS=Homo sapiens]	27	24.9	0.1	0.999989
ARPP19	P56211	cAMP-regulated phosphoprotein 19 [OS=Homo sapiens]	33	12.3	0.31	0.957275
ARRB1	P49407	Beta-arrestin-1 [OS=Homo sapiens]	43	47	0.73	0.9365
ARRB2	P32121	Beta-arrestin-2 [OS=Homo sapiens]	28	46.1	0.63	0.9365
ARSA	P15289	Arylsulfatase A [OS=Homo sapiens]	19	53.6	-0.37	0.9365
ARSB	P15848	Arylsulfatase B [OS=Homo sapiens]	27	59.6	-0.42	0.9365
ASAH1	Q13510	Acid ceramidase [OS=Homo sapiens]	53	44.6	-0.51	0.9365
ASAP1	Q9ULH1	Arf-GAP with SH3 domain, ANK repeat and PH domain-containing protein 1 [OS=Homo sapiens]	39	125.4	0.45	0.9365
ASCC1	Q8N9N2	Activating signal cointegrator 1 complex subunit 1 [OS=Homo sapiens]	4	45.5	0.61	0.9365
ASCC2	Q9H1I8	Activating signal cointegrator 1 complex subunit 2 [OS=Homo sapiens]	19	86.3	0.53	0.9365
ASCC3	Q8N3C0	Activating signal cointegrator 1 complex subunit 3 [OS=Homo sapiens]	13	251.3	0.39	0.9365
ASDURF	L0R819	ASNSD1 upstream open reading frame protein [OS=Homo sapiens]	21	11.2	-0.26	0.9365
ASH2L	Q9UBL3	Set1/Ash2 histone methyltransferase complex subunit ASH2 [OS=Homo sapiens]	22	68.7	-0.14	0.957275
ASL	P04424	Argininosuccinate lyase [OS=Homo sapiens]	16	51.6	0.53	0.9365
ASPH	Q12797	Aspartyl/asparaginyl beta-hydroxylase [OS=Homo sapiens]	40	85.8	-0.48	0.9365
ASPM	Q8IZT6	Abnormal spindle-like microcephaly-associated protein [OS=Homo sapiens]	0	409.5	-0.46	0.9365
ASPSCR1	Q9BZE9	Tether containing UBX domain for GLUT4 [OS=Homo sapiens]	21	60.1	0.4	0.9365
ASRGL1	Q7L266	Isoaspartyl peptidase/L-asparaginase [OS=Homo sapiens]	9	32	6.64	3.07232e-16
ATAD1	Q8NBU5	Outer mitochondrial transmembrane helix translocase [OS=Homo sapiens]	27	40.7	0.56	0.9365
ATAD3A	Q9NVI7	ATPase family AAA domain-containing protein 3A [OS=Homo sapiens]	27	71.3	0.8	0.9365
ATE1	O95260	Arginyl-tRNA--protein transferase 1 [OS=Homo sapiens]	7	59.1	1	0.9365
ATF3	P18847	Cyclic AMP-dependent transcription factor ATF-3 [OS=Homo sapiens]	23	20.6	-0.85	0.9365
ATG3	Q9NT62	Ubiquitin-like-conjugating enzyme ATG3 [OS=Homo sapiens]	30	35.8	0.48	0.9365
ATG4B	Q9Y4P1	Cysteine protease ATG4B [OS=Homo sapiens]	16	44.3	1.13	0.9365
ATG4C	Q96DT6	Cysteine protease ATG4C [OS=Homo sapiens]	2	52.5	0.99	0.9365
ATG7	O95352	Ubiquitin-like modifier-activating enzyme ATG7 [OS=Homo sapiens]	48	77.9	0.78	0.9365
ATG9A	Q7Z3C6	Autophagy-related protein 9A [OS=Homo sapiens]	10	94.4	-0.35	0.9365
ATIC	P31939	Bifunctional purine biosynthesis protein ATIC [OS=Homo sapiens]	75	64.6	0.85	0.9365
ATL1	Q8WXF7	Atlastin-1 [OS=Homo sapiens]	37	63.5	-0.12	0.95011
ATL2	Q8NHH9	Atlastin-2 [OS=Homo sapiens]	8	66.2	-0.02	0.978705
ATL3	Q6DD88	Atlastin-3 [OS=Homo sapiens]	43	60.5	-0.2	0.9365
ATM	Q13315	Serine-protein kinase ATM [OS=Homo sapiens]	5	350.5	-0.13	0.957275
ATOX1	O00244	Copper transport protein ATOX1 [OS=Homo sapiens]	72	7.4	0.29	0.960096
ATP11A	P98196	Phospholipid-transporting ATPase IH [OS=Homo sapiens]	16	129.7	-0.23	0.9365
ATP11B	Q9Y2G3	Phospholipid-transporting ATPase IF [OS=Homo sapiens]	6	134.1	-6.64	3.07232e-16
ATP13A1	Q9HD20	Endoplasmic reticulum transmembrane helix translocase [OS=Homo sapiens]	38	132.9	-0.21	0.9365
ATP13A3	Q9H7F0	Polyamine-transporting ATPase 13A3 [OS=Homo sapiens]	20	138	-0.37	0.9365
ATP1A1	P05023	Sodium/potassium-transporting ATPase subunit alpha-1 [OS=Homo sapiens]	51	112.8	-0.51	0.9365
ATP1B1	P05026	Sodium/potassium-transporting ATPase subunit beta-1 [OS=Homo sapiens]	37	35	-0.43	0.9365
ATP1B2	P14415	Sodium/potassium-transporting ATPase subunit beta-2 [OS=Homo sapiens]	5	33.3	-1.02	0.9365
ATP1B3	P54709	Sodium/potassium-transporting ATPase subunit beta-3 [OS=Homo sapiens]	41	31.5	-0.53	0.9365
ATP2A2	P16615	Sarcoplasmic/endoplasmic reticulum calcium ATPase 2 [OS=Homo sapiens]	41	114.7	-0.24	0.9365
ATP2A3	Q93084	Sarcoplasmic/endoplasmic reticulum calcium ATPase 3 [OS=Homo sapiens]	34	109.2	-0.25	0.9365
ATP2B1	P20020	Plasma membrane calcium-transporting ATPase 1 [OS=Homo sapiens]	27	134.6	-0.4	0.9365
ATP2B2	Q01814	Plasma membrane calcium-transporting ATPase 2 [OS=Homo sapiens]	15	136.8	-0.31	0.9365
ATP2B4	P23634	Plasma membrane calcium-transporting ATPase 4 [OS=Homo sapiens]	30	137.8	-0.37	0.9365
ATP2C1	P98194	Calcium-transporting ATPase type 2C member 1 [OS=Homo sapiens]	20	100.5	-0.59	0.9365
ATP5F1A	P25705	ATP synthase subunit alpha, mitochondrial [OS=Homo sapiens]	54	59.7	0.6	0.9365
ATP5F1B	P06576	ATP synthase subunit beta, mitochondrial [OS=Homo sapiens]	73	56.5	0.25	0.968279
ATP5F1C	P36542	ATP synthase subunit gamma, mitochondrial [OS=Homo sapiens]	30	33	0.54	0.9365
ATP5F1D	P30049	ATP synthase subunit delta, mitochondrial [OS=Homo sapiens]	17	17.5	-0.99	0.9365
ATP5F1E	P56381	ATP synthase subunit epsilon, mitochondrial [OS=Homo sapiens]	29	5.8	-0.11	0.955097
ATP5IF1	Q9UII2	ATPase inhibitor, mitochondrial [OS=Homo sapiens]	18	12.2	-0.71	0.9365
ATP5ME	P56385	ATP synthase subunit e, mitochondrial [OS=Homo sapiens]	52	7.9	-0.34	0.9365
ATP5MF	P56134	ATP synthase subunit f, mitochondrial [OS=Homo sapiens]	26	10.9	0.23	0.974189
ATP5MG	O75964	ATP synthase subunit g, mitochondrial [OS=Homo sapiens]	56	11.4	0.11	0.999989
ATP5MJ	P56378	ATP synthase subunit ATP5MJ, mitochondrial [OS=Homo sapiens]	12	6.7	-0.19	0.9365
ATP5MK	Q96IX5	ATP synthase membrane subunit K, mitochondrial [OS=Homo sapiens]	45	6.5	-0.27	0.9365
ATP5PB	P24539	ATP synthase F(0) complex subunit B1, mitochondrial [OS=Homo sapiens]	37	28.9	0.4	0.946307
ATP5PD	O75947	ATP synthase subunit d, mitochondrial [OS=Homo sapiens]	70	18.5	-0.48	0.9365
ATP5PF	P18859	ATP synthase-coupling factor 6, mitochondrial [OS=Homo sapiens]	56	12.6	-0.78	0.9365
ATP5PO	P48047	ATP synthase subunit O, mitochondrial [OS=Homo sapiens]	53	23.3	0.16	0.996898
ATP6AP1	Q15904	V-type proton ATPase subunit S1 [OS=Homo sapiens]	27	52	-0.52	0.9365
ATP6AP2	O75787	Renin receptor [OS=Homo sapiens]	40	39	-0.42	0.9365
ATP6V0A1	Q93050	V-type proton ATPase 116 kDa subunit a 1 [OS=Homo sapiens]	31	96.4	-0.4	0.9365
ATP6V0A2	Q9Y487	V-type proton ATPase 116 kDa subunit a 2 [OS=Homo sapiens]	8	98	-0.19	0.937744
ATP6V0D1	P61421	V-type proton ATPase subunit d 1 [OS=Homo sapiens]	47	40.3	-0.2	0.9365
ATP6V0D2	Q8N8Y2	V-type proton ATPase subunit d 2 [OS=Homo sapiens]	45	40.4	0.12	0.999989
ATP6V1A	P38606	V-type proton ATPase catalytic subunit A [OS=Homo sapiens]	69	68.3	0.32	0.957275
ATP6V1B2	P21281	V-type proton ATPase subunit B, brain isoform [OS=Homo sapiens]	77	56.5	0.38	0.949138
ATP6V1C1	P21283	V-type proton ATPase subunit C 1 [OS=Homo sapiens]	65	43.9	0.19	0.98808
ATP6V1D	Q9Y5K8	V-type proton ATPase subunit D [OS=Homo sapiens]	66	28.2	0.31	0.957719
ATP6V1E1	P36543	V-type proton ATPase subunit E 1 [OS=Homo sapiens]	63	26.1	0.13	0.999989
ATP6V1F	Q16864	V-type proton ATPase subunit F [OS=Homo sapiens]	80	13.4	-0.37	0.9365
ATP6V1G1	O75348	V-type proton ATPase subunit G 1 [OS=Homo sapiens]	39	13.7	-0.31	0.9365
ATP6V1H	Q9UI12	V-type proton ATPase subunit H [OS=Homo sapiens]	59	55.8	0.43	0.9365
ATP7A	Q04656	Copper-transporting ATPase 1 [OS=Homo sapiens]	5	163.3	-0.22	0.938317
ATP8B4	Q8TF62	Probable phospholipid-transporting ATPase IM [OS=Homo sapiens]	15	135.8	-0.27	0.9365
ATP9A	O75110	Probable phospholipid-transporting ATPase IIA [OS=Homo sapiens]	6	118.5	-0.58	0.9365
ATP9B	O43861	Probable phospholipid-transporting ATPase IIB [OS=Homo sapiens]	6	129.2	-0.12	0.957643
ATPAF1	Q5TC12	ATP synthase mitochondrial F1 complex assembly factor 1 [OS=Homo sapiens]	11	36.4	0.21	0.972382
ATRX	P46100	Transcriptional regulator ATRX [OS=Homo sapiens]	1	282.4	-0.17	0.949981
ATXN10	Q9UBB4	Ataxin-10 [OS=Homo sapiens]	18	53.5	0.4	0.9365
ATXN2	Q99700	Ataxin-2 [OS=Homo sapiens]	2	140.2	0.04	0.992816
ATXN2L	Q8WWM7	Ataxin-2-like protein [OS=Homo sapiens]	18	113.3	-0.14	0.946974
ATXN3	P54252	Ataxin-3 [OS=Homo sapiens]	19	41.2	0.88	0.9365
ATXN7L3B	Q96GX2	Ataxin-7-like protein 3B [OS=Homo sapiens]	10	10.8	0.59	0.9365
AUP1	Q9Y679	Lipid droplet-regulating VLDL assembly factor AUP1 [OS=Homo sapiens]	21	45.8	-0.33	0.9365
AURKAIP1	Q9NWT8	Aurora kinase A-interacting protein [OS=Homo sapiens]	5	22.3	-6.64	3.07232e-16
AVEN	Q9NQS1	Cell death regulator Aven [OS=Homo sapiens]	17	38.5	0.28	0.957275
AVL9	Q8NBF6	Late secretory pathway protein AVL9 homolog [OS=Homo sapiens]	12	71.9	0.52	0.9365
AZU1	P20160	Azurocidin [OS=Homo sapiens]	3	26.9	1.03	0.9365
B2M	P61769	Beta-2-microglobulin [OS=Homo sapiens]	55	13.7	-0.52	0.9365
B3GAT3	O94766	Galactosylgalactosylxylosylprotein 3-beta-glucuronosyltransferase 3 [OS=Homo sapiens]	14	37.1	-0.42	0.9365
B3GLCT	Q6Y288	Beta-1,3-glucosyltransferase [OS=Homo sapiens]	22	56.5	-0.46	0.9365
B3GNT2	Q9NY97	N-acetyllactosaminide beta-1,3-N-acetylglucosaminyltransferase 2 [OS=Homo sapiens]	9	46	-0.34	0.9365
B4GALT1	P15291	Beta-1,4-galactosyltransferase 1 [OS=Homo sapiens]	17	43.9	-0.28	0.9365
BABAM1	Q9NWV8	BRISC and BRCA1-A complex member 1 [OS=Homo sapiens]	29	36.5	0.32	0.950762
BABAM2	Q9NXR7	BRISC and BRCA1-A complex member 2 [OS=Homo sapiens]	17	43.5	0.65	0.9365
BACH1	O14867	Transcription regulator protein BACH1 [OS=Homo sapiens]	5	81.9	0.5	0.9365
BAG1	Q99933	BAG family molecular chaperone regulator 1 [OS=Homo sapiens]	14	38.8	0.01	0.990398
BAG2	O95816	BAG family molecular chaperone regulator 2 [OS=Homo sapiens]	21	23.8	-0.14	0.957275
BAG3	O95817	BAG family molecular chaperone regulator 3 [OS=Homo sapiens]	20	61.6	-0.07	0.958946
BAG4	O95429	BAG family molecular chaperone regulator 4 [OS=Homo sapiens]	14	49.6	0.25	0.95926
BAG5	Q9UL15	BAG family molecular chaperone regulator 5 [OS=Homo sapiens]	30	51.2	0.26	0.95926
BAG6	P46379	Large proline-rich protein BAG6 [OS=Homo sapiens]	17	119.3	0.38	0.941877
BAIAP2	Q9UQB8	Brain-specific angiogenesis inhibitor 1-associated protein 2 [OS=Homo sapiens]	36	60.8	0.14	0.999714
BAK1	Q16611	Bcl-2 homologous antagonist/killer [OS=Homo sapiens]	29	23.4	-0.68	0.9365
BANF1	O75531	Barrier-to-autointegration factor [OS=Homo sapiens]	63	10.1	-0.28	0.9365
BAP18	Q8IXM2	Chromatin complexes subunit BAP18 [OS=Homo sapiens]	52	17.9	0.14	0.984742
BASP1	P80723	Brain acid soluble protein 1 [OS=Homo sapiens]	79	22.7	-0.54	0.9365
BAX	Q07812	Apoptosis regulator BAX [OS=Homo sapiens]	36	21.2	0.28	0.961823
BAZ1B	Q9UIG0	Tyrosine-protein kinase BAZ1B [OS=Homo sapiens]	7	170.8	0.04	0.996898
BCAP29	Q9UHQ4	B-cell receptor-associated protein 29 [OS=Homo sapiens]	28	28.3	-0.48	0.9365
BCAP31	P51572	B-cell receptor-associated protein 31 [OS=Homo sapiens]	44	28	-0.4	0.9365
BCAS2	O75934	Pre-mRNA-splicing factor SPF27 [OS=Homo sapiens]	49	26.1	-0.47	0.9365
BCAT1	P54687	Branched-chain-amino-acid aminotransferase, cytosolic [OS=Homo sapiens]	39	42.9	0.6	0.9365
BCAT2	O15382	Branched-chain-amino-acid aminotransferase, mitochondrial [OS=Homo sapiens]	31	44.3	0.2	0.968279
BCCIP	Q9P287	BRCA2 and CDKN1A-interacting protein [OS=Homo sapiens]	12	36	0.55	0.9365
BCKDHA	P12694	2-oxoisovalerate dehydrogenase subunit alpha, mitochondrial [OS=Homo sapiens]	16	50.4	0.03	0.988773
BCKDHB	P21953	2-oxoisovalerate dehydrogenase subunit beta, mitochondrial [OS=Homo sapiens]	18	43.1	6.64	3.07232e-16
BCKDK	O14874	[3-methyl-2-oxobutanoate dehydrogenase [lipoamide]] kinase, mitochondrial [OS=Homo sapiens]	27	46.3	0.06	0.992816
BCL10	O95999	B-cell lymphoma/leukemia 10 [OS=Homo sapiens]	8	26.2	1.05	0.9365
BCL2L1	Q07817	Bcl-2-like protein 1 [OS=Homo sapiens]	12	26	0.41	0.9365
BCL2L13	Q9BXK5	Bcl-2-like protein 13 [OS=Homo sapiens]	48	52.7	-0.21	0.9365
BCL7C	Q8WUZ0	B-cell CLL/lymphoma 7 protein family member C [OS=Homo sapiens]	33	23.5	-0.54	0.9365
BCLAF1	Q9NYF8	Bcl-2-associated transcription factor 1 [OS=Homo sapiens]	23	106.1	-0.51	0.9365
BDH1	Q02338	D-beta-hydroxybutyrate dehydrogenase, mitochondrial [OS=Homo sapiens]	38	38.1	0.56	0.9365
BDH2	Q9BUT1	Dehydrogenase/reductase SDR family member 6 [OS=Homo sapiens]	9	26.7	0.46	0.9365
BECN1	Q14457	Beclin-1 [OS=Homo sapiens]	17	51.9	0.3	0.955097
BET1	O15155	BET1 homolog [OS=Homo sapiens]	25	13.3	-0.77	0.9365
BET1L	Q9NYM9	BET1-like protein [OS=Homo sapiens]	28	12.4	-1.02	0.9365
BICD2	Q8TD16	Protein bicaudal D homolog 2 [OS=Homo sapiens]	31	93.5	0.09	0.996898
BID	P55957	BH3-interacting domain death agonist [OS=Homo sapiens]	55	22	0.28	0.961823
BIN1	O00499	Myc box-dependent-interacting protein 1 [OS=Homo sapiens]	39	64.7	0.13	0.999989
BIN2	Q9UBW5	Bridging integrator 2 [OS=Homo sapiens]	33	61.8	0.47	0.9365
BIRC6	Q9NR09	Baculoviral IAP repeat-containing protein 6 [OS=Homo sapiens]	4	529.9	0.82	0.9365
BLMH	Q13867	Bleomycin hydrolase [OS=Homo sapiens]	39	52.5	0.57	0.9365
BLOC1S1	P78537	Biogenesis of lysosome-related organelles complex 1 subunit 1 [OS=Homo sapiens]	44	17.3	-0.1	0.957275
BLOC1S2	Q6QNY1	Biogenesis of lysosome-related organelles complex 1 subunit 2 [OS=Homo sapiens]	51	16	-0.22	0.9365
BLOC1S3	Q6QNY0	Biogenesis of lysosome-related organelles complex 1 subunit 3 [OS=Homo sapiens]	9	21.2	0.07	0.999989
BLOC1S5	Q8TDH9	Biogenesis of lysosome-related organelles complex 1 subunit 5 [OS=Homo sapiens]	15	21.6	0.26	0.957275
BLOC1S6	Q9UL45	Biogenesis of lysosome-related organelles complex 1 subunit 6 [OS=Homo sapiens]	24	19.7	0.49	0.9365
BLTP2	Q14667	Protein KIAA0100 [OS=Homo sapiens]	5	253.5	-0.02	0.976662
BLTP3B	A0JNW5	UHRF1-binding protein 1-like [OS=Homo sapiens]	5	164.1	0.28	0.957275
BLVRA	P53004	Biliverdin reductase A [OS=Homo sapiens]	48	33.4	0.96	0.9365
BLVRB	P30043	Flavin reductase (NADPH) [OS=Homo sapiens]	66	22.1	0.91	0.9365
BMP2K	Q9NSY1	BMP-2-inducible protein kinase [OS=Homo sapiens]	10	129.1	-0.21	0.9365
BMS1	Q14692	Ribosome biogenesis protein BMS1 homolog [OS=Homo sapiens]	8	145.7	0.29	0.957275
BNIP1	Q12981	Vesicle transport protein SEC20 [OS=Homo sapiens]	39	26.1	-0.27	0.9365
BNIP2	Q12982	BCL2/adenovirus E1B 19 kDa protein-interacting protein 2 [OS=Homo sapiens]	13	36	0.73	0.9365
BNIP3L	O60238	BCL2/adenovirus E1B 19 kDa protein-interacting protein 3-like [OS=Homo sapiens]	22	23.9	-0.91	0.9365
BOD1L1	Q8NFC6	Biorientation of chromosomes in cell division protein 1-like 1 [OS=Homo sapiens]	5	330.3	-0.82	0.9365
BOLA2; BOLA2B	Q9H3K6	BolA-like protein 2 [OS=Homo sapiens]	51	10.1	0.6	0.9365
BOLA3	Q53S33	BolA-like protein 3 [OS=Homo sapiens]	21	12.1	-0.69	0.9365
BORCS5	Q969J3	BLOC-1-related complex subunit 5 [OS=Homo sapiens]	54	22.2	-0.26	0.9365
BORCS6	Q96GS4	BLOC-1-related complex subunit 6 [OS=Homo sapiens]	31	37.2	-0.36	0.9365
BORCS7	Q96B45	BLOC-1-related complex subunit 7 [OS=Homo sapiens]	55	11.7	-0.67	0.9365
BORCS8	Q96FH0	BLOC-1-related complex subunit 8 [OS=Homo sapiens]	37	13.4	-0.64	0.9365
BPHL	Q86WA6	Valacyclovir hydrolase [OS=Homo sapiens]	15	32.5	-6.64	3.07232e-16
BPNT1	O95861	3'(2'),5'-bisphosphate nucleotidase 1 [OS=Homo sapiens]	41	33.4	0.89	0.9365
BPNT2	Q9NX62	Golgi-resident adenosine 3',5'-bisphosphate 3'-phosphatase [OS=Homo sapiens]	36	38.7	-0.51	0.9365
BRAT1	Q6PJG6	BRCA1-associated ATM activator 1 [OS=Homo sapiens]	1	88.1	6.64	3.07232e-16
BRCC3	P46736	Lys-63-specific deubiquitinase BRCC36 [OS=Homo sapiens]	27	36	0.44	0.9365
BRD2	P25440	Bromodomain-containing protein 2 [OS=Homo sapiens]	4	88	0.05	0.996898
BRD4	O60885	Bromodomain-containing protein 4 [OS=Homo sapiens]	7	152.1	-0.27	0.9365
BRD7	Q9NPI1	Bromodomain-containing protein 7 [OS=Homo sapiens]	5	74.1	-0.37	0.9365
BRI3BP	Q8WY22	BRI3-binding protein [OS=Homo sapiens]	17	27.8	-0.29	0.9365
BRIX1	Q8TDN6	Ribosome biogenesis protein BRX1 homolog [OS=Homo sapiens]	6	41.4	-0.03	0.971337
BRK1	Q8WUW1	Protein BRICK1 [OS=Homo sapiens]	64	8.7	0.01	0.971238
BROX	Q5VW32	BRO1 domain-containing protein BROX [OS=Homo sapiens]	23	46.4	0.97	0.9365
BSDC1	Q9NW68	BSD domain-containing protein 1 [OS=Homo sapiens]	28	47.1	0.13	0.992816
BSG	P35613	Basigin [OS=Homo sapiens]	24	42.2	-1.18	0.681916
BST1	Q10588	ADP-ribosyl cyclase/cyclic ADP-ribose hydrolase 2 [OS=Homo sapiens]	13	35.7	-0.58	0.9365
BST2	Q10589	Bone marrow stromal antigen 2 [OS=Homo sapiens]	18	19.8	-1.93	0.0366194
BTAF1	O14981	TATA-binding protein-associated factor 172 [OS=Homo sapiens]	4	206.8	6.64	3.07232e-16
BTF3	P20290	Transcription factor BTF3 [OS=Homo sapiens]	54	22.2	0.16	0.996898
BTF3L4	Q96K17	Transcription factor BTF3 homolog 4 [OS=Homo sapiens]	39	17.3	-0.11	0.953928
BTK	Q06187	Tyrosine-protein kinase BTK [OS=Homo sapiens]	40	76.2	0.84	0.9365
BTN3A3	O00478	Butyrophilin subfamily 3 member A3 [OS=Homo sapiens]	8	65	-1.15	0.904549
BUB3	O43684	Mitotic checkpoint protein BUB3 [OS=Homo sapiens]	45	37.1	0.27	0.962306
BUD31	P41223	Protein BUD31 homolog [OS=Homo sapiens]	26	17	0.82	0.9365
BYSL	Q13895	Bystin [OS=Homo sapiens]	4	49.6	-0.03	0.971442
BZW1	Q7L1Q6	eIF5-mimic protein 2 [OS=Homo sapiens]	68	48	0.61	0.9365
BZW2	Q9Y6E2	eIF5-mimic protein 1 [OS=Homo sapiens]	22	48.1	0.7	0.9365
C11orf54	Q9H0W9	Ester hydrolase C11orf54 [OS=Homo sapiens]	33	35.1	0.73	0.9365
C11orf68	Q9H3H3	UPF0696 protein C11orf68 [OS=Homo sapiens]	8	31.4	0.67	0.9365
C14orf119	Q9NWQ9	Uncharacterized protein C14orf119 [OS=Homo sapiens]	14	16	6.64	3.07232e-16
C15orf40	Q8WUR7	UPF0235 protein C15orf40 [OS=Homo sapiens]	11	16.3	-0.39	0.9365
C18orf32	Q8TCD1	UPF0729 protein C18orf32 [OS=Homo sapiens]	24	8.7	0.41	0.9365
C19orf25	Q9UFG5	UPF0449 protein C19orf25 [OS=Homo sapiens]	36	12.9	-0.78	0.9365
C1orf162	Q8NEQ5	Transmembrane protein C1orf162 [OS=Homo sapiens]	25	16.9	-1.16	0.9365
C1orf174	Q8IYL3	UPF0688 protein C1orf174 [OS=Homo sapiens]	6	26	-0.4	0.9365
C1orf226	A1L170	Uncharacterized protein C1orf226 [OS=Homo sapiens]	16	29	-0.08	0.959788
C1QBP	Q07021	Complement component 1 Q subcomponent-binding protein, mitochondrial [OS=Homo sapiens]	61	31.3	-0.64	0.9365
C20orf27	Q9GZN8	UPF0687 protein C20orf27 [OS=Homo sapiens]	19	19.3	0.89	0.9365
C2CD2L	O14523	Phospholipid transfer protein C2CD2L [OS=Homo sapiens]	11	76.1	-0.39	0.9365
C2CD5	Q86YS7	C2 domain-containing protein 5 [OS=Homo sapiens]	6	110.4	0.08	0.999989
C2orf49	Q9BVC5	Ashwin [OS=Homo sapiens]	13	25.8	-6.64	3.07232e-16
C3orf38	Q5JPI3	Uncharacterized protein C3orf38 [OS=Homo sapiens]	17	37.5	0.46	0.9365
C5AR1	P21730	C5a anaphylatoxin chemotactic receptor 1 [OS=Homo sapiens]	14	39.3	-0.28	0.9365
C6orf120	Q7Z4R8	UPF0669 protein C6orf120 [OS=Homo sapiens]	14	20.8	-1.2	0.77724
C8orf82	Q6P1X6	UPF0598 protein C8orf82 [OS=Homo sapiens]	12	23.9	-0.83	0.9365
C9orf64	Q5T6V5	Queuosine salvage protein [OS=Homo sapiens]	16	39	0.15	0.983918
C9orf78	Q9NZ63	Telomere length and silencing protein 1 homolog [OS=Homo sapiens]	25	33.7	-0.16	0.952725
CA2	P00918	Carbonic anhydrase 2 [OS=Homo sapiens]	66	29.2	0.79	0.9365
CAB39	Q9Y376	Calcium-binding protein 39 [OS=Homo sapiens]	51	39.8	0.71	0.9365
CAB39L	Q9H9S4	Calcium-binding protein 39-like [OS=Homo sapiens]	47	39.1	0.78	0.9365
CACUL1	Q86Y37	CDK2-associated and cullin domain-containing protein 1 [OS=Homo sapiens]	15	41	-0.14	0.957275
CACYBP	Q9HB71	Calcyclin-binding protein [OS=Homo sapiens]	39	26.2	0.57	0.9365
CAD	P27708	CAD protein [OS=Homo sapiens]	20	242.8	0.77	0.9365
CALCOCO1	Q9P1Z2	Calcium-binding and coiled-coil domain-containing protein 1 [OS=Homo sapiens]	10	77.3	-0.25	0.9365
CALM1	P0DP23	Calmodulin-1 [OS=Homo sapiens]	58	16.8	-0.19	0.9365
CALR	P27797	Calreticulin [OS=Homo sapiens]	68	48.1	-0.81	0.9365
CALU	O43852	Calumenin [OS=Homo sapiens]	71	37.1	-0.9	0.9365
CAMK1	Q14012	Calcium/calmodulin-dependent protein kinase type 1 [OS=Homo sapiens]	42	41.3	0.64	0.9365
CAMK2D	Q13557	Calcium/calmodulin-dependent protein kinase type II subunit delta [OS=Homo sapiens]	31	56.3	0.78	0.9365
CAMK2G	Q13555	Calcium/calmodulin-dependent protein kinase type II subunit gamma [OS=Homo sapiens]	13	62.6	0.29	0.957413
CAMSAP1	Q5T5Y3	Calmodulin-regulated spectrin-associated protein 1 [OS=Homo sapiens]	9	177.9	0.73	0.9365
CAND1	Q86VP6	Cullin-associated NEDD8-dissociated protein 1 [OS=Homo sapiens]	40	136.3	0.73	0.9365
CANX	P27824	Calnexin [OS=Homo sapiens]	44	67.5	-0.7	0.9365
CAP1	Q01518	Adenylyl cyclase-associated protein 1 [OS=Homo sapiens]	64	51.9	0.71	0.9365
CAPG	P40121	Macrophage-capping protein [OS=Homo sapiens]	66	38.5	0.76	0.9365
CAPN1	P07384	Calpain-1 catalytic subunit [OS=Homo sapiens]	44	81.8	0.77	0.9365
CAPN2	P17655	Calpain-2 catalytic subunit [OS=Homo sapiens]	42	79.9	0.58	0.9365
CAPNS1	P04632	Calpain small subunit 1 [OS=Homo sapiens]	48	28.3	0.74	0.9365
CAPRIN1	Q14444	Caprin-1 [OS=Homo sapiens]	25	78.3	-0.63	0.9365
CAPZA1	P52907	F-actin-capping protein subunit alpha-1 [OS=Homo sapiens]	70	32.9	0.12	0.999989
CAPZA2	P47755	F-actin-capping protein subunit alpha-2 [OS=Homo sapiens]	70	32.9	0.13	0.999989
CAPZB	P47756	F-actin-capping protein subunit beta [OS=Homo sapiens]	76	30.6	0.13	0.999989
CARD16	Q5EG05	Caspase recruitment domain-containing protein 16 [OS=Homo sapiens]	20	22.6	0.73	0.9365
CARD19	Q96LW7	Caspase recruitment domain-containing protein 19 [OS=Homo sapiens]	10	25.6	-0.02	0.978705
CARD9	Q9H257	Caspase recruitment domain-containing protein 9 [OS=Homo sapiens]	12	62.2	0.43	0.9365
CARHSP1	Q9Y2V2	Calcium-regulated heat-stable protein 1 [OS=Homo sapiens]	18	15.9	0.21	0.97284
CARM1	Q86X55	Histone-arginine methyltransferase CARM1 [OS=Homo sapiens]	16	65.8	0.8	0.9365
CARS1	P49589	Cysteine--tRNA ligase, cytoplasmic [OS=Homo sapiens]	30	85.4	0.62	0.9365
CARS2	Q9HA77	Probable cysteine--tRNA ligase, mitochondrial [OS=Homo sapiens]	20	62.2	0.13	0.997858
CASK	O14936	Peripheral plasma membrane protein CASK [OS=Homo sapiens]	8	105.1	-0.37	0.9365
CASP1	P29466	Caspase-1 [OS=Homo sapiens]	52	45.1	0.82	0.9365
CASP3	P42574	Caspase-3 [OS=Homo sapiens]	32	31.6	0.7	0.9365
CASP4	P49662	Caspase-4 [OS=Homo sapiens]	18	43.2	0.37	0.946307
CASP6	P55212	Caspase-6 [OS=Homo sapiens]	19	33.3	0.78	0.9365
CASP7	P55210	Caspase-7 [OS=Homo sapiens]	26	34.3	0.42	0.9365
CASP8	Q14790	Caspase-8 [OS=Homo sapiens]	11	55.4	0.97	0.9365
CASP9	P55211	Caspase-9 [OS=Homo sapiens]	7	46.3	6.64	3.07232e-16
CAST	P20810	Calpastatin [OS=Homo sapiens]	40	76.5	-0.03	0.961823
CAT	P04040	Catalase [OS=Homo sapiens]	69	59.7	0.18	0.988773
CBFB	Q13951	Core-binding factor subunit beta [OS=Homo sapiens]	24	21.5	0.74	0.9365
CBL	P22681	E3 ubiquitin-protein ligase CBL [OS=Homo sapiens]	15	99.6	0.49	0.9365
CBLB	Q13191	E3 ubiquitin-protein ligase CBL-B [OS=Homo sapiens]	8	109.4	0.6	0.9365
CBR1	P16152	Carbonyl reductase [NADPH] 1 [OS=Homo sapiens]	70	30.4	0.81	0.9365
CBR3	O75828	Carbonyl reductase [NADPH] 3 [OS=Homo sapiens]	58	30.8	0.6	0.9365
CBX1	P83916	Chromobox protein homolog 1 [OS=Homo sapiens]	54	21.4	-0.69	0.9365
CBX3	Q13185	Chromobox protein homolog 3 [OS=Homo sapiens]	62	20.8	-0.02	0.962306
CBX5	P45973	Chromobox protein homolog 5 [OS=Homo sapiens]	43	22.2	-0.37	0.9365
CC2D1A	Q6P1N0	Coiled-coil and C2 domain-containing protein 1A [OS=Homo sapiens]	14	104	0.27	0.959788
CC2D1B	Q5T0F9	Coiled-coil and C2 domain-containing protein 1B [OS=Homo sapiens]	11	94.2	0.3	0.959788
CCAR1	Q8IX12	Cell division cycle and apoptosis regulator protein 1 [OS=Homo sapiens]	25	132.7	-0.26	0.9365
CCAR2	Q8N163	Cell cycle and apoptosis regulator protein 2 [OS=Homo sapiens]	38	102.8	-0.04	0.960064
CCDC115	Q96NT0	Coiled-coil domain-containing protein 115 [OS=Homo sapiens]	47	19.7	-0.39	0.9365
CCDC12	Q8WUD4	Coiled-coil domain-containing protein 12 [OS=Homo sapiens]	34	19.2	-0.75	0.9365
CCDC124	Q96CT7	Coiled-coil domain-containing protein 124 [OS=Homo sapiens]	31	25.8	-0.3	0.9365
CCDC134	Q9H6E4	Coiled-coil domain-containing protein 134 [OS=Homo sapiens]	24	26.5	-0.55	0.9365
CCDC175	P0C221	Coiled-coil domain-containing protein 175 [OS=Homo sapiens]	1	93.6	-0.06	0.968279
CCDC22	O60826	Coiled-coil domain-containing protein 22 [OS=Homo sapiens]	43	70.7	0.5	0.9365
CCDC25	Q86WR0	Coiled-coil domain-containing protein 25 [OS=Homo sapiens]	18	24.5	-0.27	0.9365
CCDC28A	Q8IWP9	Coiled-coil domain-containing protein 28A [OS=Homo sapiens]	11	30.3	0	0.981657
CCDC43	Q96MW1	Coiled-coil domain-containing protein 43 [OS=Homo sapiens]	21	25.2	0.43	0.9365
CCDC47	Q96A33	PAT complex subunit CCDC47 [OS=Homo sapiens]	42	55.8	-0.43	0.9365
CCDC6	Q16204	Coiled-coil domain-containing protein 6 [OS=Homo sapiens]	25	53.3	0.48	0.9365
CCDC86	Q9H6F5	Coiled-coil domain-containing protein 86 [OS=Homo sapiens]	4	40.2	-1.56	0.171423
CCDC88A	Q3V6T2	Girdin [OS=Homo sapiens]	31	215.9	0.47	0.9365
CCDC88B	A6NC98	Coiled-coil domain-containing protein 88B [OS=Homo sapiens]	4	164.7	0.61	0.9365
CCDC9	Q9Y3X0	Coiled-coil domain-containing protein 9 [OS=Homo sapiens]	9	59.7	-0.7	0.9365
CCDC90B	Q9GZT6	Coiled-coil domain-containing protein 90B, mitochondrial [OS=Homo sapiens]	34	29.5	-0.26	0.9365
CCDC91	Q7Z6B0	Coiled-coil domain-containing protein 91 [OS=Homo sapiens]	6	49.9	0.33	0.951725
CCDC93	Q567U6	Coiled-coil domain-containing protein 93 [OS=Homo sapiens]	35	73.2	0.32	0.957275
CCNH	P51946	Cyclin-H [OS=Homo sapiens]	5	37.6	0.28	0.957275
CCNY	Q8ND76	Cyclin-Y [OS=Homo sapiens]	15	39.3	-0.22	0.9365
CCNYL1	Q8N7R7	Cyclin-Y-like protein 1 [OS=Homo sapiens]	14	40.7	-0.45	0.9365
CCRL2	O00421	C-C chemokine receptor-like 2 [OS=Homo sapiens]	11	39.5	-0.59	0.9365
CCS	O14618	Copper chaperone for superoxide dismutase [OS=Homo sapiens]	14	29	0.55	0.9365
CCT2	P78371	T-complex protein 1 subunit beta [OS=Homo sapiens]	73	57.5	0.47	0.9365
CCT3	P49368	T-complex protein 1 subunit gamma [OS=Homo sapiens]	69	60.5	0.48	0.9365
CCT4	P50991	T-complex protein 1 subunit delta [OS=Homo sapiens]	63	57.9	0.63	0.9365
CCT5	P48643	T-complex protein 1 subunit epsilon [OS=Homo sapiens]	69	59.6	0.54	0.9365
CCT6A	P40227	T-complex protein 1 subunit zeta [OS=Homo sapiens]	54	58	0.58	0.9365
CCT7	Q99832	T-complex protein 1 subunit eta [OS=Homo sapiens]	64	59.3	0.59	0.9365
CCT8	P50990	T-complex protein 1 subunit theta [OS=Homo sapiens]	66	59.6	0.62	0.9365
CCZ1	P86791	Vacuolar fusion protein CCZ1 homolog [OS=Homo sapiens]	18	55.8	0.22	0.961823
CD101	Q93033	Immunoglobulin superfamily member 2 [OS=Homo sapiens]	13	115	-0.44	0.9365
CD109	Q6YHK3	CD109 antigen [OS=Homo sapiens]	23	161.6	-2.58	0.000258579
CD14	P08571	Monocyte differentiation antigen CD14 [OS=Homo sapiens]	10	40.1	-1.77	0.0740695
CD151	P48509	CD151 antigen [OS=Homo sapiens]	3	28.3	0.4	0.9365
CD1B	P29016	T-cell surface glycoprotein CD1b [OS=Homo sapiens]	25	36.9	-0.71	0.9365
CD200R1	Q8TD46	Cell surface glycoprotein CD200 receptor 1 [OS=Homo sapiens]	7	36.6	-6.64	3.07232e-16
CD274	Q9NZQ7	Programmed cell death 1 ligand 1 [OS=Homo sapiens]	26	33.3	-1.42	0.367391
CD276	Q5ZPR3	CD276 antigen [OS=Homo sapiens]	37	57.2	-0.8	0.9365
CD2AP	Q9Y5K6	CD2-associated protein [OS=Homo sapiens]	15	71.4	0.16	0.983107
CD2BP2	O95400	CD2 antigen cytoplasmic tail-binding protein 2 [OS=Homo sapiens]	17	37.6	-0.7	0.9365
CD300LF	Q8TDQ1	CMRF35-like molecule 1 [OS=Homo sapiens]	21	32.3	-2.04	0.0151316
CD36	P16671	Platelet glycoprotein 4 [OS=Homo sapiens]	18	53	-0.99	0.9365
CD37	P11049	Leukocyte antigen CD37 [OS=Homo sapiens]	16	31.7	-1.57	0.174943
CD4	P01730	T-cell surface glycoprotein CD4 [OS=Homo sapiens]	19	51.1	-0.79	0.9365
CD40	P25942	Tumor necrosis factor receptor superfamily member 5 [OS=Homo sapiens]	13	30.6	-2.46	0.00053503
CD44	P16070	CD44 antigen [OS=Homo sapiens]	13	81.5	-0.91	0.9365
CD47	Q08722	Leukocyte surface antigen CD47 [OS=Homo sapiens]	9	35.2	-0.32	0.9365
CD48	P09326	CD48 antigen [OS=Homo sapiens]	21	27.7	-1.83	0.0345081
CD53	P19397	Leukocyte surface antigen CD53 [OS=Homo sapiens]	4	24.3	-0.75	0.9365
CD58	P19256	Lymphocyte function-associated antigen 3 [OS=Homo sapiens]	7	28.1	-0.97	0.9365
CD59	P13987	CD59 glycoprotein [OS=Homo sapiens]	16	14.2	-0.57	0.9365
CD63	P08962	CD63 antigen [OS=Homo sapiens]	8	25.6	-0.46	0.9365
CD68	P34810	Macrosialin [OS=Homo sapiens]	7	37.4	-0.68	0.9365
CD74	P04233	HLA class II histocompatibility antigen gamma chain [OS=Homo sapiens]	35	33.5	-0.69	0.9365
CD81	P60033	CD81 antigen [OS=Homo sapiens]	28	25.8	-0.51	0.9365
CD82	P27701	CD82 antigen [OS=Homo sapiens]	16	29.6	-0.75	0.9365
CD83	Q01151	CD83 antigen [OS=Homo sapiens]	14	23	-0.86	0.9365
CD84	Q9UIB8	SLAM family member 5 [OS=Homo sapiens]	41	38.8	-1.47	0.210719
CD86	P42081	T-lymphocyte activation antigen CD86 [OS=Homo sapiens]	7	37.7	-0.94	0.9365
CD9	P21926	CD9 antigen [OS=Homo sapiens]	23	25.4	-0.49	0.9365
CD99	P14209	CD99 antigen [OS=Homo sapiens]	13	18.8	-1.58	0.134449
CD99L2	Q8TCZ2	CD99 antigen-like protein 2 [OS=Homo sapiens]	13	28	-2.76	0.000127438
CDA	P32320	Cytidine deaminase [OS=Homo sapiens]	29	16.2	0.28	0.957275
CDC123	O75794	Cell division cycle protein 123 homolog [OS=Homo sapiens]	10	39.1	0.72	0.9365
CDC16	Q13042	Cell division cycle protein 16 homolog [OS=Homo sapiens]	19	71.6	0.12	0.993387
CDC23	Q9UJX2	Cell division cycle protein 23 homolog [OS=Homo sapiens]	11	68.8	0.38	0.940936
CDC26	Q8NHZ8	Anaphase-promoting complex subunit CDC26 [OS=Homo sapiens]	14	9.8	-0.9	0.9365
CDC27	P30260	Cell division cycle protein 27 homolog [OS=Homo sapiens]	7	91.8	0.52	0.9365
CDC37	Q16543	Hsp90 co-chaperone Cdc37 [OS=Homo sapiens]	38	44.4	0.65	0.9365
CDC37L1	Q7L3B6	Hsp90 co-chaperone Cdc37-like 1 [OS=Homo sapiens]	4	38.8	0.7	0.9365
CDC40	O60508	Pre-mRNA-processing factor 17 [OS=Homo sapiens]	26	65.5	0.21	0.963323
CDC42	P60953	Cell division control protein 42 homolog [OS=Homo sapiens]	63	21.2	0.04	0.983107
CDC42BPB	Q9Y5S2	Serine/threonine-protein kinase MRCK beta [OS=Homo sapiens]	13	194.2	0.21	0.97387
CDC42EP1	Q00587	Cdc42 effector protein 1 [OS=Homo sapiens]	8	40.3	-0.07	0.960183
CDC42EP3	Q9UKI2	Cdc42 effector protein 3 [OS=Homo sapiens]	10	27.7	-0.08	0.959836
CDC5L	Q99459	Cell division cycle 5-like protein [OS=Homo sapiens]	45	92.2	-0.28	0.9365
CDC73	Q6P1J9	Parafibromin [OS=Homo sapiens]	25	60.5	0.1	0.996898
CDIPT	O14735	CDP-diacylglycerol--inositol 3-phosphatidyltransferase [OS=Homo sapiens]	10	23.5	-0.3	0.9365
CDK1	P06493	Cyclin-dependent kinase 1 [OS=Homo sapiens]	14	34.1	0.79	0.9365
CDK11B	P21127	Cyclin-dependent kinase 11B [OS=Homo sapiens]	20	92.6	-0.18	0.946974
CDK18	Q07002	Cyclin-dependent kinase 18 [OS=Homo sapiens]	19	54.4	0.85	0.9365
CDK2AP1	O14519	Cyclin-dependent kinase 2-associated protein 1 [OS=Homo sapiens]	18	12.4	-0.73	0.9365
CDK4	P11802	Cyclin-dependent kinase 4 [OS=Homo sapiens]	17	33.7	0.86	0.9365
CDK5	Q00535	Cyclin-dependent kinase 5 [OS=Homo sapiens]	17	33.3	1.46	0.550618
CDK5RAP3	Q96JB5	CDK5 regulatory subunit-associated protein 3 [OS=Homo sapiens]	37	56.9	-0.42	0.9365
CDK9	P50750	Cyclin-dependent kinase 9 [OS=Homo sapiens]	17	42.8	-0.13	0.957275
CDKAL1	Q5VV42	Threonylcarbamoyladenosine tRNA methylthiotransferase [OS=Homo sapiens]	9	65.1	-0.03	0.971337
CDKN2AIP	Q9NXV6	CDKN2A-interacting protein [OS=Homo sapiens]	34	61.1	-0.08	0.957275
CDS2	O95674	Phosphatidate cytidylyltransferase 2 [OS=Homo sapiens]	9	51.4	-0.16	0.942381
CDV3	Q9UKY7	Protein CDV3 homolog [OS=Homo sapiens]	35	27.3	0.05	0.984024
CEBPA	P49715	CCAAT/enhancer-binding protein alpha [OS=Homo sapiens]	6	37.5	-0.91	0.9365
CEBPB	P17676	CCAAT/enhancer-binding protein beta [OS=Homo sapiens]	34	36.1	-0.59	0.9365
CEBPZ	Q03701	CCAAT/enhancer-binding protein zeta [OS=Homo sapiens]	8	120.9	-0.01	0.978705
CELF1	Q92879	CUGBP Elav-like family member 1 [OS=Homo sapiens]	10	52	0.01	0.981136
CELF2	O95319	CUGBP Elav-like family member 2 [OS=Homo sapiens]	13	54.3	-0.02	0.969842
CENPE	Q02224	Centromere-associated protein E [OS=Homo sapiens]	1	316.2	6.64	3.07232e-16
CEP170	Q5SW79	Centrosomal protein of 170 kDa [OS=Homo sapiens]	16	175.2	-0.03	0.961823
CEPT1	Q9Y6K0	Choline/ethanolaminephosphotransferase 1 [OS=Homo sapiens]	12	46.5	-0.29	0.9365
CERS2	Q96G23	Ceramide synthase 2 [OS=Homo sapiens]	10	44.8	-0.24	0.9365
CERS5	Q8N5B7	Ceramide synthase 5 [OS=Homo sapiens]	4	45.7	-0.04	0.970451
CERT1	Q9Y5P4	Ceramide transfer protein [OS=Homo sapiens]	36	70.8	0.59	0.9365
CES1	P23141	Liver carboxylesterase 1 [OS=Homo sapiens]	58	62.5	-0.56	0.9365
CETN2	P41208	Centrin-2 [OS=Homo sapiens]	23	19.7	-0.52	0.9365
CFAP20	Q9Y6A4	Cilia- and flagella-associated protein 20 [OS=Homo sapiens]	10	22.8	0.35	0.946974
CFDP1	Q9UEE9	Craniofacial development protein 1 [OS=Homo sapiens]	15	33.6	-0.16	0.953928
CFL1	P23528	Cofilin-1 [OS=Homo sapiens]	55	18.5	0.39	0.946974
CHAMP1	Q96JM3	Chromosome alignment-maintaining phosphoprotein 1 [OS=Homo sapiens]	10	89	0.31	0.950762
CHCHD1	Q96BP2	Coiled-coil-helix-coiled-coil-helix domain-containing protein 1 [OS=Homo sapiens]	23	13.5	-6.64	3.07232e-16
CHCHD10	Q8WYQ3	Coiled-coil-helix-coiled-coil-helix domain-containing protein 10, mitochondrial [OS=Homo sapiens]	6	14.1	-0.54	0.9365
CHCHD2	Q9Y6H1	Coiled-coil-helix-coiled-coil-helix domain-containing protein 2 [OS=Homo sapiens]	15	15.5	0.23	0.96394
CHCHD3	Q9NX63	MICOS complex subunit MIC19 [OS=Homo sapiens]	36	26.1	-0.75	0.9365
CHCHD4	Q8N4Q1	Mitochondrial intermembrane space import and assembly protein 40 [OS=Homo sapiens]	42	16	-0.54	0.9365
CHCHD6	Q9BRQ6	MICOS complex subunit MIC25 [OS=Homo sapiens]	9	26.4	-0.77	0.9365
CHD4	Q14839	Chromodomain-helicase-DNA-binding protein 4 [OS=Homo sapiens]	28	217.9	-0.1	0.957275
CHERP	Q8IWX8	Calcium homeostasis endoplasmic reticulum protein [OS=Homo sapiens]	11	103.6	-0.19	0.9365
CHI3L1	P36222	Chitinase-3-like protein 1 [OS=Homo sapiens]	60	42.6	-0.5	0.9365
CHID1	Q9BWS9	Chitinase domain-containing protein 1 [OS=Homo sapiens]	51	44.9	-0.47	0.9365
CHIT1	Q13231	Chitotriosidase-1 [OS=Homo sapiens]	65	51.6	-0.53	0.9365
CHM	P24386	Rab proteins geranylgeranyltransferase component A 1 [OS=Homo sapiens]	1	73.4	6.64	3.07232e-16
CHMP1A	Q9HD42	Charged multivesicular body protein 1a [OS=Homo sapiens]	17	21.7	0.36	0.946974
CHMP1B	Q7LBR1	Charged multivesicular body protein 1b [OS=Homo sapiens]	16	22.1	0.57	0.9365
CHMP2A	O43633	Charged multivesicular body protein 2a [OS=Homo sapiens]	26	25.1	0.54	0.9365
CHMP2B	Q9UQN3	Charged multivesicular body protein 2b [OS=Homo sapiens]	9	23.9	0.73	0.9365
CHMP3	Q9Y3E7	Charged multivesicular body protein 3 [OS=Homo sapiens]	17	25.1	0.57	0.9365
CHMP4A	Q9BY43	Charged multivesicular body protein 4a [OS=Homo sapiens]	43	25.1	-0.05	0.959788
CHMP4B	Q9H444	Charged multivesicular body protein 4b [OS=Homo sapiens]	51	24.9	-0.04	0.960183
CHMP5	Q9NZZ3	Charged multivesicular body protein 5 [OS=Homo sapiens]	37	24.6	-0.23	0.9365
CHMP6	Q96FZ7	Charged multivesicular body protein 6 [OS=Homo sapiens]	23	23.5	-0.58	0.9365
CHMP7	Q8WUX9	Charged multivesicular body protein 7 [OS=Homo sapiens]	7	50.9	0.33	0.950259
CHORDC1	Q9UHD1	Cysteine and histidine-rich domain-containing protein 1 [OS=Homo sapiens]	41	37.5	0.57	0.9365
CHP1	Q99653	Calcineurin B homologous protein 1 [OS=Homo sapiens]	72	22.4	-0.4	0.9365
CHTOP	Q9Y3Y2	Chromatin target of PRMT1 protein [OS=Homo sapiens]	14	26.4	-0.47	0.9365
CHUK	O15111	Inhibitor of nuclear factor kappa-B kinase subunit alpha [OS=Homo sapiens]	10	84.6	0.38	0.9365
CIAO1	O76071	Probable cytosolic iron-sulfur protein assembly protein CIAO1 [OS=Homo sapiens]	37	37.8	0.42	0.9365
CIAO2A	Q9H5X1	Cytosolic iron-sulfur assembly component 2A [OS=Homo sapiens]	21	18.3	0.53	0.9365
CIAO2B	Q9Y3D0	Cytosolic iron-sulfur assembly component 2B [OS=Homo sapiens]	52	17.7	0.67	0.9365
CIAPIN1	Q6FI81	Anamorsin [OS=Homo sapiens]	33	33.6	0.44	0.9365
CIB1	Q99828	Calcium and integrin-binding protein 1 [OS=Homo sapiens]	72	21.7	-0.41	0.9365
CIC	Q96RK0	Protein capicua homolog [OS=Homo sapiens]	1	163.7	0.09	0.999989
CIRBP	Q14011	Cold-inducible RNA-binding protein [OS=Homo sapiens]	27	18.6	-0.72	0.9365
CISD1	Q9NZ45	CDGSH iron-sulfur domain-containing protein 1 [OS=Homo sapiens]	34	12.2	-0.37	0.9365
CISD2	Q8N5K1	CDGSH iron-sulfur domain-containing protein 2 [OS=Homo sapiens]	55	15.3	-0.63	0.9365
CKAP4	Q07065	Cytoskeleton-associated protein 4 [OS=Homo sapiens]	57	66	-0.88	0.9365
CKAP5	Q14008	Cytoskeleton-associated protein 5 [OS=Homo sapiens]	25	225.4	0.48	0.9365
CKLF	Q9UBR5	Chemokine-like factor [OS=Homo sapiens]	7	17.2	-0.55	0.9365
CLASP2	O75122	CLIP-associating protein 2 [OS=Homo sapiens]	23	141	0.68	0.9365
CLCC1	Q96S66	Chloride channel CLIC-like protein 1 [OS=Homo sapiens]	42	62	-0.58	0.9365
CLCN3	P51790	H(+)/Cl(-) exchange transporter 3 [OS=Homo sapiens]	5	90.9	-0.36	0.9365
CLCN7	P51798	H(+)/Cl(-) exchange transporter 7 [OS=Homo sapiens]	14	88.6	-0.33	0.9365
CLDND1	Q9NY35	Claudin domain-containing protein 1 [OS=Homo sapiens]	9	28.6	-1.15	0.8869
CLEC12A	Q5QGZ9	C-type lectin domain family 12 member A [OS=Homo sapiens]	11	30.7	-2.24	0.00501805
CLEC5A	Q9NY25	C-type lectin domain family 5 member A [OS=Homo sapiens]	16	21.5	-1	0.9365
CLIC1	O00299	Chloride intracellular channel protein 1 [OS=Homo sapiens]	79	26.9	0.7	0.9365
CLIC4	Q9Y696	Chloride intracellular channel protein 4 [OS=Homo sapiens]	67	28.8	0.69	0.9365
CLINT1	Q14677	Clathrin interactor 1 [OS=Homo sapiens]	36	68.2	-0.15	0.946307
CLIP1	P30622	CAP-Gly domain-containing linker protein 1 [OS=Homo sapiens]	29	162.1	0.07	0.992488
CLMN	Q96JQ2	Calmin [OS=Homo sapiens]	4	111.6	0.16	0.98641
CLN5	O75503	Ceroid-lipofuscinosis neuronal protein 5 [OS=Homo sapiens]	25	41.5	-0.66	0.9365
CLN8	Q9UBY8	Protein CLN8 [OS=Homo sapiens]	18	32.8	-0.14	0.957275
CLP1	Q92989	Polyribonucleotide 5'-hydroxyl-kinase Clp1 [OS=Homo sapiens]	2	47.6	-0.43	0.9365
CLPB	Q9H078	Caseinolytic peptidase B protein homolog [OS=Homo sapiens]	36	78.7	-0.06	0.959788
CLPP	Q16740	ATP-dependent Clp protease proteolytic subunit, mitochondrial [OS=Homo sapiens]	23	30.2	0.05	0.994087
CLPTM1	O96005	Putative lipid scramblase CLPTM1 [OS=Homo sapiens]	22	76	-0.39	0.9365
CLPTM1L	Q96KA5	Lipid scramblase CLPTM1L [OS=Homo sapiens]	12	62.2	-0.54	0.9365
CLPX	O76031	ATP-dependent Clp protease ATP-binding subunit clpX-like, mitochondrial [OS=Homo sapiens]	22	69.2	0.27	0.959788
CLTA	P09496	Clathrin light chain A [OS=Homo sapiens]	20	27.1	-0.47	0.9365
CLTB	P09497	Clathrin light chain B [OS=Homo sapiens]	27	25.2	-0.68	0.9365
CLTC	Q00610	Clathrin heavy chain 1 [OS=Homo sapiens]	75	191.5	0.28	0.960183
CLU	P10909	Clusterin [OS=Homo sapiens]	20	52.5	-1.25	0.544127
CLUH	O75153	Clustered mitochondria protein homolog [OS=Homo sapiens]	13	146.6	0.74	0.9365
CLYBL	Q8N0X4	Citramalyl-CoA lyase, mitochondrial [OS=Homo sapiens]	37	37.3	0.56	0.9365
CMAS	Q8NFW8	N-acylneuraminate cytidylyltransferase [OS=Homo sapiens]	29	48.3	0.31	0.957275
CMC1	Q7Z7K0	COX assembly mitochondrial protein homolog [OS=Homo sapiens]	20	12.5	-0.73	0.9365
CMC2	Q9NRP2	COX assembly mitochondrial protein 2 homolog [OS=Homo sapiens]	34	9.5	-0.55	0.9365
CMC4	P56277	Cx9C motif-containing protein 4 [OS=Homo sapiens]	13	7.7	-0.83	0.9365
CMPK1	P30085	UMP-CMP kinase [OS=Homo sapiens]	44	22.2	0.66	0.9365
CMTM6	Q9NX76	CKLF-like MARVEL transmembrane domain-containing protein 6 [OS=Homo sapiens]	5	20.4	-0.29	0.9365
CMTR1	Q8N1G2	Cap-specific mRNA (nucleoside-2'-O-)-methyltransferase 1 [OS=Homo sapiens]	5	95.3	0.28	0.957643
CNBP	P62633	CCHC-type zinc finger nucleic acid binding protein [OS=Homo sapiens]	27	19.5	0.22	0.977603
CNDP2	Q96KP4	Cytosolic non-specific dipeptidase [OS=Homo sapiens]	72	52.8	0.77	0.9365
CNIH3	Q8TBE1	Protein cornichon homolog 3 [OS=Homo sapiens]	8	19	-0.23	0.9365
CNIH4	Q9P003	Protein cornichon homolog 4 [OS=Homo sapiens]	14	16.1	0.24	0.959788
CNN2	Q99439	Calponin-2 [OS=Homo sapiens]	56	33.7	0.55	0.9365
CNOT1	A5YKK6	CCR4-NOT transcription complex subunit 1 [OS=Homo sapiens]	16	266.8	0.31	0.957643
CNOT10	Q9H9A5	CCR4-NOT transcription complex subunit 10 [OS=Homo sapiens]	6	82.3	0.32	0.949981
CNOT2	Q9NZN8	CCR4-NOT transcription complex subunit 2 [OS=Homo sapiens]	2	59.7	0	0.978705
CNOT3	O75175	CCR4-NOT transcription complex subunit 3 [OS=Homo sapiens]	15	81.8	0.26	0.957643
CNOT6L	Q96LI5	CCR4-NOT transcription complex subunit 6-like [OS=Homo sapiens]	4	63	0.22	0.967482
CNOT7	Q9UIV1	CCR4-NOT transcription complex subunit 7 [OS=Homo sapiens]	14	32.7	0.34	0.946974
CNOT9	Q92600	CCR4-NOT transcription complex subunit 9 [OS=Homo sapiens]	18	33.6	0.24	0.960183
CNP	P09543	2',3'-cyclic-nucleotide 3'-phosphodiesterase [OS=Homo sapiens]	54	47.5	-0.2	0.9365
CNPY2	Q9Y2B0	Protein canopy homolog 2 [OS=Homo sapiens]	78	20.6	-0.76	0.9365
CNPY3	Q9BT09	Protein canopy homolog 3 [OS=Homo sapiens]	38	30.7	-0.63	0.9365
CNPY4	Q8N129	Protein canopy homolog 4 [OS=Homo sapiens]	11	28.3	-0.93	0.9365
COA3	Q9Y2R0	Cytochrome c oxidase assembly factor 3 homolog, mitochondrial [OS=Homo sapiens]	27	11.7	-0.53	0.9365
COA6	Q5JTJ3	Cytochrome c oxidase assembly factor 6 homolog [OS=Homo sapiens]	22	14.1	-0.6	0.9365
COASY	Q13057	Bifunctional coenzyme A synthase [OS=Homo sapiens]	23	62.3	0.7	0.9365
COG1	Q8WTW3	Conserved oligomeric Golgi complex subunit 1 [OS=Homo sapiens]	13	108.9	0.67	0.9365
COG2	Q14746	Conserved oligomeric Golgi complex subunit 2 [OS=Homo sapiens]	14	83.2	0.48	0.9365
COG3	Q96JB2	Conserved oligomeric Golgi complex subunit 3 [OS=Homo sapiens]	16	94	0.53	0.9365
COG4	Q9H9E3	Conserved oligomeric Golgi complex subunit 4 [OS=Homo sapiens]	13	89	0.79	0.9365
COG5	Q9UP83	Conserved oligomeric Golgi complex subunit 5 [OS=Homo sapiens]	11	92.7	0.7	0.9365
COG6	Q9Y2V7	Conserved oligomeric Golgi complex subunit 6 [OS=Homo sapiens]	14	73.2	0.6	0.9365
COG7	P83436	Conserved oligomeric Golgi complex subunit 7 [OS=Homo sapiens]	24	86.3	0.52	0.9365
COG8	Q96MW5	Conserved oligomeric Golgi complex subunit 8 [OS=Homo sapiens]	15	68.4	0.48	0.9365
COL1A2	P08123	Collagen alpha-2(I) chain [OS=Homo sapiens]	1	129.2	-0.42	0.9365
COL6A1	P12109	Collagen alpha-1(VI) chain [OS=Homo sapiens]	17	108.5	-0.69	0.9365
COLGALT1	Q8NBJ5	Procollagen galactosyltransferase 1 [OS=Homo sapiens]	49	71.6	-0.66	0.9365
COMMD1	Q8N668	COMM domain-containing protein 1 [OS=Homo sapiens]	37	21.2	0.26	0.959788
COMMD10	Q9Y6G5	COMM domain-containing protein 10 [OS=Homo sapiens]	26	23	0.11	0.998896
COMMD2	Q86X83	COMM domain-containing protein 2 [OS=Homo sapiens]	59	22.7	0.43	0.9365
COMMD3	Q9UBI1	COMM domain-containing protein 3 [OS=Homo sapiens]	55	22.1	0.45	0.9365
COMMD4	Q9H0A8	COMM domain-containing protein 4 [OS=Homo sapiens]	41	21.8	0.55	0.9365
COMMD5	Q9GZQ3	COMM domain-containing protein 5 [OS=Homo sapiens]	33	24.7	0.37	0.9365
COMMD6	Q7Z4G1	COMM domain-containing protein 6 [OS=Homo sapiens]	26	9.6	0.42	0.9365
COMMD7	Q86VX2	COMM domain-containing protein 7 [OS=Homo sapiens]	31	22.5	0.6	0.9365
COMMD8	Q9NX08	COMM domain-containing protein 8 [OS=Homo sapiens]	60	21.1	0.26	0.961823
COMMD9	Q9P000	COMM domain-containing protein 9 [OS=Homo sapiens]	56	21.8	0.12	0.999989
COMT	P21964	Catechol O-methyltransferase [OS=Homo sapiens]	66	30	-0.16	0.942886
COPA	P53621	Coatomer subunit alpha [OS=Homo sapiens]	56	138.3	0.5	0.9365
COPB1	P53618	Coatomer subunit beta [OS=Homo sapiens]	43	107.1	0.48	0.9365
COPB2	P35606	Coatomer subunit beta' [OS=Homo sapiens]	49	102.4	0.46	0.9365
COPE	O14579	Coatomer subunit epsilon [OS=Homo sapiens]	79	34.5	0.39	0.946974
COPG1	Q9Y678	Coatomer subunit gamma-1 [OS=Homo sapiens]	67	97.7	0.43	0.9365
COPG2	Q9UBF2	Coatomer subunit gamma-2 [OS=Homo sapiens]	19	97.6	0.3	0.957275
COPRS	Q9NQ92	Coordinator of PRMT5 and differentiation stimulator [OS=Homo sapiens]	9	20.1	0.25	0.961656
COPS2	P61201	COP9 signalosome complex subunit 2 [OS=Homo sapiens]	39	51.6	0.57	0.9365
COPS3	Q9UNS2	COP9 signalosome complex subunit 3 [OS=Homo sapiens]	27	47.8	0.58	0.9365
COPS4	Q9BT78	COP9 signalosome complex subunit 4 [OS=Homo sapiens]	54	46.2	0.49	0.9365
COPS5	Q92905	COP9 signalosome complex subunit 5 [OS=Homo sapiens]	35	37.6	0.74	0.9365
COPS6	Q7L5N1	COP9 signalosome complex subunit 6 [OS=Homo sapiens]	33	36.1	0.64	0.9365
COPS7A	Q9UBW8	COP9 signalosome complex subunit 7a [OS=Homo sapiens]	16	30.3	0.51	0.9365
COPS7B	Q9H9Q2	COP9 signalosome complex subunit 7b [OS=Homo sapiens]	8	29.6	0.75	0.9365
COPS8	Q99627	COP9 signalosome complex subunit 8 [OS=Homo sapiens]	38	23.2	0.29	0.957275
COPS9	Q8WXC6	COP9 signalosome complex subunit 9 [OS=Homo sapiens]	35	6.2	-0.5	0.9365
COPZ1	P61923	Coatomer subunit zeta-1 [OS=Homo sapiens]	38	20.2	0.26	0.964123
COQ3	Q9NZJ6	Ubiquinone biosynthesis O-methyltransferase, mitochondrial [OS=Homo sapiens]	4	41	6.64	3.07232e-16
COQ5	Q5HYK3	2-methoxy-6-polyprenyl-1,4-benzoquinol methylase, mitochondrial [OS=Homo sapiens]	54	37.1	0.05	0.98641
COQ7	Q99807	5-demethoxyubiquinone hydroxylase, mitochondrial [OS=Homo sapiens]	33	24.3	-0.12	0.957275
COQ8A	Q8NI60	Atypical kinase COQ8A, mitochondrial [OS=Homo sapiens]	16	71.9	-0.09	0.961823
COQ9	O75208	Ubiquinone biosynthesis protein COQ9, mitochondrial [OS=Homo sapiens]	36	35.5	-0.13	0.949285
CORO1A	P31146	Coronin-1A [OS=Homo sapiens]	44	51	0.58	0.9365
CORO1B	Q9BR76	Coronin-1B [OS=Homo sapiens]	44	54.2	0.48	0.9365
CORO1C	Q9ULV4	Coronin-1C [OS=Homo sapiens]	51	53.2	0.01	0.972202
CORO2A	Q92828	Coronin-2A [OS=Homo sapiens]	14	59.7	0.04	0.996898
CORO6	Q6QEF8	Coronin-6 [OS=Homo sapiens]	5	52.7	0.36	0.953928
CORO7	P57737	Coronin-7 [OS=Homo sapiens]	41	100.5	0.76	0.9365
COTL1	Q14019	Coactosin-like protein [OS=Homo sapiens]	67	15.9	0.51	0.9365
COX15	Q7KZN9	Cytochrome c oxidase assembly protein COX15 homolog [OS=Homo sapiens]	4	46	-6.64	3.07232e-16
COX17	Q14061	Cytochrome c oxidase copper chaperone [OS=Homo sapiens]	25	6.9	-0.88	0.9365
COX19	Q49B96	Cytochrome c oxidase assembly protein COX19 [OS=Homo sapiens]	21	10.4	-0.85	0.9365
COX20	Q5RI15	Cytochrome c oxidase assembly protein COX20, mitochondrial [OS=Homo sapiens]	23	13.3	-0.48	0.9365
COX4I1	P13073	Cytochrome c oxidase subunit 4 isoform 1, mitochondrial [OS=Homo sapiens]	42	19.6	-0.3	0.9365
COX5A	P20674	Cytochrome c oxidase subunit 5A, mitochondrial [OS=Homo sapiens]	52	16.8	-0.98	0.9365
COX5B	P10606	Cytochrome c oxidase subunit 5B, mitochondrial [OS=Homo sapiens]	51	13.7	-0.67	0.9365
COX6A1	P12074	Cytochrome c oxidase subunit 6A1, mitochondrial [OS=Homo sapiens]	46	12.1	-0.44	0.9365
COX6B1	P14854	Cytochrome c oxidase subunit 6B1 [OS=Homo sapiens]	76	10.2	-0.44	0.9365
COX6C	P09669	Cytochrome c oxidase subunit 6C [OS=Homo sapiens]	37	8.8	-0.21	0.9365
COX7A2	P14406	Cytochrome c oxidase subunit 7A2, mitochondrial [OS=Homo sapiens]	57	9.4	-0.52	0.9365
COX7A2L	O14548	Cytochrome c oxidase subunit 7A-related protein, mitochondrial [OS=Homo sapiens]	25	12.6	-0.23	0.9365
COX7C	P15954	Cytochrome c oxidase subunit 7C, mitochondrial [OS=Homo sapiens]	41	7.2	-6.64	3.07232e-16
COX8A	P10176	Cytochrome c oxidase subunit 8A, mitochondrial [OS=Homo sapiens]	13	7.6	-0.33	0.9365
CPD	O75976	Carboxypeptidase D [OS=Homo sapiens]	16	152.8	-0.8	0.9365
CPM	P14384	Carboxypeptidase M [OS=Homo sapiens]	40	50.5	-0.96	0.9365
CPNE1	Q99829	Copine-1 [OS=Homo sapiens]	21	59	0.83	0.9365
CPNE2	Q96FN4	Copine-2 [OS=Homo sapiens]	4	61.2	1.01	0.9365
CPNE3	O75131	Copine-3 [OS=Homo sapiens]	42	60.1	0.72	0.9365
CPOX	P36551	Oxygen-dependent coproporphyrinogen-III oxidase, mitochondrial [OS=Homo sapiens]	47	50.1	-0.37	0.9365
CPPED1	Q9BRF8	Serine/threonine-protein phosphatase CPPED1 [OS=Homo sapiens]	54	35.5	0.82	0.9365
CPQ	Q9Y646	Carboxypeptidase Q [OS=Homo sapiens]	21	51.9	-0.39	0.9365
CPSF1	Q10570	Cleavage and polyadenylation specificity factor subunit 1 [OS=Homo sapiens]	14	160.8	-0.09	0.959788
CPSF2	Q9P2I0	Cleavage and polyadenylation specificity factor subunit 2 [OS=Homo sapiens]	29	88.4	-0.03	0.971337
CPSF3	Q9UKF6	Cleavage and polyadenylation specificity factor subunit 3 [OS=Homo sapiens]	14	77.4	0.14	0.992632
CPSF4	O95639	Cleavage and polyadenylation specificity factor subunit 4 [OS=Homo sapiens]	16	30.2	-0.09	0.960064
CPSF6	Q16630	Cleavage and polyadenylation specificity factor subunit 6 [OS=Homo sapiens]	23	59.2	-0.19	0.9365
CPSF7	Q8N684	Cleavage and polyadenylation specificity factor subunit 7 [OS=Homo sapiens]	27	52	-0.07	0.959745
CPT1A	P50416	Carnitine O-palmitoyltransferase 1, liver isoform [OS=Homo sapiens]	35	88.3	0.18	0.990495
CPT2	P23786	Carnitine O-palmitoyltransferase 2, mitochondrial [OS=Homo sapiens]	49	73.7	0.26	0.966045
CPVL	Q9H3G5	Probable serine carboxypeptidase CPVL [OS=Homo sapiens]	24	54.1	-0.43	0.9365
CR1	P17927	Complement receptor type 1 [OS=Homo sapiens]	6	223.5	-2.43	0.00150044
CRABP2	P29373	Cellular retinoic acid-binding protein 2 [OS=Homo sapiens]	59	15.7	0.72	0.9365
CRAT	P43155	Carnitine O-acetyltransferase [OS=Homo sapiens]	4	70.8	0.32	0.954289
CREB1	P16220	Cyclic AMP-responsive element-binding protein 1 [OS=Homo sapiens]	16	35.1	-0.85	0.9365
CREG1	O75629	Protein CREG1 [OS=Homo sapiens]	30	24.1	-0.16	0.942381
CRELD1	Q96HD1	Protein disulfide isomerase CRELD1 [OS=Homo sapiens]	12	45.4	-0.57	0.9365
CRELD2	Q6UXH1	Protein disulfide isomerase CRELD2 [OS=Homo sapiens]	12	38.2	-0.75	0.9365
CRK	P46108	Adapter molecule crk [OS=Homo sapiens]	21	33.8	0.79	0.9365
CRKL	P46109	Crk-like protein [OS=Homo sapiens]	50	33.8	0.55	0.9365
CRLF3	Q8IUI8	Cytokine receptor-like factor 3 [OS=Homo sapiens]	8	49.7	6.64	3.07232e-16
CRNKL1	Q9BZJ0	Crooked neck-like protein 1 [OS=Homo sapiens]	17	100.4	0.02	0.990454
CRTAP	O75718	Cartilage-associated protein [OS=Homo sapiens]	22	46.5	-0.58	0.9365
CRTC2	Q53ET0	CREB-regulated transcription coactivator 2 [OS=Homo sapiens]	6	73.3	0.23	0.967482
CRTC3	Q6UUV7	CREB-regulated transcription coactivator 3 [OS=Homo sapiens]	2	66.9	0.54	0.9365
CRYBG1	Q9Y4K1	Beta/gamma crystallin domain-containing protein 1 [OS=Homo sapiens]	24	188.6	0.17	0.994824
CRYBG3	Q68DQ2	Very large A-kinase anchor protein [OS=Homo sapiens]	1	330.4	6.64	3.07232e-16
CRYL1	Q9Y2S2	Lambda-crystallin homolog [OS=Homo sapiens]	24	35.4	0.91	0.9365
CRYZ	Q08257	Quinone oxidoreductase [OS=Homo sapiens]	40	35.2	0.42	0.9365
CRYZL1	O95825	Quinone oxidoreductase-like protein 1 [OS=Homo sapiens]	13	38.7	0.91	0.9365
CS	O75390	Citrate synthase, mitochondrial [OS=Homo sapiens]	36	51.7	0.29	0.959788
CSDE1	O75534	Cold shock domain-containing protein E1 [OS=Homo sapiens]	48	88.8	0.46	0.9365
CSE1L	P55060	Exportin-2 [OS=Homo sapiens]	41	110.3	0.8	0.9365
CSF1	P09603	Macrophage colony-stimulating factor 1 [OS=Homo sapiens]	12	60.1	-1.72	0.0685023
CSGALNACT2	Q8N6G5	Chondroitin sulfate N-acetylgalactosaminyltransferase 2 [OS=Homo sapiens]	20	62.5	-0.49	0.9365
CSK	P41240	Tyrosine-protein kinase CSK [OS=Homo sapiens]	45	50.7	0.77	0.9365
CSNK1A1	P48729	Casein kinase I isoform alpha [OS=Homo sapiens]	21	38.9	0.31	0.953928
CSNK1E	P49674	Casein kinase I isoform epsilon [OS=Homo sapiens]	13	47.3	0.4	0.9365
CSNK1G1	Q9HCP0	Casein kinase I isoform gamma-1 [OS=Homo sapiens]	10	48.5	-0.44	0.9365
CSNK2A1	P68400	Casein kinase II subunit alpha [OS=Homo sapiens]	42	45.1	0.23	0.975603
CSNK2A2	P19784	Casein kinase II subunit alpha' [OS=Homo sapiens]	53	41.2	0.11	0.999723
CSNK2B	P67870	Casein kinase II subunit beta [OS=Homo sapiens]	31	24.9	-0.1	0.957275
CSRP1	P21291	Cysteine and glycine-rich protein 1 [OS=Homo sapiens]	52	20.6	0.77	0.9365
CST3	P01034	Cystatin-C [OS=Homo sapiens]	19	15.8	-0.63	0.9365
CST7	O76096	Cystatin-F [OS=Homo sapiens]	8	16.4	-0.71	0.9365
CSTA	P01040	Cystatin-A [OS=Homo sapiens]	46	11	0.15	0.996898
CSTB	P04080	Cystatin-B [OS=Homo sapiens]	46	11.1	0.66	0.9365
CSTF1	Q05048	Cleavage stimulation factor subunit 1 [OS=Homo sapiens]	20	48.3	0.13	0.988773
CSTF2	P33240	Cleavage stimulation factor subunit 2 [OS=Homo sapiens]	32	60.9	-0.62	0.9365
CSTF2T	Q9H0L4	Cleavage stimulation factor subunit 2 tau variant [OS=Homo sapiens]	23	64.4	-0.48	0.9365
CSTF3	Q12996	Cleavage stimulation factor subunit 3 [OS=Homo sapiens]	35	82.9	-0.18	0.9365
CTBP1	Q13363	C-terminal-binding protein 1 [OS=Homo sapiens]	27	47.5	0.13	0.999714
CTBS	Q01459	Di-N-acetylchitobiase [OS=Homo sapiens]	29	43.7	-0.65	0.9365
CTCF	P49711	Transcriptional repressor CTCF [OS=Homo sapiens]	5	82.7	0.03	0.991507
CTDNEP1	O95476	CTD nuclear envelope phosphatase 1 [OS=Homo sapiens]	23	28.4	-0.34	0.9365
CTDP1	Q9Y5B0	RNA polymerase II subunit A C-terminal domain phosphatase [OS=Homo sapiens]	6	104.3	0.65	0.9365
CTDSP1	Q9GZU7	Carboxy-terminal domain RNA polymerase II polypeptide A small phosphatase 1 [OS=Homo sapiens]	8	29.2	-0.47	0.9365
CTNNA1	P35221	Catenin alpha-1 [OS=Homo sapiens]	22	100	0.53	0.9365
CTNNBL1	Q8WYA6	Beta-catenin-like protein 1 [OS=Homo sapiens]	8	65.1	0.33	0.95011
CTNND1	O60716	Catenin delta-1 [OS=Homo sapiens]	27	108.1	0.19	0.987098
CTPS1	P17812	CTP synthase 1 [OS=Homo sapiens]	17	66.6	1.35	0.803265
CTR9	Q6PD62	RNA polymerase-associated protein CTR9 homolog [OS=Homo sapiens]	14	133.4	0.04	0.996898
CTSA	P10619	Lysosomal protective protein [OS=Homo sapiens]	25	54.4	-0.32	0.9365
CTSB	P07858	Cathepsin B [OS=Homo sapiens]	53	37.8	-0.59	0.9365
CTSC	P53634	Dipeptidyl peptidase 1 [OS=Homo sapiens]	26	51.8	-0.35	0.9365
CTSD	P07339	Cathepsin D [OS=Homo sapiens]	61	44.5	-0.49	0.9365
CTSH	P09668	Pro-cathepsin H [OS=Homo sapiens]	32	37.4	-0.34	0.9365
CTSK	P43235	Cathepsin K [OS=Homo sapiens]	7	36.9	-1.11	0.9365
CTSL	P07711	Procathepsin L [OS=Homo sapiens]	34	37.5	-0.79	0.9365
CTSS	P25774	Cathepsin S [OS=Homo sapiens]	56	37.5	-0.37	0.9365
CTSZ	Q9UBR2	Cathepsin Z [OS=Homo sapiens]	43	33.8	-0.56	0.9365
CTTN	Q14247	Src substrate cortactin [OS=Homo sapiens]	40	61.5	-0.35	0.9365
CTTNBP2NL	Q9P2B4	CTTNBP2 N-terminal-like protein [OS=Homo sapiens]	18	70.1	0.1	0.996898
CUL1	Q13616	Cullin-1 [OS=Homo sapiens]	20	89.6	0.49	0.9365
CUL2	Q13617	Cullin-2 [OS=Homo sapiens]	38	86.9	0.74	0.9365
CUL3	Q13618	Cullin-3 [OS=Homo sapiens]	24	88.9	0.65	0.9365
CUL4A	Q13619	Cullin-4A [OS=Homo sapiens]	25	87.6	0.49	0.9365
CUL4B	Q13620	Cullin-4B [OS=Homo sapiens]	15	103.9	0.62	0.9365
CUL5	Q93034	Cullin-5 [OS=Homo sapiens]	31	90.9	0.43	0.9365
CUTA	O60888	Protein CutA [OS=Homo sapiens]	23	19.1	0.03	0.978705
CUX1	Q13948	Protein CASP [OS=Homo sapiens]	42	77.4	-0.35	0.9365
CWC15	Q9P013	Spliceosome-associated protein CWC15 homolog [OS=Homo sapiens]	21	26.6	-0.62	0.9365
CWF19L1	Q69YN2	CWF19-like protein 1 [OS=Homo sapiens]	13	60.6	0.37	0.946307
CXorf38	Q8TB03	Uncharacterized protein CXorf38 [OS=Homo sapiens]	17	36.6	1.01	0.9365
CYB561D2	O14569	Transmembrane reductase CYB561D2 [OS=Homo sapiens]	5	24	-0.59	0.9365
CYB5A	P00167	Cytochrome b5 [OS=Homo sapiens]	49	15.3	-0.7	0.9365
CYB5B	O43169	Cytochrome b5 type B [OS=Homo sapiens]	31	16.7	-0.32	0.9365
CYB5R1	Q9UHQ9	NADH-cytochrome b5 reductase 1 [OS=Homo sapiens]	45	34.1	0.1	0.997858
CYB5R3	P00387	NADH-cytochrome b5 reductase 3 [OS=Homo sapiens]	59	34.2	-0.16	0.942381
CYB5R4	Q7L1T6	Cytochrome b5 reductase 4 [OS=Homo sapiens]	3	59.4	0.45	0.9365
CYBA	P13498	Cytochrome b-245 light chain [OS=Homo sapiens]	28	21	-0.51	0.9365
CYBB	P04839	Cytochrome b-245 heavy chain [OS=Homo sapiens]	33	65.3	-0.27	0.9365
CYBC1	Q9BQA9	Cytochrome b-245 chaperone 1 [OS=Homo sapiens]	26	20.8	-0.35	0.9365
CYBRD1	Q53TN4	Plasma membrane ascorbate-dependent reductase CYBRD1 [OS=Homo sapiens]	8	31.6	-0.23	0.9365
CYC1	P08574	Cytochrome c1, heme protein, mitochondrial [OS=Homo sapiens]	43	35.4	-0.31	0.9365
CYCS	P99999	Cytochrome c [OS=Homo sapiens]	64	11.7	-0.24	0.9365
CYFIP1	Q7L576	Cytoplasmic FMR1-interacting protein 1 [OS=Homo sapiens]	47	145.1	0.59	0.9365
CYGB	Q8WWM9	Cytoglobin [OS=Homo sapiens]	51	21.4	1.03	0.9365
CYP1B1	Q16678	Cytochrome P450 1B1 [OS=Homo sapiens]	44	60.8	-0.14	0.946974
CYP20A1	Q6UW02	Cytochrome P450 20A1 [OS=Homo sapiens]	28	52.4	-0.1	0.957275
CYP27A1	Q02318	Sterol 26-hydroxylase, mitochondrial [OS=Homo sapiens]	53	60.2	0.41	0.941877
CYP2S1	Q96SQ9	Cytochrome P450 2S1 [OS=Homo sapiens]	25	55.8	-0.3	0.9365
CYP51A1	Q16850	Lanosterol 14-alpha demethylase [OS=Homo sapiens]	32	57.2	-0.1	0.957275
CYRIA	Q9H0Q0	CYFIP-related Rac1 interactor A [OS=Homo sapiens]	19	37.3	0.34	0.95011
CYRIB	Q9NUQ9	CYFIP-related Rac1 interactor B [OS=Homo sapiens]	64	36.7	0.55	0.9365
CYSTM1	Q9H1C7	Cysteine-rich and transmembrane domain-containing protein 1 [OS=Homo sapiens]	11	10.6	-1.06	0.9365
CYTH1	Q15438	Cytohesin-1 [OS=Homo sapiens]	27	46.4	0.58	0.9365
CYTH4	Q9UIA0	Cytohesin-4 [OS=Homo sapiens]	34	45.6	0.65	0.9365
CZIB	Q9NWV4	CXXC motif containing zinc binding protein [OS=Homo sapiens]	42	18	0.62	0.9365
DAB2	P98082	Disabled homolog 2 [OS=Homo sapiens]	44	82.4	-0.18	0.9365
DAD1	P61803	Dolichyl-diphosphooligosaccharide--protein glycosyltransferase subunit DAD1 [OS=Homo sapiens]	38	12.5	-0.54	0.9365
DAG1	Q14118	Dystroglycan 1 [OS=Homo sapiens]	12	97.4	-1.23	0.681916
DAGLA	Q9Y4D2	Diacylglycerol lipase-alpha [OS=Homo sapiens]	8	114.9	-0.27	0.9365
DAGLB	Q8NCG7	Diacylglycerol lipase-beta [OS=Homo sapiens]	11	73.7	-0.4	0.9365
DAP3	P51398	28S ribosomal protein S29, mitochondrial [OS=Homo sapiens]	34	45.5	0.66	0.9365
DAPK1	P53355	Death-associated protein kinase 1 [OS=Homo sapiens]	16	159.9	-0.24	0.9365
DARS1	P14868	Aspartate--tRNA ligase, cytoplasmic [OS=Homo sapiens]	59	57.1	0.46	0.9365
DARS2	Q6PI48	Aspartate--tRNA ligase, mitochondrial [OS=Homo sapiens]	25	73.5	0.47	0.9365
DAZAP1	Q96EP5	DAZ-associated protein 1 [OS=Homo sapiens]	19	43.4	-0.15	0.946307
DBI	P07108	Acyl-CoA-binding protein [OS=Homo sapiens]	53	10	0.14	0.999612
DBN1	Q16643	Drebrin [OS=Homo sapiens]	40	71.4	-0.66	0.9365
DBNL	Q9UJU6	Drebrin-like protein [OS=Homo sapiens]	44	48.2	0.25	0.968279
DBR1	Q9UK59	Lariat debranching enzyme [OS=Homo sapiens]	12	61.5	0.63	0.9365
DBT	P11182	Lipoamide acyltransferase component of branched-chain alpha-keto acid dehydrogenase complex, mitochondrial [OS=Homo sapiens]	37	53.5	0.33	0.957275
DCAF7	P61962	DDB1- and CUL4-associated factor 7 [OS=Homo sapiens]	16	38.9	0.45	0.9365
DCAF8	Q5TAQ9	DDB1- and CUL4-associated factor 8 [OS=Homo sapiens]	4	66.8	0.6	0.9365
DCAKD	Q8WVC6	Dephospho-CoA kinase domain-containing protein [OS=Homo sapiens]	10	26.5	-0.2	0.946307
DCD	P81605	Dermcidin [OS=Homo sapiens]	20	11.3	-0.52	0.9365
DCK	P27707	Deoxycytidine kinase [OS=Homo sapiens]	25	30.5	0.96	0.9365
DCP1A	Q9NPI6	mRNA-decapping enzyme 1A [OS=Homo sapiens]	10	63.2	0.16	0.983107
DCPS	Q96C86	m7GpppX diphosphatase [OS=Homo sapiens]	24	38.6	1.1	0.9365
DCTD	P32321	Deoxycytidylate deaminase [OS=Homo sapiens]	6	20	1.21	0.9365
DCTN1	Q14203	Dynactin subunit 1 [OS=Homo sapiens]	45	141.6	0.55	0.9365
DCTN2	Q13561	Dynactin subunit 2 [OS=Homo sapiens]	60	44.2	0.18	0.992488
DCTN3	O75935	Dynactin subunit 3 [OS=Homo sapiens]	39	21.1	0.39	0.946974
DCTN4	Q9UJW0	Dynactin subunit 4 [OS=Homo sapiens]	25	52.3	0.34	0.950762
DCTN5	Q9BTE1	Dynactin subunit 5 [OS=Homo sapiens]	6	20.1	0.68	0.9365
DCTN6	O00399	Dynactin subunit 6 [OS=Homo sapiens]	5	20.7	0.14	0.988773
DCTPP1	Q9H773	dCTP pyrophosphatase 1 [OS=Homo sapiens]	28	18.7	0.28	0.957275
DCUN1D1	Q96GG9	DCN1-like protein 1 [OS=Homo sapiens]	29	30.1	0.84	0.9365
DCXR	Q7Z4W1	L-xylulose reductase [OS=Homo sapiens]	37	25.9	0.41	0.9365
DDAH2	O95865	N(G),N(G)-dimethylarginine dimethylaminohydrolase 2 [OS=Homo sapiens]	12	29.6	0.4	0.9365
DDB1	Q16531	DNA damage-binding protein 1 [OS=Homo sapiens]	28	126.9	0.29	0.959788
DDB2	Q92466	DNA damage-binding protein 2 [OS=Homo sapiens]	8	47.8	1.76	0.162923
DDI2	Q5TDH0	Protein DDI1 homolog 2 [OS=Homo sapiens]	37	44.5	0.75	0.9365
DDO	Q99489	D-aspartate oxidase [OS=Homo sapiens]	16	37.5	0.22	0.964064
DDOST	P39656	Dolichyl-diphosphooligosaccharide--protein glycosyltransferase 48 kDa subunit [OS=Homo sapiens]	44	50.8	-0.36	0.9365
DDRGK1	Q96HY6	DDRGK domain-containing protein 1 [OS=Homo sapiens]	43	35.6	-0.89	0.9365
DDT	P30046	D-dopachrome decarboxylase [OS=Homo sapiens]	43	12.7	0.76	0.9365
DDX1	Q92499	ATP-dependent RNA helicase DDX1 [OS=Homo sapiens]	46	82.4	0.3	0.959788
DDX17	Q92841	Probable ATP-dependent RNA helicase DDX17 [OS=Homo sapiens]	44	80.2	-0.05	0.959788
DDX18	Q9NVP1	ATP-dependent RNA helicase DDX18 [OS=Homo sapiens]	26	75.4	0.24	0.959788
DDX19A	Q9NUU7	ATP-dependent RNA helicase DDX19A [OS=Homo sapiens]	37	53.9	0.78	0.9365
DDX20	Q9UHI6	Probable ATP-dependent RNA helicase DDX20 [OS=Homo sapiens]	7	92.2	-0.32	0.9365
DDX21	Q9NR30	Nucleolar RNA helicase 2 [OS=Homo sapiens]	35	87.3	-0.03	0.961823
DDX23	Q9BUQ8	Probable ATP-dependent RNA helicase DDX23 [OS=Homo sapiens]	24	95.5	-0.25	0.9365
DDX24	Q9GZR7	ATP-dependent RNA helicase DDX24 [OS=Homo sapiens]	14	96.3	-0.28	0.9365
DDX27	Q96GQ7	Probable ATP-dependent RNA helicase DDX27 [OS=Homo sapiens]	8	89.8	0.05	0.994541
DDX39A	O00148	ATP-dependent RNA helicase DDX39A [OS=Homo sapiens]	41	49.1	0.13	0.998335
DDX39B	Q13838	Spliceosome RNA helicase DDX39B [OS=Homo sapiens]	50	49	-0.18	0.9365
DDX3X	O00571	ATP-dependent RNA helicase DDX3X [OS=Homo sapiens]	58	73.2	0.29	0.959788
DDX41	Q9UJV9	Probable ATP-dependent RNA helicase DDX41 [OS=Homo sapiens]	14	69.8	-0.09	0.960064
DDX42	Q86XP3	ATP-dependent RNA helicase DDX42 [OS=Homo sapiens]	29	102.9	0.02	0.974189
DDX46	Q7L014	Probable ATP-dependent RNA helicase DDX46 [OS=Homo sapiens]	25	117.3	0.04	0.981064
DDX47	Q9H0S4	Probable ATP-dependent RNA helicase DDX47 [OS=Homo sapiens]	19	50.6	-0.09	0.961103
DDX5	P17844	Probable ATP-dependent RNA helicase DDX5 [OS=Homo sapiens]	56	69.1	0.01	0.972569
DDX50	Q9BQ39	ATP-dependent RNA helicase DDX50 [OS=Homo sapiens]	11	82.5	-6.64	3.07232e-16
DDX52	Q9Y2R4	Probable ATP-dependent RNA helicase DDX52 [OS=Homo sapiens]	3	67.4	-0.66	0.9365
DDX6	P26196	Probable ATP-dependent RNA helicase DDX6 [OS=Homo sapiens]	40	54.4	0.33	0.957275
DECR1	Q16698	2,4-dienoyl-CoA reductase [(3E)-enoyl-CoA-producing], mitochondrial [OS=Homo sapiens]	69	36	0.29	0.960064
DEGS1	O15121	Sphingolipid delta(4)-desaturase DES1 [OS=Homo sapiens]	16	37.8	-0.39	0.9365
DEK	P35659	Protein DEK [OS=Homo sapiens]	25	42.6	0.29	0.960064
DENND10	Q8TCE6	DENN domain-containing protein 10 [OS=Homo sapiens]	10	40.5	6.64	3.07232e-16
DENND4B	O75064	DENN domain-containing protein 4B [OS=Homo sapiens]	5	163.7	0.68	0.9365
DENND4C	Q5VZ89	DENN domain-containing protein 4C [OS=Homo sapiens]	34	212.6	0.73	0.9365
DENR	O43583	Density-regulated protein [OS=Homo sapiens]	36	22.1	0.64	0.9365
DERA	Q9Y315	Deoxyribose-phosphate aldolase [OS=Homo sapiens]	62	35.2	0.71	0.9365
DERL1	Q9BUN8	Derlin-1 [OS=Homo sapiens]	12	28.8	-0.49	0.9365
DERL2	Q9GZP9	Derlin-2 [OS=Homo sapiens]	17	27.5	-0.59	0.9365
DFFA	O00273	DNA fragmentation factor subunit alpha [OS=Homo sapiens]	20	36.5	0.08	0.999989
DGCR8	Q8WYQ5	Microprocessor complex subunit DGCR8 [OS=Homo sapiens]	2	86	0.5	0.9365
DGKQ	P52824	Diacylglycerol kinase theta [OS=Homo sapiens]	3	101.1	0.63	0.9365
DGKZ	Q13574	Diacylglycerol kinase zeta [OS=Homo sapiens]	18	103.9	0.77	0.9365
DGLUCY	Q7Z3D6	D-glutamate cyclase, mitochondrial [OS=Homo sapiens]	14	66.4	0.46	0.9365
DHCR24	Q15392	Delta(24)-sterol reductase [OS=Homo sapiens]	29	60.1	-0.13	0.948794
DHCR7	Q9UBM7	7-dehydrocholesterol reductase [OS=Homo sapiens]	4	54.5	-0.53	0.9365
DHFR	P00374	Dihydrofolate reductase [OS=Homo sapiens]	10	21.4	-0.22	0.9365
DHRS1	Q96LJ7	Dehydrogenase/reductase SDR family member 1 [OS=Homo sapiens]	34	33.9	-0.09	0.961227
DHRS11	Q6UWP2	Dehydrogenase/reductase SDR family member 11 [OS=Homo sapiens]	24	28.3	0.6	0.9365
DHRS3	O75911	Short-chain dehydrogenase/reductase 3 [OS=Homo sapiens]	18	33.5	-0.13	0.957275
DHRS4	Q9BTZ2	Dehydrogenase/reductase SDR family member 4 [OS=Homo sapiens]	26	29.5	0.1	0.996898
DHRS7	Q9Y394	Dehydrogenase/reductase SDR family member 7 [OS=Homo sapiens]	38	38.3	-0.01	0.966462
DHRS7B	Q6IAN0	Dehydrogenase/reductase SDR family member 7B [OS=Homo sapiens]	23	35.1	0.1	0.996898
DHRS9	Q9BPW9	Dehydrogenase/reductase SDR family member 9 [OS=Homo sapiens]	41	35.2	-0.09	0.957275
DHRSX	Q8N5I4	Dehydrogenase/reductase SDR family member on chromosome X [OS=Homo sapiens]	25	36.4	-0.02	0.978705
DHX15	O43143	ATP-dependent RNA helicase DHX15 [OS=Homo sapiens]	45	90.9	0.2	0.983107
DHX29	Q7Z478	ATP-dependent RNA helicase DHX29 [OS=Homo sapiens]	13	155.1	0.29	0.957275
DHX30	Q7L2E3	ATP-dependent RNA helicase DHX30 [OS=Homo sapiens]	12	133.9	0.54	0.9365
DHX36	Q9H2U1	ATP-dependent DNA/RNA helicase DHX36 [OS=Homo sapiens]	5	114.7	0.04	0.993551
DHX38	Q92620	Pre-mRNA-splicing factor ATP-dependent RNA helicase PRP16 [OS=Homo sapiens]	10	140.4	0.36	0.945431
DHX9	Q08211	ATP-dependent RNA helicase A [OS=Homo sapiens]	51	140.9	-0.1	0.957275
DIABLO	Q9NR28	Diablo IAP-binding mitochondrial protein [OS=Homo sapiens]	53	27.1	-0.34	0.9365
DIAPH1	O60610	Protein diaphanous homolog 1 [OS=Homo sapiens]	53	141.3	0.48	0.9365
DIAPH2	O60879	Protein diaphanous homolog 2 [OS=Homo sapiens]	13	125.5	0.34	0.948794
DICER1	Q9UPY3	Endoribonuclease Dicer [OS=Homo sapiens]	8	218.5	0.6	0.9365
DIDO1	Q9BTC0	Death-inducer obliterator 1 [OS=Homo sapiens]	5	243.7	0.16	0.990453
DIMT1	Q9UNQ2	Probable dimethyladenosine transferase [OS=Homo sapiens]	11	35.2	0.07	0.999097
DIP2B	Q9P265	Disco-interacting protein 2 homolog B [OS=Homo sapiens]	9	171.4	0.56	0.9365
DIS3L2	Q8IYB7	DIS3-like exonuclease 2 [OS=Homo sapiens]	9	99.2	1.22	0.9365
DKC1	O60832	H/ACA ribonucleoprotein complex subunit DKC1 [OS=Homo sapiens]	24	57.6	-0.3	0.9365
DLAT	P10515	Dihydrolipoyllysine-residue acetyltransferase component of pyruvate dehydrogenase complex, mitochondrial [OS=Homo sapiens]	35	69	0.37	0.949981
DLD	P09622	Dihydrolipoyl dehydrogenase, mitochondrial [OS=Homo sapiens]	39	54.1	0.12	0.999989
DLG1	Q12959	Disks large homolog 1 [OS=Homo sapiens]	15	100.4	-0.21	0.939574
DLGAP4	Q9Y2H0	Disks large-associated protein 4 [OS=Homo sapiens]	9	107.9	0.55	0.9365
DLST	P36957	Dihydrolipoyllysine-residue succinyltransferase component of 2-oxoglutarate dehydrogenase complex, mitochondrial [OS=Homo sapiens]	40	48.7	0.05	0.986246
DMAC2L	Q99766	ATP synthase subunit s, mitochondrial [OS=Homo sapiens]	17	24.9	-0.12	0.957275
DMXL1	Q9Y485	DmX-like protein 1 [OS=Homo sapiens]	13	337.6	0.65	0.9365
DMXL2	Q8TDJ6	DmX-like protein 2 [OS=Homo sapiens]	16	339.4	0.35	0.955097
DNAAF10	Q96MX6	Dynein axonemal assembly factor 10 [OS=Homo sapiens]	9	39.7	0.25	0.960064
DNAJA1	P31689	DnaJ homolog subfamily A member 1 [OS=Homo sapiens]	46	44.8	0.49	0.9365
DNAJA2	O60884	DnaJ homolog subfamily A member 2 [OS=Homo sapiens]	42	45.7	0.38	0.948525
DNAJA3	Q96EY1	DnaJ homolog subfamily A member 3, mitochondrial [OS=Homo sapiens]	17	52.5	-0.14	0.957275
DNAJA4	Q8WW22	DnaJ homolog subfamily A member 4 [OS=Homo sapiens]	8	44.8	0.38	0.93702
DNAJB1	P25685	DnaJ homolog subfamily B member 1 [OS=Homo sapiens]	35	38	0.5	0.9365
DNAJB11	Q9UBS4	DnaJ homolog subfamily B member 11 [OS=Homo sapiens]	50	40.5	-0.66	0.9365
DNAJB12	Q9NXW2	DnaJ homolog subfamily B member 12 [OS=Homo sapiens]	29	41.8	-0.46	0.9365
DNAJB14	Q8TBM8	DnaJ homolog subfamily B member 14 [OS=Homo sapiens]	11	42.5	-0.1	0.959788
DNAJB2	P25686	DnaJ homolog subfamily B member 2 [OS=Homo sapiens]	39	35.6	-0.24	0.9365
DNAJB4	Q9UDY4	DnaJ homolog subfamily B member 4 [OS=Homo sapiens]	15	37.8	0.77	0.9365
DNAJB6	O75190	DnaJ homolog subfamily B member 6 [OS=Homo sapiens]	35	36.1	0.15	0.992816
DNAJC1	Q96KC8	DnaJ homolog subfamily C member 1 [OS=Homo sapiens]	20	63.8	-0.38	0.9365
DNAJC10	Q8IXB1	DnaJ homolog subfamily C member 10 [OS=Homo sapiens]	34	91	-0.44	0.9365
DNAJC11	Q9NVH1	DnaJ homolog subfamily C member 11 [OS=Homo sapiens]	21	63.2	0.65	0.9365
DNAJC13	O75165	DnaJ homolog subfamily C member 13 [OS=Homo sapiens]	41	254.3	-0.22	0.9365
DNAJC19	Q96DA6	Mitochondrial import inner membrane translocase subunit TIM14 [OS=Homo sapiens]	26	12.5	-0.29	0.9365
DNAJC2	Q99543	DnaJ homolog subfamily C member 2 [OS=Homo sapiens]	6	72	1.15	0.9365
DNAJC21	Q5F1R6	DnaJ homolog subfamily C member 21 [OS=Homo sapiens]	7	62	-0.55	0.9365
DNAJC3	Q13217	DnaJ homolog subfamily C member 3 [OS=Homo sapiens]	47	57.5	-0.62	0.9365
DNAJC5	Q9H3Z4	DnaJ homolog subfamily C member 5 [OS=Homo sapiens]	21	22.1	-0.53	0.9365
DNAJC7	Q99615	DnaJ homolog subfamily C member 7 [OS=Homo sapiens]	37	56.4	0.47	0.9365
DNAJC8	O75937	DnaJ homolog subfamily C member 8 [OS=Homo sapiens]	43	29.8	0.14	0.999723
DNAJC9	Q8WXX5	DnaJ homolog subfamily C member 9 [OS=Homo sapiens]	31	29.9	0.77	0.9365
DNASE1L1	P49184	Deoxyribonuclease-1-like 1 [OS=Homo sapiens]	12	33.9	-0.51	0.9365
DNASE2	O00115	Deoxyribonuclease-2-alpha [OS=Homo sapiens]	33	39.6	-0.6	0.9365
DNLZ	Q5SXM8	DNL-type zinc finger protein [OS=Homo sapiens]	5	19.2	-6.64	3.07232e-16
DNM1	Q05193	Dynamin-1 [OS=Homo sapiens]	8	97.3	0.71	0.9365
DNM1L	O00429	Dynamin-1-like protein [OS=Homo sapiens]	43	81.8	0.75	0.9365
DNM2	P50570	Dynamin-2 [OS=Homo sapiens]	56	98	0.74	0.9365
DNM3	Q9UQ16	Dynamin-3 [OS=Homo sapiens]	12	97.7	0.72	0.9365
DNMT1	P26358	DNA (cytosine-5)-methyltransferase 1 [OS=Homo sapiens]	19	183.1	0.34	0.957275
DNPEP	Q9ULA0	Aspartyl aminopeptidase [OS=Homo sapiens]	22	53.4	0.7	0.9365
DNPH1	O43598	2'-deoxynucleoside 5'-phosphate N-hydrolase 1 [OS=Homo sapiens]	24	19.1	0.29	0.957275
DNTTIP2	Q5QJE6	Deoxynucleotidyltransferase terminal-interacting protein 2 [OS=Homo sapiens]	24	84.4	-0.17	0.946307
DOCK1	Q14185	Dedicator of cytokinesis protein 1 [OS=Homo sapiens]	2	215.2	-0.31	0.9365
DOCK10	Q96BY6	Dedicator of cytokinesis protein 10 [OS=Homo sapiens]	35	249.4	-0.23	0.9365
DOCK11	Q5JSL3	Dedicator of cytokinesis protein 11 [OS=Homo sapiens]	16	237.5	-0.11	0.95575
DOCK2	Q92608	Dedicator of cytokinesis protein 2 [OS=Homo sapiens]	31	211.8	0.25	0.969531
DOCK4	Q8N1I0	Dedicator of cytokinesis protein 4 [OS=Homo sapiens]	9	225.1	0	0.978705
DOCK5	Q9H7D0	Dedicator of cytokinesis protein 5 [OS=Homo sapiens]	21	215.2	0.26	0.965708
DOCK7	Q96N67	Dedicator of cytokinesis protein 7 [OS=Homo sapiens]	15	242.4	-0.16	0.943324
DOCK8	Q8NF50	Dedicator of cytokinesis protein 8 [OS=Homo sapiens]	32	238.4	-0.15	0.946307
DOK1	Q99704	Docking protein 1 [OS=Homo sapiens]	27	52.4	0.63	0.9365
DOK2	O60496	Docking protein 2 [OS=Homo sapiens]	19	45.4	0.52	0.9365
DOK3	Q7L591	Docking protein 3 [OS=Homo sapiens]	33	53.3	0.62	0.9365
DOP1B	Q9Y3R5	Protein dopey-2 [OS=Homo sapiens]	23	258.1	0.66	0.9365
DPAGT1	Q9H3H5	UDP-N-acetylglucosamine--dolichyl-phosphate N-acetylglucosaminephosphotransferase [OS=Homo sapiens]	2	46.1	-0.32	0.9365
DPM1	O60762	Dolichol-phosphate mannosyltransferase subunit 1 [OS=Homo sapiens]	51	29.6	-0.12	0.950112
DPM3	Q9P2X0	Dolichol-phosphate mannosyltransferase subunit 3 [OS=Homo sapiens]	24	10.1	-0.22	0.9365
DPP3	Q9NY33	Dipeptidyl peptidase 3 [OS=Homo sapiens]	47	82.5	0.83	0.9365
DPP7	Q9UHL4	Dipeptidyl peptidase 2 [OS=Homo sapiens]	49	54.3	-0.33	0.9365
DPP9	Q86TI2	Dipeptidyl peptidase 9 [OS=Homo sapiens]	35	98.2	0.87	0.9365
DPY30	Q9C005	Protein dpy-30 homolog [OS=Homo sapiens]	45	11.2	-0.59	0.9365
DPYD	Q12882	Dihydropyrimidine dehydrogenase [NADP(+)] [OS=Homo sapiens]	18	111.3	0.77	0.9365
DPYSL2	Q16555	Dihydropyrimidinase-related protein 2 [OS=Homo sapiens]	74	62.3	0.64	0.9365
DR1	Q01658	Protein Dr1 [OS=Homo sapiens]	22	19.4	0.09	0.999989
DRAP1	Q14919	Dr1-associated corepressor [OS=Homo sapiens]	22	22.3	-0.01	0.977195
DRG1	Q9Y295	Developmentally-regulated GTP-binding protein 1 [OS=Homo sapiens]	42	40.5	0.69	0.9365
DRG2	P55039	Developmentally-regulated GTP-binding protein 2 [OS=Homo sapiens]	14	40.7	1.23	0.9365
DSP	P15924	Desmoplakin [OS=Homo sapiens]	6	331.6	0.47	0.9365
DSTN	P60981	Destrin [OS=Homo sapiens]	56	18.5	0.66	0.9365
DTD1	Q8TEA8	D-aminoacyl-tRNA deacylase 1 [OS=Homo sapiens]	11	23.4	0.49	0.9365
DTNBP1	Q96EV8	Dysbindin [OS=Homo sapiens]	13	39.5	0	0.978705
DTX3L	Q8TDB6	E3 ubiquitin-protein ligase DTX3L [OS=Homo sapiens]	18	83.5	0.4	0.9365
DTYMK	P23919	Thymidylate kinase [OS=Homo sapiens]	49	23.8	0.15	0.996898
DUS2	Q9NX74	tRNA-dihydrouridine(20) synthase [NAD(P)+]-like [OS=Homo sapiens]	5	55	-0.12	0.957275
DUSP12	Q9UNI6	Dual specificity protein phosphatase 12 [OS=Homo sapiens]	6	37.7	0.66	0.9365
DUSP23	Q9BVJ7	Dual specificity protein phosphatase 23 [OS=Homo sapiens]	41	16.6	0.77	0.9365
DUSP3	P51452	Dual specificity protein phosphatase 3 [OS=Homo sapiens]	48	20.5	0.64	0.9365
DUT	P33316	Deoxyuridine 5'-triphosphate nucleotidohydrolase, mitochondrial [OS=Homo sapiens]	9	26.5	-0.49	0.9365
DYNC1H1	Q14204	Cytoplasmic dynein 1 heavy chain 1 [OS=Homo sapiens]	53	532.1	0.6	0.9365
DYNC1I2	Q13409	Cytoplasmic dynein 1 intermediate chain 2 [OS=Homo sapiens]	34	71.4	0.47	0.9365
DYNC1LI1	Q9Y6G9	Cytoplasmic dynein 1 light intermediate chain 1 [OS=Homo sapiens]	37	56.5	0.51	0.9365
DYNC1LI2	O43237	Cytoplasmic dynein 1 light intermediate chain 2 [OS=Homo sapiens]	21	54.1	0.57	0.9365
DYNLL1	P63167	Dynein light chain 1, cytoplasmic [OS=Homo sapiens]	45	10.4	0.33	0.957275
DYNLL2	Q96FJ2	Dynein light chain 2, cytoplasmic [OS=Homo sapiens]	46	10.3	0.46	0.9365
DYNLRB1	Q9NP97	Dynein light chain roadblock-type 1 [OS=Homo sapiens]	66	10.9	0.28	0.961656
DYNLT1	P63172	Dynein light chain Tctex-type 1 [OS=Homo sapiens]	30	12.4	0.67	0.9365
DYNLT3	P51808	Dynein light chain Tctex-type 3 [OS=Homo sapiens]	15	13.1	-0.35	0.9365
DYSF	O75923	Dysferlin [OS=Homo sapiens]	14	237.1	-0.2	0.946974
EBAG9	O00559	Receptor-binding cancer antigen expressed on SiSo cells [OS=Homo sapiens]	9	24.4	-0.95	0.9365
EBNA1BP2	Q99848	Probable rRNA-processing protein EBP2 [OS=Homo sapiens]	16	34.8	-0.21	0.9365
EBP	Q15125	3-beta-hydroxysteroid-Delta(8),Delta(7)-isomerase [OS=Homo sapiens]	5	26.3	-0.28	0.9365
ECH1	Q13011	Delta(3,5)-Delta(2,4)-dienoyl-CoA isomerase, mitochondrial [OS=Homo sapiens]	49	35.8	0.16	0.996898
ECHDC1	Q9NTX5	Ethylmalonyl-CoA decarboxylase [OS=Homo sapiens]	59	33.7	0.49	0.9365
ECHS1	P30084	Enoyl-CoA hydratase, mitochondrial [OS=Homo sapiens]	60	31.4	0.08	0.993551
ECI1	P42126	Enoyl-CoA delta isomerase 1, mitochondrial [OS=Homo sapiens]	31	32.8	0.02	0.978705
ECI2	O75521	Enoyl-CoA delta isomerase 2 [OS=Homo sapiens]	18	43.6	-0.3	0.9365
ECM1	Q16610	Extracellular matrix protein 1 [OS=Homo sapiens]	13	60.6	-0.81	0.9365
ECPAS	Q5VYK3	Proteasome adapter and scaffold protein ECM29 [OS=Homo sapiens]	26	204.2	0.59	0.9365
ECSIT	Q9BQ95	Evolutionarily conserved signaling intermediate in Toll pathway, mitochondrial [OS=Homo sapiens]	27	49.1	0.56	0.9365
EDC3	Q96F86	Enhancer of mRNA-decapping protein 3 [OS=Homo sapiens]	14	56	0.08	0.999989
EDC4	Q6P2E9	Enhancer of mRNA-decapping protein 4 [OS=Homo sapiens]	24	151.6	0.12	0.999989
EDEM2	Q9BV94	ER degradation-enhancing alpha-mannosidase-like protein 2 [OS=Homo sapiens]	8	64.7	-0.62	0.9365
EDEM3	Q9BZQ6	ER degradation-enhancing alpha-mannosidase-like protein 3 [OS=Homo sapiens]	13	104.6	-0.82	0.9365
EDF1	O60869	Endothelial differentiation-related factor 1 [OS=Homo sapiens]	30	16.4	0.08	0.994541
EEA1	Q15075	Early endosome antigen 1 [OS=Homo sapiens]	51	162.4	-0.87	0.9365
EED	O75530	Polycomb protein EED [OS=Homo sapiens]	3	50.2	0.2	0.970451
EEF1A1	P68104	Elongation factor 1-alpha 1 [OS=Homo sapiens]	50	50.1	0.85	0.9365
EEF1A2	Q05639	Elongation factor 1-alpha 2 [OS=Homo sapiens]	36	50.4	0.29	0.957275
EEF1B2	P24534	Elongation factor 1-beta [OS=Homo sapiens]	42	24.7	-0.04	0.960183
EEF1D	P29692	Elongation factor 1-delta [OS=Homo sapiens]	70	31.1	0.13	0.999989
EEF1E1	O43324	Eukaryotic translation elongation factor 1 epsilon-1 [OS=Homo sapiens]	60	19.8	0.32	0.957275
EEF1G	P26641	Elongation factor 1-gamma [OS=Homo sapiens]	55	50.1	0.45	0.9365
EEF2	P13639	Elongation factor 2 [OS=Homo sapiens]	61	95.3	0.77	0.9365
EEFSEC	P57772	Selenocysteine-specific elongation factor [OS=Homo sapiens]	15	65.3	0.46	0.9365
EEPD1	Q7L9B9	Endonuclease/exonuclease/phosphatase family domain-containing protein 1 [OS=Homo sapiens]	20	62.4	-0.33	0.9365
EFHD2	Q96C19	EF-hand domain-containing protein D2 [OS=Homo sapiens]	50	26.7	-0.38	0.9365
EFL1	Q7Z2Z2	Elongation factor-like GTPase 1 [OS=Homo sapiens]	9	125.4	1.15	0.9365
EFR3A	Q14156	Protein EFR3 homolog A [OS=Homo sapiens]	19	92.9	-0.22	0.9365
EFTUD2	Q15029	116 kDa U5 small nuclear ribonucleoprotein component [OS=Homo sapiens]	57	109.4	-0.09	0.957275
EGR2	P11161	E3 SUMO-protein ligase EGR2 [OS=Homo sapiens]	6	50.3	-0.81	0.9365
EHBP1L1	Q8N3D4	EH domain-binding protein 1-like protein 1 [OS=Homo sapiens]	19	161.8	0.12	0.999097
EHD1	Q9H4M9	EH domain-containing protein 1 [OS=Homo sapiens]	57	60.6	0.47	0.9365
EHD4	Q9H223	EH domain-containing protein 4 [OS=Homo sapiens]	52	61.1	0.45	0.9365
EHHADH	Q08426	Peroxisomal bifunctional enzyme [OS=Homo sapiens]	7	79.4	0.15	0.99289
EIF1	P41567	Eukaryotic translation initiation factor 1 [OS=Homo sapiens]	65	12.7	0.52	0.9365
EIF1AD	Q8N9N8	Probable RNA-binding protein EIF1AD [OS=Homo sapiens]	38	19	0.44	0.9365
EIF1AY	O14602	Eukaryotic translation initiation factor 1A, Y-chromosomal [OS=Homo sapiens]	28	16.4	0.47	0.9365
EIF1B	O60739	Eukaryotic translation initiation factor 1b [OS=Homo sapiens]	61	12.8	0.75	0.9365
EIF2A	Q9BY44	Eukaryotic translation initiation factor 2A [OS=Homo sapiens]	47	64.9	0.55	0.9365
EIF2AK2	P19525	Interferon-induced, double-stranded RNA-activated protein kinase [OS=Homo sapiens]	21	62.1	0.61	0.9365
EIF2B1	Q14232	Translation initiation factor eIF-2B subunit alpha [OS=Homo sapiens]	43	33.7	0.45	0.9365
EIF2B2	P49770	Translation initiation factor eIF-2B subunit beta [OS=Homo sapiens]	19	39	0.62	0.9365
EIF2B3	Q9NR50	Translation initiation factor eIF-2B subunit gamma [OS=Homo sapiens]	28	50.2	0.57	0.9365
EIF2B4	Q9UI10	Translation initiation factor eIF-2B subunit delta [OS=Homo sapiens]	21	57.5	0.71	0.9365
EIF2B5	Q13144	Translation initiation factor eIF-2B subunit epsilon [OS=Homo sapiens]	16	80.3	0.63	0.9365
EIF2S1	P05198	Eukaryotic translation initiation factor 2 subunit 1 [OS=Homo sapiens]	65	36.1	0.4	0.946307
EIF2S2	P20042	Eukaryotic translation initiation factor 2 subunit 2 [OS=Homo sapiens]	68	38.4	0.38	0.946974
EIF2S3	P41091	Eukaryotic translation initiation factor 2 subunit 3 [OS=Homo sapiens]	56	51.1	0.53	0.9365
EIF3A	Q14152	Eukaryotic translation initiation factor 3 subunit A [OS=Homo sapiens]	47	166.5	0.38	0.946974
EIF3B	P55884	Eukaryotic translation initiation factor 3 subunit B [OS=Homo sapiens]	44	92.4	0.52	0.9365
EIF3C	Q99613	Eukaryotic translation initiation factor 3 subunit C [OS=Homo sapiens]	37	105.3	0.44	0.9365
EIF3D	O15371	Eukaryotic translation initiation factor 3 subunit D [OS=Homo sapiens]	42	63.9	0.5	0.9365
EIF3E	P60228	Eukaryotic translation initiation factor 3 subunit E [OS=Homo sapiens]	60	52.2	0.54	0.9365
EIF3F	O00303	Eukaryotic translation initiation factor 3 subunit F [OS=Homo sapiens]	57	37.5	0.3	0.959788
EIF3G	O75821	Eukaryotic translation initiation factor 3 subunit G [OS=Homo sapiens]	50	35.6	0.37	0.95011
EIF3H	O15372	Eukaryotic translation initiation factor 3 subunit H [OS=Homo sapiens]	55	39.9	0.44	0.9365
EIF3I	Q13347	Eukaryotic translation initiation factor 3 subunit I [OS=Homo sapiens]	57	36.5	0.53	0.9365
EIF3J	O75822	Eukaryotic translation initiation factor 3 subunit J [OS=Homo sapiens]	49	29	0.2	0.983107
EIF3K	Q9UBQ5	Eukaryotic translation initiation factor 3 subunit K [OS=Homo sapiens]	29	25	0.48	0.9365
EIF3L	Q9Y262	Eukaryotic translation initiation factor 3 subunit L [OS=Homo sapiens]	57	66.7	0.47	0.9365
EIF3M	Q7L2H7	Eukaryotic translation initiation factor 3 subunit M [OS=Homo sapiens]	52	42.5	0.5	0.9365
EIF4A1	P60842	Eukaryotic initiation factor 4A-I [OS=Homo sapiens]	66	46.1	0.71	0.9365
EIF4A2	Q14240	Eukaryotic initiation factor 4A-II [OS=Homo sapiens]	51	46.4	0.68	0.9365
EIF4A3	P38919	Eukaryotic initiation factor 4A-III [OS=Homo sapiens]	60	46.8	0.3	0.959788
EIF4B	P23588	Eukaryotic translation initiation factor 4B [OS=Homo sapiens]	39	69.1	-0.26	0.9365
EIF4E	P06730	Eukaryotic translation initiation factor 4E [OS=Homo sapiens]	51	25.1	0.27	0.961823
EIF4E2	O60573	Eukaryotic translation initiation factor 4E type 2 [OS=Homo sapiens]	24	28.3	0.48	0.9365
EIF4EBP1	Q13541	Eukaryotic translation initiation factor 4E-binding protein 1 [OS=Homo sapiens]	33	12.6	-0.25	0.9365
EIF4EBP2	Q13542	Eukaryotic translation initiation factor 4E-binding protein 2 [OS=Homo sapiens]	35	12.9	-0.23	0.9365
EIF4G1	Q04637	Eukaryotic translation initiation factor 4 gamma 1 [OS=Homo sapiens]	32	175.4	0.39	0.946974
EIF4G2	P78344	Eukaryotic translation initiation factor 4 gamma 2 [OS=Homo sapiens]	37	102.3	0.53	0.9365
EIF4G3	O43432	Eukaryotic translation initiation factor 4 gamma 3 [OS=Homo sapiens]	14	176.5	0.18	0.988773
EIF4H	Q15056	Eukaryotic translation initiation factor 4H [OS=Homo sapiens]	39	27.4	0.2	0.984919
EIF5	P55010	Eukaryotic translation initiation factor 5 [OS=Homo sapiens]	40	49.2	0.54	0.9365
EIF5A	P63241	Eukaryotic translation initiation factor 5A-1 [OS=Homo sapiens]	68	16.8	0.57	0.9365
EIF5B	O60841	Eukaryotic translation initiation factor 5B [OS=Homo sapiens]	31	138.7	0.52	0.9365
EIF6	P56537	Eukaryotic translation initiation factor 6 [OS=Homo sapiens]	37	26.6	0.45	0.9365
EIPR1	Q53HC9	EARP and GARP complex-interacting protein 1 [OS=Homo sapiens]	18	43.6	0.52	0.9365
ELAC2	Q9BQ52	Zinc phosphodiesterase ELAC protein 2 [OS=Homo sapiens]	8	92.2	0.93	0.9365
ELANE	P08246	Neutrophil elastase [OS=Homo sapiens]	36	28.5	5.99	3.07232e-16
ELAVL1	Q15717	ELAV-like protein 1 [OS=Homo sapiens]	49	36.1	-0.02	0.962306
ELF1	P32519	ETS-related transcription factor Elf-1 [OS=Homo sapiens]	7	67.5	-0.41	0.9365
ELMO1	Q92556	Engulfment and cell motility protein 1 [OS=Homo sapiens]	35	83.8	0.33	0.957275
ELMO2	Q96JJ3	Engulfment and cell motility protein 2 [OS=Homo sapiens]	40	82.6	0.32	0.957275
ELMOD2	Q8IZ81	ELMO domain-containing protein 2 [OS=Homo sapiens]	38	34.9	-0.14	0.946974
ELOA	Q14241	Elongin-A [OS=Homo sapiens]	6	89.9	-0.55	0.9365
ELOB	Q15370	Elongin-B [OS=Homo sapiens]	31	13.1	0.4	0.946307
ELOC	Q15369	Elongin-C [OS=Homo sapiens]	66	12.5	0.53	0.9365
ELOVL1	Q9BW60	Elongation of very long chain fatty acids protein 1 [OS=Homo sapiens]	4	32.6	-0.4	0.9365
ELP1	O95163	Elongator complex protein 1 [OS=Homo sapiens]	15	150.2	0.62	0.9365
ELP3	Q9H9T3	Elongator complex protein 3 [OS=Homo sapiens]	13	62.2	6.64	3.07232e-16
EMC1	Q8N766	ER membrane protein complex subunit 1 [OS=Homo sapiens]	39	111.7	-0.22	0.9365
EMC10	Q5UCC4	ER membrane protein complex subunit 10 [OS=Homo sapiens]	23	27.3	-0.96	0.9365
EMC2	Q15006	ER membrane protein complex subunit 2 [OS=Homo sapiens]	26	34.8	-0.25	0.9365
EMC3	Q9P0I2	ER membrane protein complex subunit 3 [OS=Homo sapiens]	23	29.9	-0.45	0.9365
EMC4	Q5J8M3	ER membrane protein complex subunit 4 [OS=Homo sapiens]	28	20.1	0.03	0.996898
EMC6	Q9BV81	ER membrane protein complex subunit 6 [OS=Homo sapiens]	20	12	-0.62	0.9365
EMC7	Q9NPA0	ER membrane protein complex subunit 7 [OS=Homo sapiens]	49	26.5	-0.42	0.9365
EMC8	O43402	ER membrane protein complex subunit 8 [OS=Homo sapiens]	29	23.8	-0.08	0.957643
EMD	P50402	Emerin [OS=Homo sapiens]	43	29	-1	0.9365
EMG1	Q92979	Ribosomal RNA small subunit methyltransferase NEP1 [OS=Homo sapiens]	18	26.7	0	0.984919
EMILIN2	Q9BXX0	EMILIN-2 [OS=Homo sapiens]	7	115.6	-0.86	0.9365
EML2	O95834	Echinoderm microtubule-associated protein-like 2 [OS=Homo sapiens]	22	70.6	0.81	0.9365
EML3	Q32P44	Echinoderm microtubule-associated protein-like 3 [OS=Homo sapiens]	25	95.1	0.48	0.9365
EML4	Q9HC35	Echinoderm microtubule-associated protein-like 4 [OS=Homo sapiens]	37	108.8	0.71	0.9365
ENDOD1	O94919	Endonuclease domain-containing 1 protein [OS=Homo sapiens]	16	55	-0.42	0.9365
ENDOG	Q14249	Endonuclease G, mitochondrial [OS=Homo sapiens]	12	32.6	-0.07	0.961823
ENG	P17813	Endoglin [OS=Homo sapiens]	15	70.5	-2.15	0.00487638
ENO1	P06733	Alpha-enolase [OS=Homo sapiens]	72	47.1	0.78	0.9365
ENO2	P09104	Gamma-enolase [OS=Homo sapiens]	47	47.2	0.81	0.9365
ENO3	P13929	Beta-enolase [OS=Homo sapiens]	17	47	0.37	0.949981
ENOPH1	Q9UHY7	Enolase-phosphatase E1 [OS=Homo sapiens]	51	28.9	0.84	0.9365
ENOSF1	Q7L5Y1	Mitochondrial enolase superfamily member 1 [OS=Homo sapiens]	12	49.8	6.64	3.07232e-16
ENPP4	Q9Y6X5	Bis(5'-adenosyl)-triphosphatase ENPP4 [OS=Homo sapiens]	15	51.6	-0.92	0.9365
ENSA	O43768	Alpha-endosulfine [OS=Homo sapiens]	53	13.4	-0.04	0.960183
ENTPD1	P49961	Ectonucleoside triphosphate diphosphohydrolase 1 [OS=Homo sapiens]	31	57.9	-0.69	0.9365
ENY2	Q9NPA8	Transcription and mRNA export factor ENY2 [OS=Homo sapiens]	24	11.5	-0.38	0.9365
EOGT	Q5NDL2	EGF domain-specific O-linked N-acetylglucosamine transferase [OS=Homo sapiens]	19	62	-0.42	0.9365
EPB41	P11171	Protein 4.1 [OS=Homo sapiens]	6	97	-0.33	0.9365
EPB41L1	Q9H4G0	Band 4.1-like protein 1 [OS=Homo sapiens]	38	98.4	-0.28	0.9365
EPB41L2	O43491	Band 4.1-like protein 2 [OS=Homo sapiens]	40	112.5	-0.02	0.962306
EPB41L3	Q9Y2J2	Band 4.1-like protein 3 [OS=Homo sapiens]	32	120.6	-0.37	0.9365
EPDR1	Q9UM22	Mammalian ependymin-related protein 1 [OS=Homo sapiens]	14	25.4	-6.64	3.07232e-16
EPG5	Q9HCE0	Ectopic P granules protein 5 homolog [OS=Homo sapiens]	2	292.3	0.73	0.9365
EPHX1	P07099	Epoxide hydrolase 1 [OS=Homo sapiens]	49	52.9	-0.13	0.949285
EPN1	Q9Y6I3	Epsin-1 [OS=Homo sapiens]	21	60.3	-0.3	0.9365
EPN2	O95208	Epsin-2 [OS=Homo sapiens]	3	68.4	-0.36	0.9365
EPRS1	P07814	Bifunctional glutamate/proline--tRNA ligase [OS=Homo sapiens]	51	170.5	0.47	0.9365
EPS15	P42566	Epidermal growth factor receptor substrate 15 [OS=Homo sapiens]	41	98.6	-0.05	0.959788
EPS15L1	Q9UBC2	Epidermal growth factor receptor substrate 15-like 1 [OS=Homo sapiens]	48	94.2	-0.06	0.957643
EPS8	Q12929	Epidermal growth factor receptor kinase substrate 8 [OS=Homo sapiens]	9	91.8	0.16	0.984919
ERAP1	Q9NZ08	Endoplasmic reticulum aminopeptidase 1 [OS=Homo sapiens]	56	107.2	-0.54	0.9365
ERBIN	Q96RT1	Erbin [OS=Homo sapiens]	21	158.2	-0.4	0.9365
ERC1	Q8IUD2	ELKS/Rab6-interacting/CAST family member 1 [OS=Homo sapiens]	12	128	0.56	0.9365
ERGIC1	Q969X5	Endoplasmic reticulum-Golgi intermediate compartment protein 1 [OS=Homo sapiens]	37	32.6	-0.28	0.9365
ERGIC2	Q96RQ1	Endoplasmic reticulum-Golgi intermediate compartment protein 2 [OS=Homo sapiens]	18	42.5	-0.31	0.9365
ERGIC3	Q9Y282	Endoplasmic reticulum-Golgi intermediate compartment protein 3 [OS=Homo sapiens]	21	43.2	-0.25	0.9365
ERH	P84090	Enhancer of rudimentary homolog [OS=Homo sapiens]	34	12.3	-0.64	0.9365
ERI3	O43414	ERI1 exoribonuclease 3 [OS=Homo sapiens]	3	37.2	0.79	0.9365
ERLEC1	Q96DZ1	Endoplasmic reticulum lectin 1 [OS=Homo sapiens]	21	54.8	-0.53	0.9365
ERLIN1	O75477	Erlin-1 [OS=Homo sapiens]	26	39.1	-0.2	0.9365
ERLIN2	O94905	Erlin-2 [OS=Homo sapiens]	50	37.8	-0.23	0.9365
ERMP1	Q7Z2K6	Endoplasmic reticulum metallopeptidase 1 [OS=Homo sapiens]	31	100.2	-0.37	0.9365
ERO1A	Q96HE7	ERO1-like protein alpha [OS=Homo sapiens]	53	54.4	-0.65	0.9365
ERP29	P30040	Endoplasmic reticulum resident protein 29 [OS=Homo sapiens]	58	29	-0.57	0.9365
ERP44	Q9BS26	Endoplasmic reticulum resident protein 44 [OS=Homo sapiens]	49	46.9	-0.53	0.9365
ESD	P10768	S-formylglutathione hydrolase [OS=Homo sapiens]	67	31.4	0.83	0.9365
ESF1	Q9H501	ESF1 homolog [OS=Homo sapiens]	4	98.7	6.64	3.07232e-16
ESYT1	Q9BSJ8	Extended synaptotagmin-1 [OS=Homo sapiens]	59	122.8	-0.27	0.9365
ESYT2	A0FGR8	Extended synaptotagmin-2 [OS=Homo sapiens]	47	102.3	-0.23	0.9365
ETF1	P62495	Eukaryotic peptide chain release factor subunit 1 [OS=Homo sapiens]	45	49	0.86	0.9365
ETFA	P13804	Electron transfer flavoprotein subunit alpha, mitochondrial [OS=Homo sapiens]	68	35.1	0.1	0.997858
ETFB	P38117	Electron transfer flavoprotein subunit beta [OS=Homo sapiens]	53	27.8	0.23	0.976662
ETFDH	Q16134	Electron transfer flavoprotein-ubiquinone oxidoreductase, mitochondrial [OS=Homo sapiens]	13	68.5	0.46	0.9365
ETHE1	O95571	Persulfide dioxygenase ETHE1, mitochondrial [OS=Homo sapiens]	72	27.9	0.06	0.988773
ETNK1	Q9HBU6	Ethanolamine kinase 1 [OS=Homo sapiens]	6	50.9	0.8	0.9365
EVI2B	P34910	Protein EVI2B [OS=Homo sapiens]	19	48.6	-0.73	0.9365
EVL	Q9UI08	Ena/VASP-like protein [OS=Homo sapiens]	56	44.6	0.47	0.9365
EWSR1	Q01844	RNA-binding protein EWS [OS=Homo sapiens]	12	68.4	-0.23	0.9365
EXD2	Q9NVH0	Exonuclease 3'-5' domain-containing protein 2 [OS=Homo sapiens]	9	70.3	0.25	0.959788
EXOC1	Q9NV70	Exocyst complex component 1 [OS=Homo sapiens]	35	101.9	-0.05	0.959788
EXOC2	Q96KP1	Exocyst complex component 2 [OS=Homo sapiens]	24	104	-0.26	0.9365
EXOC3	O60645	Exocyst complex component 3 [OS=Homo sapiens]	33	85.5	-0.21	0.9365
EXOC4	Q96A65	Exocyst complex component 4 [OS=Homo sapiens]	49	110.4	-0.09	0.957275
EXOC5	O00471	Exocyst complex component 5 [OS=Homo sapiens]	44	81.8	-0.16	0.942381
EXOC6	Q8TAG9	Exocyst complex component 6 [OS=Homo sapiens]	22	93.7	-0.14	0.95011
EXOC7	Q9UPT5	Exocyst complex component 7 [OS=Homo sapiens]	41	83.3	-0.16	0.942381
EXOC8	Q8IYI6	Exocyst complex component 8 [OS=Homo sapiens]	31	81.7	-0.17	0.94116
EXOSC10	Q01780	Exosome component 10 [OS=Homo sapiens]	19	100.8	-0.09	0.960183
EXOSC2	Q13868	Exosome complex component RRP4 [OS=Homo sapiens]	27	32.8	0.37	0.942381
EXOSC4	Q9NPD3	Exosome complex component RRP41 [OS=Homo sapiens]	18	26.4	-0.02	0.980233
EXOSC6	Q5RKV6	Exosome complex component MTR3 [OS=Homo sapiens]	6	28.2	-0.3	0.9365
EXOSC7	Q15024	Exosome complex component RRP42 [OS=Homo sapiens]	24	31.8	-0.27	0.9365
EXOSC8	Q96B26	Exosome complex component RRP43 [OS=Homo sapiens]	12	30	-0.49	0.9365
EXOSC9	Q06265	Exosome complex component RRP45 [OS=Homo sapiens]	7	48.9	-0.12	0.957275
EZR	P15311	Ezrin [OS=Homo sapiens]	59	69.4	0.61	0.9365
F11R	Q9Y624	Junctional adhesion molecule A [OS=Homo sapiens]	26	32.6	-0.84	0.9365
F13A1	P00488	Coagulation factor XIII A chain [OS=Homo sapiens]	22	83.2	0.99	0.9365
F3	P13726	Tissue factor [OS=Homo sapiens]	3	33	-0.96	0.9365
F8A1; F8A2; F8A3	P23610	40-kDa huntingtin-associated protein [OS=Homo sapiens]	19	39.1	0.36	0.946974
FABP3	P05413	Fatty acid-binding protein, heart [OS=Homo sapiens]	60	14.8	0.92	0.9365
FABP4	P15090	Fatty acid-binding protein, adipocyte [OS=Homo sapiens]	32	14.7	1.1	0.9365
FABP5	Q01469	Fatty acid-binding protein 5 [OS=Homo sapiens]	66	15.2	0.47	0.9365
FADD	Q13158	FAS-associated death domain protein [OS=Homo sapiens]	6	23.3	0.65	0.9365
FADS2	O95864	Acyl-CoA 6-desaturase [OS=Homo sapiens]	8	52.2	0.09	0.999989
FAF1	Q9UNN5	FAS-associated factor 1 [OS=Homo sapiens]	10	73.9	0.79	0.9365
FAF2	Q96CS3	FAS-associated factor 2 [OS=Homo sapiens]	40	52.6	-0.16	0.942381
FAH	P16930	Fumarylacetoacetase [OS=Homo sapiens]	26	46.3	0.92	0.9365
FAHD1	Q6P587	Acylpyruvase FAHD1, mitochondrial [OS=Homo sapiens]	34	24.8	-0.13	0.950762
FAHD2A	Q96GK7	Fumarylacetoacetate hydrolase domain-containing protein 2A [OS=Homo sapiens]	21	34.6	0.28	0.957275
FAIM	Q9NVQ4	Fas apoptotic inhibitory molecule 1 [OS=Homo sapiens]	26	20.2	0.89	0.9365
FAIM2	Q9BWQ8	Protein lifeguard 2 [OS=Homo sapiens]	4	35.1	-0.45	0.9365
FAM107B	Q9H098	Protein FAM107B [OS=Homo sapiens]	38	15.5	0.08	0.996898
FAM114A2	Q9NRY5	Protein FAM114A2 [OS=Homo sapiens]	41	55.4	0.56	0.9365
FAM118B	Q9BPY3	Protein FAM118B [OS=Homo sapiens]	14	39.5	0.83	0.9365
FAM120A	Q9NZB2	Constitutive coactivator of PPAR-gamma-like protein 1 [OS=Homo sapiens]	39	121.8	0.15	0.996898
FAM136A	Q96C01	Protein FAM136A [OS=Homo sapiens]	38	15.6	-0.85	0.9365
FAM162A	Q96A26	Protein FAM162A [OS=Homo sapiens]	26	17.3	-0.63	0.9365
FAM174A	Q8TBP5	Membrane protein FAM174A [OS=Homo sapiens]	5	19.9	-1.18	0.846042
FAM177A1	Q8N128	Protein FAM177A1 [OS=Homo sapiens]	29	23.7	-0.17	0.951809
FAM20B	O75063	Glycosaminoglycan xylosylkinase [OS=Homo sapiens]	13	46.4	-0.16	0.95011
FAM20C	Q8IXL6	Extracellular serine/threonine protein kinase FAM20C [OS=Homo sapiens]	18	66.2	-0.56	0.9365
FAM210A	Q96ND0	Protein FAM210A [OS=Homo sapiens]	12	30.8	0.39	0.9365
FAM241A	Q8N8J7	Uncharacterized protein FAM241A [OS=Homo sapiens]	8	14.6	-6.64	3.07232e-16
FAM32A	Q9Y421	Protein FAM32A [OS=Homo sapiens]	20	13.2	-6.64	3.07232e-16
FAM3A	P98173	Protein FAM3A [OS=Homo sapiens]	10	25.1	-6.64	3.07232e-16
FAM3C	Q92520	Protein FAM3C [OS=Homo sapiens]	58	24.7	-0.74	0.9365
FAM50A	Q14320	Protein FAM50A [OS=Homo sapiens]	22	40.2	0.51	0.9365
FAM89B	Q8N5H3	Leucine repeat adapter protein 25 [OS=Homo sapiens]	6	20.1	-0.33	0.9365
FAM91A1	Q658Y4	Protein FAM91A1 [OS=Homo sapiens]	20	93.9	0.04	0.981657
FAM98A	Q8NCA5	Protein FAM98A [OS=Homo sapiens]	18	55.2	0.22	0.962306
FAM98B	Q52LJ0	Protein FAM98B [OS=Homo sapiens]	21	45.5	0.64	0.9365
FAR1	Q8WVX9	Fatty acyl-CoA reductase 1 [OS=Homo sapiens]	9	59.3	0.14	0.988773
FARSA	Q9Y285	Phenylalanine--tRNA ligase alpha subunit [OS=Homo sapiens]	40	57.5	0.84	0.9365
FARSB	Q9NSD9	Phenylalanine--tRNA ligase beta subunit [OS=Homo sapiens]	31	66.1	0.77	0.9365
FAS	P25445	Tumor necrosis factor receptor superfamily member 6 [OS=Homo sapiens]	19	37.7	-0.38	0.9365
FASN	P49327	Fatty acid synthase [OS=Homo sapiens]	50	273.3	0.7	0.9365
FASTKD5	Q7L8L6	FAST kinase domain-containing protein 5, mitochondrial [OS=Homo sapiens]	4	86.5	0.39	0.939574
FAU	P62861	FAU ubiquitin-like and ribosomal protein S30 [OS=Homo sapiens]	8	14.4	-0.05	0.959788
FBL	P22087	rRNA 2'-O-methyltransferase fibrillarin [OS=Homo sapiens]	24	33.8	-0.18	0.943324
FBP1	P09467	Fructose-1,6-bisphosphatase 1 [OS=Homo sapiens]	67	36.8	0.68	0.9365
FBP2	O00757	Fructose-1,6-bisphosphatase isozyme 2 [OS=Homo sapiens]	6	36.7	0.42	0.9365
FBXL20	Q96IG2	F-box/LRR-repeat protein 20 [OS=Homo sapiens]	9	48.4	-0.44	0.9365
FBXO38	Q6PIJ6	F-box only protein 38 [OS=Homo sapiens]	3	133.9	-6.64	3.07232e-16
FBXO6	Q9NRD1	F-box only protein 6 [OS=Homo sapiens]	17	33.9	0.79	0.9365
FBXO7	Q9Y3I1	F-box only protein 7 [OS=Homo sapiens]	12	58.5	0.76	0.9365
FBXW11	Q9UKB1	F-box/WD repeat-containing protein 11 [OS=Homo sapiens]	28	62.1	-0.11	0.957275
FCAR	P24071	Immunoglobulin alpha Fc receptor [OS=Homo sapiens]	8	32.2	-0.63	0.9365
FCER1G	P30273	High affinity immunoglobulin epsilon receptor subunit gamma [OS=Homo sapiens]	33	9.7	-0.49	0.9365
FCGR1A	P12314	High affinity immunoglobulin gamma Fc receptor I [OS=Homo sapiens]	24	42.6	-0.76	0.9365
FCGR2A	P12318	Low affinity immunoglobulin gamma Fc region receptor II-a [OS=Homo sapiens]	20	35	-1.1	0.9365
FCGR2B	P31994	Low affinity immunoglobulin gamma Fc region receptor II-b [OS=Homo sapiens]	21	34	-6.64	3.07232e-16
FCGRT	P55899	IgG receptor FcRn large subunit p51 [OS=Homo sapiens]	22	39.7	-0.55	0.9365
FCHO2	Q0JRZ9	F-BAR domain only protein 2 [OS=Homo sapiens]	29	88.9	0	0.970451
FCSK	Q8N0W3	L-fucose kinase [OS=Homo sapiens]	5	117.5	0.61	0.9365
FDFT1	P37268	Squalene synthase [OS=Homo sapiens]	12	48.1	6.64	3.07232e-16
FDPS	P14324	Farnesyl pyrophosphate synthase [OS=Homo sapiens]	28	48.2	0.8	0.9365
FDX1	P10109	Adrenodoxin, mitochondrial [OS=Homo sapiens]	34	19.4	-0.81	0.9365
FDX2	Q6P4F2	Ferredoxin-2, mitochondrial [OS=Homo sapiens]	17	19.9	-0.62	0.9365
FDXR	P22570	NADPH:adrenodoxin oxidoreductase, mitochondrial [OS=Homo sapiens]	13	53.8	0.23	0.961103
FECH	P22830	Ferrochelatase, mitochondrial [OS=Homo sapiens]	24	47.8	0.31	0.951725
FEN1	P39748	Flap endonuclease 1 [OS=Homo sapiens]	21	42.6	0.77	0.9365
FERMT3	Q86UX7	Fermitin family homolog 3 [OS=Homo sapiens]	69	75.9	0.83	0.9365
FES	P07332	Tyrosine-protein kinase Fes/Fps [OS=Homo sapiens]	8	93.4	0.6	0.9365
FGD2	Q7Z6J4	FYVE, RhoGEF and PH domain-containing protein 2 [OS=Homo sapiens]	2	74.8	0.41	0.9365
FGD3	Q5JSP0	FYVE, RhoGEF and PH domain-containing protein 3 [OS=Homo sapiens]	8	79.4	0.27	0.957275
FGD4	Q96M96	FYVE, RhoGEF and PH domain-containing protein 4 [OS=Homo sapiens]	39	86.6	0.03	0.978705
FGD5	Q6ZNL6	FYVE, RhoGEF and PH domain-containing protein 5 [OS=Homo sapiens]	11	159.8	0.3	0.957275
FGFR1OP2	Q9NVK5	FGFR1 oncogene partner 2 [OS=Homo sapiens]	8	29.4	-0.73	0.9365
FGGY	Q96C11	FGGY carbohydrate kinase domain-containing protein [OS=Homo sapiens]	26	60	0.95	0.9365
FGL2	Q14314	Fibroleukin [OS=Homo sapiens]	8	50.2	-0.79	0.9365
FGR	P09769	Tyrosine-protein kinase Fgr [OS=Homo sapiens]	54	59.4	-0.3	0.9365
FH	P07954	Fumarate hydratase, mitochondrial [OS=Homo sapiens]	56	54.6	0.19	0.987384
FHIP2A	Q5W0V3	FHF complex subunit HOOK interacting protein 2A [OS=Homo sapiens]	19	86.5	0.6	0.9365
FHL1	Q13642	Four and a half LIM domains protein 1 [OS=Homo sapiens]	15	36.2	0.97	0.9365
FHL3	Q13643	Four and a half LIM domains protein 3 [OS=Homo sapiens]	11	31.2	0.14	0.993551
FHOD1	Q9Y613	FH1/FH2 domain-containing protein 1 [OS=Homo sapiens]	32	126.5	0.64	0.9365
FIBP	O43427	Acidic fibroblast growth factor intracellular-binding protein [OS=Homo sapiens]	11	41.9	0.02	0.984919
FIG4	Q92562	Polyphosphoinositide phosphatase [OS=Homo sapiens]	15	103.6	0.26	0.95926
FIP1L1	Q6UN15	Pre-mRNA 3'-end-processing factor FIP1 [OS=Homo sapiens]	22	66.5	-0.94	0.9365
FIS1	Q9Y3D6	Mitochondrial fission 1 protein [OS=Homo sapiens]	39	16.9	-0.14	0.946974
FKBP15	Q5T1M5	FK506-binding protein 15 [OS=Homo sapiens]	33	133.5	0.25	0.968279
FKBP1A	P62942	Peptidyl-prolyl cis-trans isomerase FKBP1A [OS=Homo sapiens]	49	11.9	0.52	0.9365
FKBP2	P26885	Peptidyl-prolyl cis-trans isomerase FKBP2 [OS=Homo sapiens]	56	15.6	-0.57	0.9365
FKBP3	Q00688	Peptidyl-prolyl cis-trans isomerase FKBP3 [OS=Homo sapiens]	47	25.2	0.28	0.960509
FKBP4	Q02790	Peptidyl-prolyl cis-trans isomerase FKBP4 [OS=Homo sapiens]	49	51.8	0.86	0.9365
FKBP5	Q13451	Peptidyl-prolyl cis-trans isomerase FKBP5 [OS=Homo sapiens]	54	51.2	0.47	0.9365
FKBP7	Q9Y680	Peptidyl-prolyl cis-trans isomerase FKBP7 [OS=Homo sapiens]	5	25.8	-0.42	0.9365
FKBP8	Q14318	Peptidyl-prolyl cis-trans isomerase FKBP8 [OS=Homo sapiens]	42	44.5	-0.02	0.964123
FKBP9	O95302	Peptidyl-prolyl cis-trans isomerase FKBP9 [OS=Homo sapiens]	22	63	-0.3	0.9365
FLCN	Q8NFG4	Folliculin [OS=Homo sapiens]	8	64.4	6.64	3.07232e-16
FLII	Q13045	Protein flightless-1 homolog [OS=Homo sapiens]	43	144.7	0.44	0.9365
FLNA	P21333	Filamin-A [OS=Homo sapiens]	65	280.6	0.45	0.9365
FLNB	O75369	Filamin-B [OS=Homo sapiens]	36	278	0.38	0.946974
FLOT1	O75955	Flotillin-1 [OS=Homo sapiens]	38	47.3	-0.17	0.941877
FLOT2	Q14254	Flotillin-2 [OS=Homo sapiens]	53	47	-0.42	0.9365
FLVCR2	Q9UPI3	Feline leukemia virus subgroup C receptor-related protein 2 [OS=Homo sapiens]	4	57.2	-0.58	0.9365
FMNL1	O95466	Formin-like protein 1 [OS=Homo sapiens]	33	121.8	0.13	0.999989
FMNL2	Q96PY5	Formin-like protein 2 [OS=Homo sapiens]	20	123.2	-0.14	0.946974
FMO4	P31512	Dimethylaniline monooxygenase [N-oxide-forming] 4 [OS=Homo sapiens]	3	63.3	-0.75	0.9365
FMR1	Q06787	Fragile X messenger ribonucleoprotein 1 [OS=Homo sapiens]	21	71.1	0	0.978705
FN3K	Q9H479	Fructosamine-3-kinase [OS=Homo sapiens]	9	35.1	0.59	0.9365
FN3KRP	Q9HA64	Ketosamine-3-kinase [OS=Homo sapiens]	28	34.4	0.67	0.9365
FNBP1	Q96RU3	Formin-binding protein 1 [OS=Homo sapiens]	23	71.3	0.47	0.9365
FNDC3A	Q9Y2H6	Fibronectin type-III domain-containing protein 3A [OS=Homo sapiens]	12	131.8	-0.22	0.9365
FNTA	P49354	Protein farnesyltransferase/geranylgeranyltransferase type-1 subunit alpha [OS=Homo sapiens]	42	44.4	0.75	0.9365
FNTB	P49356	Protein farnesyltransferase subunit beta [OS=Homo sapiens]	8	48.7	0.79	0.9365
FOCAD	Q5VW36	Focadhesin [OS=Homo sapiens]	4	199.9	0.55	0.9365
FOXK1	P85037	Forkhead box protein K1 [OS=Homo sapiens]	5	75.4	0.28	0.957275
FPGT	O14772	Fucose-1-phosphate guanylyltransferase [OS=Homo sapiens]	8	68	6.64	3.07232e-16
FRG1	Q14331	Protein FRG1 [OS=Homo sapiens]	21	29.2	0.55	0.9365
FRMD8	Q9BZ67	FERM domain-containing protein 8 [OS=Homo sapiens]	22	51.2	-0.24	0.9365
FRRS1	Q6ZNA5	Ferric-chelate reductase 1 [OS=Homo sapiens]	4	66.1	-0.24	0.9365
FRYL	O94915	Protein furry homolog-like [OS=Homo sapiens]	4	339.4	0.38	0.93702
FSCN1	Q16658	Fascin [OS=Homo sapiens]	64	54.5	0.85	0.9365
FTH1	P02794	Ferritin heavy chain [OS=Homo sapiens]	82	21.2	-0.37	0.9365
FTL	P02792	Ferritin light chain [OS=Homo sapiens]	46	20	-0.32	0.9365
FTO	Q9C0B1	Alpha-ketoglutarate-dependent dioxygenase FTO [OS=Homo sapiens]	8	58.2	0.36	0.946974
FTSJ3	Q8IY81	pre-rRNA 2'-O-ribose RNA methyltransferase FTSJ3 [OS=Homo sapiens]	8	96.5	0.03	0.990454
FUBP1	Q96AE4	Far upstream element-binding protein 1 [OS=Homo sapiens]	38	67.5	-0.33	0.9365
FUBP3	Q96I24	Far upstream element-binding protein 3 [OS=Homo sapiens]	37	61.6	0.06	0.987807
FUCA1	P04066	Tissue alpha-L-fucosidase [OS=Homo sapiens]	47	53.7	-0.23	0.9365
FUCA2	Q9BTY2	Plasma alpha-L-fucosidase [OS=Homo sapiens]	37	54	-0.4	0.9365
FUNDC2	Q9BWH2	FUN14 domain-containing protein 2 [OS=Homo sapiens]	16	20.7	-0.03	0.962306
FUOM	A2VDF0	Fucose mutarotase [OS=Homo sapiens]	10	16.8	0.74	0.9365
FURIN	P09958	Furin [OS=Homo sapiens]	15	86.6	-0.64	0.9365
FUS	P35637	RNA-binding protein FUS [OS=Homo sapiens]	16	53.4	-0.83	0.9365
FXN	Q16595	Frataxin, mitochondrial [OS=Homo sapiens]	35	23.1	-0.74	0.9365
FXR1	P51114	RNA-binding protein FXR1 [OS=Homo sapiens]	29	69.7	0.18	0.988773
FXR2	P51116	RNA-binding protein FXR2 [OS=Homo sapiens]	13	74.2	-0.12	0.957275
FYB1	O15117	FYN-binding protein 1 [OS=Homo sapiens]	20	85.3	-0.2	0.9365
FYTTD1	Q96QD9	UAP56-interacting factor [OS=Homo sapiens]	13	35.8	-0.29	0.9365
G3BP1	Q13283	Ras GTPase-activating protein-binding protein 1 [OS=Homo sapiens]	46	52.1	-0.24	0.9365
G3BP2	Q9UN86	Ras GTPase-activating protein-binding protein 2 [OS=Homo sapiens]	35	54.1	-0.29	0.9365
G6PD	P11413	Glucose-6-phosphate 1-dehydrogenase [OS=Homo sapiens]	75	59.2	0.7	0.9365
GAA	P10253	Lysosomal alpha-glucosidase [OS=Homo sapiens]	39	105.3	-0.4	0.9365
GABARAPL1	Q9H0R8	Gamma-aminobutyric acid receptor-associated protein-like 1 [OS=Homo sapiens]	31	14	0.65	0.9365
GABARAPL2	P60520	Gamma-aminobutyric acid receptor-associated protein-like 2 [OS=Homo sapiens]	59	13.7	0.62	0.9365
GADD45GIP1	Q8TAE8	Growth arrest and DNA damage-inducible proteins-interacting protein 1 [OS=Homo sapiens]	26	25.4	-0.68	0.9365
GAK	O14976	Cyclin-G-associated kinase [OS=Homo sapiens]	21	143.1	0.73	0.9365
GAL	P22466	Galanin peptides [OS=Homo sapiens]	23	13.3	-0.75	0.9365
GALC	P54803	Galactocerebrosidase [OS=Homo sapiens]	16	77	-0.51	0.9365
GALE	Q14376	UDP-glucose 4-epimerase [OS=Homo sapiens]	22	38.3	1.01	0.9365
GALK1	P51570	Galactokinase [OS=Homo sapiens]	47	42.2	0.81	0.9365
GALK2	Q01415	N-acetylgalactosamine kinase [OS=Homo sapiens]	4	50.3	1.03	0.9365
GALM	Q96C23	Galactose mutarotase [OS=Homo sapiens]	55	37.7	0.83	0.9365
GALNS	P34059	N-acetylgalactosamine-6-sulfatase [OS=Homo sapiens]	26	58	-0.38	0.9365
GALNT1	Q10472	Polypeptide N-acetylgalactosaminyltransferase 1 [OS=Homo sapiens]	27	64.2	-0.23	0.9365
GALNT12	Q8IXK2	Polypeptide N-acetylgalactosaminyltransferase 12 [OS=Homo sapiens]	34	66.9	-0.37	0.9365
GALNT2	Q10471	Polypeptide N-acetylgalactosaminyltransferase 2 [OS=Homo sapiens]	40	64.7	-0.22	0.9365
GALNT6	Q8NCL4	Polypeptide N-acetylgalactosaminyltransferase 6 [OS=Homo sapiens]	21	71.1	-0.28	0.9365
GALNT7	Q86SF2	N-acetylgalactosaminyltransferase 7 [OS=Homo sapiens]	39	75.3	-0.41	0.9365
GANAB	Q14697	Neutral alpha-glucosidase AB [OS=Homo sapiens]	49	106.8	-0.72	0.9365
GAPDH	P04406	Glyceraldehyde-3-phosphate dehydrogenase [OS=Homo sapiens]	65	36	0.69	0.9365
GAPVD1	Q14C86	GTPase-activating protein and VPS9 domain-containing protein 1 [OS=Homo sapiens]	11	164.9	0.7	0.9365
GAR1	Q9NY12	H/ACA ribonucleoprotein complex subunit 1 [OS=Homo sapiens]	29	22.3	-0.28	0.9365
GARS1	P41250	Glycine--tRNA ligase [OS=Homo sapiens]	51	83.1	0.76	0.9365
GART	P22102	Trifunctional purine biosynthetic protein adenosine-3 [OS=Homo sapiens]	33	107.7	0.8	0.9365
GAS7	O60861	Growth arrest-specific protein 7 [OS=Homo sapiens]	32	54.3	0.07	0.991507
GATAD2A	Q86YP4	Transcriptional repressor p66-alpha [OS=Homo sapiens]	12	68	-0.03	0.976662
GATC	O43716	Glutamyl-tRNA(Gln) amidotransferase subunit C, mitochondrial [OS=Homo sapiens]	40	15.1	-0.86	0.9365
GATD1	Q8NB37	Glutamine amidotransferase-like class 1 domain-containing protein 1 [OS=Homo sapiens]	34	23.3	0.65	0.9365
GATD3B	A0A0B4J2D5	Putative glutamine amidotransferase-like class 1 domain-containing protein 3B, mitochondrial [OS=Homo sapiens]	60	28.1	0.01	0.971442
GATM	P50440	Glycine amidinotransferase, mitochondrial [OS=Homo sapiens]	5	48.4	0	0.983107
GBA1	P04062	Lysosomal acid glucosylceramidase [OS=Homo sapiens]	44	59.7	-0.52	0.9365
GBE1	Q04446	1,4-alpha-glucan-branching enzyme [OS=Homo sapiens]	37	80.4	0.78	0.9365
GBF1	Q92538	Golgi-specific brefeldin A-resistance guanine nucleotide exchange factor 1 [OS=Homo sapiens]	24	206.3	-0.08	0.957275
GBP1	P32455	Guanylate-binding protein 1 [OS=Homo sapiens]	40	67.9	0.84	0.9365
GBP2	P32456	Guanylate-binding protein 2 [OS=Homo sapiens]	31	67.2	0.7	0.9365
GCA	P28676	Grancalcin [OS=Homo sapiens]	42	24	0.52	0.9365
GCC1	Q96CN9	GRIP and coiled-coil domain-containing protein 1 [OS=Homo sapiens]	19	87.8	-0.25	0.9365
GCC2	Q8IWJ2	GRIP and coiled-coil domain-containing protein 2 [OS=Homo sapiens]	25	195.8	-0.25	0.9365
GCDH	Q92947	Glutaryl-CoA dehydrogenase, mitochondrial [OS=Homo sapiens]	25	48.1	0.35	0.946974
GCHFR	P30047	GTP cyclohydrolase 1 feedback regulatory protein [OS=Homo sapiens]	67	9.7	1.56	0.390709
GCLC	P48506	Glutamate--cysteine ligase catalytic subunit [OS=Homo sapiens]	63	72.7	0.7	0.9365
GCLM	P48507	Glutamate--cysteine ligase regulatory subunit [OS=Homo sapiens]	23	30.7	0.73	0.9365
GCN1	Q92616	eIF-2-alpha kinase activator GCN1 [OS=Homo sapiens]	41	292.5	0.81	0.9365
GCSH	P23434	Glycine cleavage system H protein, mitochondrial [OS=Homo sapiens]	17	18.9	-1.01	0.9365
GDAP1	Q8TB36	Ganglioside-induced differentiation-associated protein 1 [OS=Homo sapiens]	8	41.3	0.33	0.951809
GDAP2	Q9NXN4	Ganglioside-induced differentiation-associated protein 2 [OS=Homo sapiens]	18	56.2	0.41	0.9365
GDI1	P31150	Rab GDP dissociation inhibitor alpha [OS=Homo sapiens]	63	50.6	0.9	0.9365
GDI2	P50395	Rab GDP dissociation inhibitor beta [OS=Homo sapiens]	78	50.6	0.87	0.9365
GEMIN5	Q8TEQ6	Gem-associated protein 5 [OS=Homo sapiens]	2	168.5	0.35	0.946974
GET3	O43681	ATPase GET3 [OS=Homo sapiens]	47	38.8	0.56	0.9365
GET4	Q7L5D6	Golgi to ER traffic protein 4 homolog [OS=Homo sapiens]	8	36.5	0.7	0.9365
GFAP	P14136	Glial fibrillary acidic protein [OS=Homo sapiens]	6	49.9	-1.44	0.34728
GFM1	Q96RP9	Elongation factor G, mitochondrial [OS=Homo sapiens]	34	83.4	0.15	0.998344
GFPT1	Q06210	Glutamine--fructose-6-phosphate aminotransferase [isomerizing] 1 [OS=Homo sapiens]	41	78.8	0.67	0.9365
GFUS	Q13630	GDP-L-fucose synthase [OS=Homo sapiens]	13	35.9	1.06	0.9365
GGA1	Q9UJY5	ADP-ribosylation factor-binding protein GGA1 [OS=Homo sapiens]	14	70.3	0.7	0.9365
GGA2	Q9UJY4	ADP-ribosylation factor-binding protein GGA2 [OS=Homo sapiens]	11	67.1	0.74	0.9365
GGA3	Q9NZ52	ADP-ribosylation factor-binding protein GGA3 [OS=Homo sapiens]	10	78.3	0.54	0.9365
GGCT	O75223	Gamma-glutamylcyclotransferase [OS=Homo sapiens]	74	21	0.73	0.9365
GGCX	P38435	Vitamin K-dependent gamma-carboxylase [OS=Homo sapiens]	8	87.5	-0.37	0.9365
GGH	Q92820	Gamma-glutamyl hydrolase [OS=Homo sapiens]	40	35.9	-0.29	0.9365
GGPS1	O95749	Geranylgeranyl pyrophosphate synthase [OS=Homo sapiens]	4	34.8	6.64	3.07232e-16
GGT1	P19440	Glutathione hydrolase 1 proenzyme [OS=Homo sapiens]	11	61.4	-0.61	0.9365
GGTA1	Q4G0N0	Inactive N-acetyllactosaminide alpha-1,3-galactosyltransferase [OS=Homo sapiens]	11	11.6	-0.59	0.9365
GHDC	Q8N2G8	GH3 domain-containing protein [OS=Homo sapiens]	26	57.5	-0.32	0.9365
GHITM	Q9H3K2	Growth hormone-inducible transmembrane protein [OS=Homo sapiens]	18	37.2	-0.09	0.957275
GID8	Q9NWU2	Glucose-induced degradation protein 8 homolog [OS=Homo sapiens]	49	26.7	0.1	0.999989
GIGYF2	Q6Y7W6	GRB10-interacting GYF protein 2 [OS=Homo sapiens]	11	150	0.4	0.939319
GIMAP1	Q8WWP7	GTPase IMAP family member 1 [OS=Homo sapiens]	34	34.3	-0.15	0.947916
GIMAP2	Q9UG22	GTPase IMAP family member 2 [OS=Homo sapiens]	13	38	-0.13	0.957275
GIMAP4	Q9NUV9	GTPase IMAP family member 4 [OS=Homo sapiens]	39	37.5	0.61	0.9365
GIMAP5	Q96F15	GTPase IMAP family member 5 [OS=Homo sapiens]	14	34.8	-0.85	0.9365
GIMAP8	Q8ND71	GTPase IMAP family member 8 [OS=Homo sapiens]	7	74.8	0.9	0.9365
GIT1	Q9Y2X7	ARF GTPase-activating protein GIT1 [OS=Homo sapiens]	27	84.3	0.63	0.9365
GIT2	Q14161	ARF GTPase-activating protein GIT2 [OS=Homo sapiens]	27	84.5	0.5	0.9365
GK	P32189	Glycerol kinase [OS=Homo sapiens]	33	61.2	0.65	0.9365
GLA	P06280	Alpha-galactosidase A [OS=Homo sapiens]	29	48.7	-0.45	0.9365
GLB1	P16278	Beta-galactosidase [OS=Homo sapiens]	32	76	-0.36	0.9365
GLCE	O94923	D-glucuronyl C5-epimerase [OS=Homo sapiens]	8	70.1	-6.64	3.07232e-16
GLG1	Q92896	Golgi apparatus protein 1 [OS=Homo sapiens]	22	134.5	-0.62	0.9365
GLIPR2	Q9H4G4	Golgi-associated plant pathogenesis-related protein 1 [OS=Homo sapiens]	81	17.2	-0.71	0.9365
GLMN	Q92990	Glomulin [OS=Homo sapiens]	8	68.2	0.95	0.9365
GLMP	Q8WWB7	Glycosylated lysosomal membrane protein [OS=Homo sapiens]	20	43.8	-0.75	0.9365
GLO1	Q04760	Lactoylglutathione lyase [OS=Homo sapiens]	51	20.8	0.69	0.9365
GLOD4	Q9HC38	Glyoxalase domain-containing protein 4 [OS=Homo sapiens]	57	34.8	0.8	0.9365
GLRX	P35754	Glutaredoxin-1 [OS=Homo sapiens]	58	11.8	0.93	0.9365
GLRX3	O76003	Glutaredoxin-3 [OS=Homo sapiens]	70	37.4	0.71	0.9365
GLRX5	Q86SX6	Glutaredoxin-related protein 5, mitochondrial [OS=Homo sapiens]	28	16.6	-0.9	0.9365
GLS	O94925	Glutaminase kidney isoform, mitochondrial [OS=Homo sapiens]	53	73.4	0.34	0.957275
GLT8D1	Q68CQ7	Glycosyltransferase 8 domain-containing protein 1 [OS=Homo sapiens]	8	41.9	-0.44	0.9365
GLTP	Q9NZD2	Glycolipid transfer protein [OS=Homo sapiens]	39	23.8	6.64	3.07232e-16
GLUD1	P00367	Glutamate dehydrogenase 1, mitochondrial [OS=Homo sapiens]	51	61.4	0.34	0.957275
GLUL	P15104	Glutamine synthetase [OS=Homo sapiens]	19	42	0.51	0.9365
GLYR1	Q49A26	Cytokine-like nuclear factor N-PAC [OS=Homo sapiens]	18	60.5	-0.05	0.965794
GM2A	P17900	Ganglioside GM2 activator [OS=Homo sapiens]	46	20.8	-0.47	0.9365
GMDS	O60547	GDP-mannose 4,6 dehydratase [OS=Homo sapiens]	14	41.9	-0.28	0.9365
GMFB	P60983	Glia maturation factor beta [OS=Homo sapiens]	46	16.7	0.68	0.9365
GMFG	O60234	Glia maturation factor gamma [OS=Homo sapiens]	48	16.8	0.58	0.9365
GMIP	Q9P107	GEM-interacting protein [OS=Homo sapiens]	24	106.6	0.75	0.9365
GMPPA	Q96IJ6	Mannose-1-phosphate guanyltransferase alpha [OS=Homo sapiens]	29	46.3	0.81	0.9365
GMPPB	Q9Y5P6	Mannose-1-phosphate guanyltransferase beta [OS=Homo sapiens]	32	39.8	0.83	0.9365
GMPR2	Q9P2T1	GMP reductase 2 [OS=Homo sapiens]	18	37.9	0.56	0.9365
GMPS	P49915	GMP synthase [glutamine-hydrolyzing] [OS=Homo sapiens]	31	76.7	1.05	0.9365
GNA11	P29992	Guanine nucleotide-binding protein subunit alpha-11 [OS=Homo sapiens]	47	42.1	-0.27	0.9365
GNA13	Q14344	Guanine nucleotide-binding protein subunit alpha-13 [OS=Homo sapiens]	45	44	-0.34	0.9365
GNAI2	P04899	Guanine nucleotide-binding protein G(i) subunit alpha-2 [OS=Homo sapiens]	63	40.4	-0.25	0.9365
GNAI3	P08754	Guanine nucleotide-binding protein G(i) subunit alpha-3 [OS=Homo sapiens]	46	40.5	-0.2	0.9365
GNAQ	P50148	Guanine nucleotide-binding protein G(q) subunit alpha [OS=Homo sapiens]	47	42.1	-0.23	0.9365
GNAS	Q5JWF2	Guanine nucleotide-binding protein G(s) subunit alpha isoforms XLas [OS=Homo sapiens]	17	111	-0.42	0.9365
GNB1	P62873	Guanine nucleotide-binding protein G(I)/G(S)/G(T) subunit beta-1 [OS=Homo sapiens]	47	37.4	-0.27	0.9365
GNB2	P62879	Guanine nucleotide-binding protein G(I)/G(S)/G(T) subunit beta-2 [OS=Homo sapiens]	49	37.3	-0.27	0.9365
GNB4	Q9HAV0	Guanine nucleotide-binding protein subunit beta-4 [OS=Homo sapiens]	49	37.5	-0.17	0.939296
GNG10	P50151	Guanine nucleotide-binding protein G(I)/G(S)/G(O) subunit gamma-10 [OS=Homo sapiens]	63	7.2	-0.53	0.9365
GNG2	P59768	Guanine nucleotide-binding protein G(I)/G(S)/G(O) subunit gamma-2 [OS=Homo sapiens]	55	7.8	-0.84	0.9365
GNG5	P63218	Guanine nucleotide-binding protein G(I)/G(S)/G(O) subunit gamma-5 [OS=Homo sapiens]	24	7.3	-0.52	0.9365
GNG7	O60262	Guanine nucleotide-binding protein G(I)/G(S)/G(O) subunit gamma-7 [OS=Homo sapiens]	34	7.5	0.11	0.996898
GNL1	P36915	Guanine nucleotide-binding protein-like 1 [OS=Homo sapiens]	13	68.6	0.13	0.992816
GNL3	Q9BVP2	Guanine nucleotide-binding protein-like 3 [OS=Homo sapiens]	14	62	0.28	0.957275
GNPDA1	P46926	Glucosamine-6-phosphate isomerase 1 [OS=Homo sapiens]	76	32.6	1.03	0.9365
GNPDA2	Q8TDQ7	Glucosamine-6-phosphate isomerase 2 [OS=Homo sapiens]	43	31.1	0.91	0.9365
GNPTAB	Q3T906	N-acetylglucosamine-1-phosphotransferase subunits alpha/beta [OS=Homo sapiens]	20	143.5	-0.57	0.9365
GNPTG	Q9UJJ9	N-acetylglucosamine-1-phosphotransferase subunit gamma [OS=Homo sapiens]	17	34	-0.44	0.9365
GNS	P15586	N-acetylglucosamine-6-sulfatase [OS=Homo sapiens]	28	62	-0.49	0.9365
GOLGA1	Q92805	Golgin subfamily A member 1 [OS=Homo sapiens]	16	88.1	-0.58	0.9365
GOLGA2	Q08379	Golgin subfamily A member 2 [OS=Homo sapiens]	36	113	-0.56	0.9365
GOLGA3	Q08378	Golgin subfamily A member 3 [OS=Homo sapiens]	34	167.3	-0.05	0.959788
GOLGA4	Q13439	Golgin subfamily A member 4 [OS=Homo sapiens]	16	261	-0.53	0.9365
GOLGA5	Q8TBA6	Golgin subfamily A member 5 [OS=Homo sapiens]	38	83	-0.49	0.9365
GOLGA7	Q7Z5G4	Golgin subfamily A member 7 [OS=Homo sapiens]	46	15.8	-0.5	0.9365
GOLGA7B	Q2TAP0	Golgin subfamily A member 7B [OS=Homo sapiens]	11	18.3	-0.1	0.959788
GOLGB1	Q14789	Golgin subfamily B member 1 [OS=Homo sapiens]	40	375.8	-0.7	0.9365
GOLIM4	O00461	Golgi integral membrane protein 4 [OS=Homo sapiens]	18	81.8	-0.73	0.9365
GOLM1	Q8NBJ4	Golgi membrane protein 1 [OS=Homo sapiens]	4	45.3	-0.78	0.9365
GOLM2	Q6P4E1	Protein GOLM2 [OS=Homo sapiens]	17	49.5	-0.95	0.9365
GOLPH3	Q9H4A6	Golgi phosphoprotein 3 [OS=Homo sapiens]	42	33.8	-0.17	0.941392
GON7	Q9BXV9	EKC/KEOPS complex subunit GON7 [OS=Homo sapiens]	27	10.9	-0.22	0.9365
GOPC	Q9HD26	Golgi-associated PDZ and coiled-coil motif-containing protein [OS=Homo sapiens]	34	50.5	-0.2	0.9365
GORASP2	Q9H8Y8	Golgi reassembly-stacking protein 2 [OS=Homo sapiens]	30	47.1	-0.32	0.9365
GOSR1	O95249	Golgi SNAP receptor complex member 1 [OS=Homo sapiens]	31	28.6	-0.26	0.9365
GOSR2	O14653	Golgi SNAP receptor complex member 2 [OS=Homo sapiens]	40	24.8	-0.28	0.9365
GOT1	P17174	Aspartate aminotransferase, cytoplasmic [OS=Homo sapiens]	57	46.2	0.78	0.9365
GOT2	P00505	Aspartate aminotransferase, mitochondrial [OS=Homo sapiens]	48	47.5	0.18	0.99101
GPAA1	O43292	Glycosylphosphatidylinositol anchor attachment 1 protein [OS=Homo sapiens]	8	67.6	-0.1	0.960064
GPAT3	Q53EU6	Glycerol-3-phosphate acyltransferase 3 [OS=Homo sapiens]	32	48.7	-0.2	0.9365
GPAT4	Q86UL3	Glycerol-3-phosphate acyltransferase 4 [OS=Homo sapiens]	13	52	-0.19	0.948525
GPATCH8	Q9UKJ3	G patch domain-containing protein 8 [OS=Homo sapiens]	3	164.1	-0.39	0.9365
GPC4	O75487	Glypican-4 [OS=Homo sapiens]	37	62.4	-2.95	1.45201e-05
GPCPD1	Q9NPB8	Glycerophosphocholine phosphodiesterase GPCPD1 [OS=Homo sapiens]	8	76	1.05	0.9365
GPD1	P21695	Glycerol-3-phosphate dehydrogenase [NAD(+)], cytoplasmic [OS=Homo sapiens]	51	37.5	1.09	0.9365
GPD1L	Q8N335	Glycerol-3-phosphate dehydrogenase 1-like protein [OS=Homo sapiens]	21	38.4	0.58	0.9365
GPD2	P43304	Glycerol-3-phosphate dehydrogenase, mitochondrial [OS=Homo sapiens]	58	80.8	0.17	0.992632
GPHN	Q9NQX3	Gephyrin [OS=Homo sapiens]	11	79.7	0.48	0.9365
GPI	P06744	Glucose-6-phosphate isomerase [OS=Homo sapiens]	51	63.1	0.78	0.9365
GPNMB	Q14956	Transmembrane glycoprotein NMB [OS=Homo sapiens]	23	63.9	-0.63	0.9365
GPR107	Q5VW38	Protein GPR107 [OS=Homo sapiens]	5	66.9	0.09	0.999583
GPR108	Q9NPR9	Protein GPR108 [OS=Homo sapiens]	5	60.6	-0.35	0.9365
GPR137B	O60478	Integral membrane protein GPR137B [OS=Homo sapiens]	6	45.6	-0.38	0.9365
GPR68	Q15743	Ovarian cancer G-protein coupled receptor 1 [OS=Homo sapiens]	7	41.1	-0.45	0.9365
GPR89B	P0CG08	Golgi pH regulator B [OS=Homo sapiens]	5	52.9	-0.27	0.9365
GPRIN3	Q6ZVF9	G protein-regulated inducer of neurite outgrowth 3 [OS=Homo sapiens]	29	82.4	-0.79	0.9365
GPS1	Q13098	COP9 signalosome complex subunit 1 [OS=Homo sapiens]	33	55.5	0.55	0.9365
GPSM3	Q9Y4H4	G-protein-signaling modulator 3 [OS=Homo sapiens]	33	17.9	-0.55	0.9365
GPT	P24298	Alanine aminotransferase 1 [OS=Homo sapiens]	9	54.6	1.05	0.9365
GPX1	P07203	Glutathione peroxidase 1 [OS=Homo sapiens]	69	22.1	0.4	0.946307
GPX4	P36969	Phospholipid hydroperoxide glutathione peroxidase [OS=Homo sapiens]	49	22.2	0.51	0.9365
GRAMD4	Q6IC98	GRAM domain-containing protein 4 [OS=Homo sapiens]	12	66.4	-0.29	0.9365
GRB2	P62993	Growth factor receptor-bound protein 2 [OS=Homo sapiens]	65	25.2	0.32	0.957275
GRHPR	Q9UBQ7	Glyoxylate reductase/hydroxypyruvate reductase [OS=Homo sapiens]	43	35.6	0.71	0.9365
GRIPAP1	Q4V328	GRIP1-associated protein 1 [OS=Homo sapiens]	53	95.9	-0.12	0.950762
GRK2	P25098	Beta-adrenergic receptor kinase 1 [OS=Homo sapiens]	19	79.5	0.7	0.9365
GRK3	P35626	Beta-adrenergic receptor kinase 2 [OS=Homo sapiens]	9	79.7	0.85	0.9365
GRK6	P43250	G protein-coupled receptor kinase 6 [OS=Homo sapiens]	16	65.9	0.14	0.994589
GRN	P28799	Progranulin [OS=Homo sapiens]	13	63.5	-0.23	0.9365
GRPEL1	Q9HAV7	GrpE protein homolog 1, mitochondrial [OS=Homo sapiens]	45	24.3	-0.29	0.9365
GRSF1	Q12849	G-rich sequence factor 1 [OS=Homo sapiens]	22	53.1	0	0.98808
GRWD1	Q9BQ67	Glutamate-rich WD repeat-containing protein 1 [OS=Homo sapiens]	11	49.4	0.22	0.962306
GSDMD	P57764	Gasdermin-D [OS=Homo sapiens]	25	52.8	1.09	0.9365
GSDME	O60443	Gasdermin-E [OS=Homo sapiens]	35	54.5	0.97	0.9365
GSK3A	P49840	Glycogen synthase kinase-3 alpha [OS=Homo sapiens]	13	50.9	0.93	0.9365
GSKIP	Q9P0R6	GSK3B-interacting protein [OS=Homo sapiens]	25	15.6	6.64	3.07232e-16
GSN	P06396	Gelsolin [OS=Homo sapiens]	49	85.6	0.76	0.9365
GSPT1	P15170	Eukaryotic peptide chain release factor GTP-binding subunit ERF3A [OS=Homo sapiens]	44	55.7	0.67	0.9365
GSPT2	Q8IYD1	Eukaryotic peptide chain release factor GTP-binding subunit ERF3B [OS=Homo sapiens]	25	68.8	0.72	0.9365
GSR	P00390	Glutathione reductase, mitochondrial [OS=Homo sapiens]	57	56.2	0.83	0.9365
GSS	P48637	Glutathione synthetase [OS=Homo sapiens]	58	52.4	0.81	0.9365
GSTK1	Q9Y2Q3	Glutathione S-transferase kappa 1 [OS=Homo sapiens]	71	25.5	-0.06	0.958606
GSTM2	P28161	Glutathione S-transferase Mu 2 [OS=Homo sapiens]	24	25.7	0.67	0.9365
GSTM3	P21266	Glutathione S-transferase Mu 3 [OS=Homo sapiens]	38	26.5	0.98	0.9365
GSTM4	Q03013	Glutathione S-transferase Mu 4 [OS=Homo sapiens]	49	25.5	0.63	0.9365
GSTO1	P78417	Glutathione S-transferase omega-1 [OS=Homo sapiens]	67	27.5	0.65	0.9365
GSTP1	P09211	Glutathione S-transferase P [OS=Homo sapiens]	70	23.3	0.76	0.9365
GSTT1	P30711	Glutathione S-transferase theta-1 [OS=Homo sapiens]	33	27.3	1.06	0.9365
GSTT2	P0CG29	Glutathione S-transferase theta-2 [OS=Homo sapiens]	20	27.5	0.06	0.996898
GSTZ1	O43708	Maleylacetoacetate isomerase [OS=Homo sapiens]	20	24.2	0.72	0.9365
GTF2A1	P52655	Transcription initiation factor IIA subunit 1 [OS=Homo sapiens]	7	41.5	-0.24	0.9365
GTF2B	Q00403	Transcription initiation factor IIB [OS=Homo sapiens]	28	34.8	6.64	3.07232e-16
GTF2E1	P29083	General transcription factor IIE subunit 1 [OS=Homo sapiens]	10	49.4	0.23	0.964123
GTF2E2	P29084	Transcription initiation factor IIE subunit beta [OS=Homo sapiens]	19	33	0.32	0.957275
GTF2F1	P35269	General transcription factor IIF subunit 1 [OS=Homo sapiens]	11	58.2	0.01	0.991336
GTF2F2	P13984	General transcription factor IIF subunit 2 [OS=Homo sapiens]	29	28.4	0.44	0.9365
GTF2H1	P32780	General transcription factor IIH subunit 1 [OS=Homo sapiens]	8	62	0.76	0.9365
GTF2I	P78347	General transcription factor II-I [OS=Homo sapiens]	39	112.3	-0.26	0.9365
GTF3C4	Q9UKN8	General transcription factor 3C polypeptide 4 [OS=Homo sapiens]	9	91.9	0.47	0.9365
GTF3C5	Q9Y5Q8	General transcription factor 3C polypeptide 5 [OS=Homo sapiens]	10	59.5	-1.19	0.752951
GTF3C6	Q969F1	General transcription factor 3C polypeptide 6 [OS=Homo sapiens]	8	24	-6.64	3.07232e-16
GTPBP1	O00178	GTP-binding protein 1 [OS=Homo sapiens]	17	72.4	0.68	0.9365
GTPBP4	Q9BZE4	GTP-binding protein 4 [OS=Homo sapiens]	21	73.9	0.33	0.949055
GUF1	Q8N442	Translation factor GUF1, mitochondrial [OS=Homo sapiens]	3	74.3	0.09	0.999989
GUK1	Q16774	Guanylate kinase [OS=Homo sapiens]	37	21.7	0.08	0.996898
GUSB	P08236	Beta-glucuronidase [OS=Homo sapiens]	33	74.7	-0.36	0.9365
GXYLT1	Q4G148	Glucoside xylosyltransferase 1 [OS=Homo sapiens]	8	50.5	-0.57	0.9365
GYG1	P46976	Glycogenin-1 [OS=Homo sapiens]	23	39.4	-0.06	0.959745
GYS1	P13807	Glycogen [starch] synthase, muscle [OS=Homo sapiens]	21	83.7	0.43	0.9365
H1-0	P07305	Histone H1.0 [OS=Homo sapiens]	16	20.9	-0.23	0.93702
H1-10	Q92522	Histone H1.10 [OS=Homo sapiens]	23	22.5	-0.08	0.959788
H1-4	P10412	Histone H1.4 [OS=Homo sapiens]	23	21.9	-0.67	0.9365
H1-5	P16401	Histone H1.5 [OS=Homo sapiens]	25	22.6	-0.46	0.9365
H2AC18; H2AC19	Q6FI13	Histone H2A type 2-A [OS=Homo sapiens]	55	14.1	-0.27	0.9365
H2AC21	Q8IUE6	Histone H2A type 2-B [OS=Homo sapiens]	58	14	-0.78	0.9365
H2AZ1	P0C0S5	Histone H2A.Z [OS=Homo sapiens]	54	13.5	-0.2	0.9365
H2BC11	P06899	Histone H2B type 1-J [OS=Homo sapiens]	41	13.9	0.1	0.996898
H2BC12	O60814	Histone H2B type 1-K [OS=Homo sapiens]	41	13.9	-0.26	0.9365
H3-7	Q5TEC6	Histone H3-7 [OS=Homo sapiens]	14	15.4	0.01	0.97284
H3C1; H3C10; H3C11; H3C12; H3C2; H3C3; H3C4; H3C6; H3C7; H3C8	P68431	Histone H3.1 [OS=Homo sapiens]	11	15.4	0	0.968279
H4C1; H4C11; H4C12; H4C13; H4C14; H4C15; H4C16; H4C2; H4C3; H4C4; H4C5; H4C6; H4C8; H4C9	P62805	Histone H4 [OS=Homo sapiens]	57	11.4	0.58	0.9365
H6PD	O95479	GDH/6PGL endoplasmic bifunctional protein [OS=Homo sapiens]	55	88.8	-0.54	0.9365
HAAO	P46952	3-hydroxyanthranilate 3,4-dioxygenase [OS=Homo sapiens]	28	32.5	0.95	0.9365
HACD3	Q9P035	Very-long-chain (3R)-3-hydroxyacyl-CoA dehydratase 3 [OS=Homo sapiens]	25	43.1	0.01	0.971981
HADH	Q16836	Hydroxyacyl-coenzyme A dehydrogenase, mitochondrial [OS=Homo sapiens]	48	34.3	0.03	0.978705
HADHA	P40939	Trifunctional enzyme subunit alpha, mitochondrial [OS=Homo sapiens]	60	82.9	0.54	0.9365
HADHB	P55084	Trifunctional enzyme subunit beta, mitochondrial [OS=Homo sapiens]	60	51.3	0.39	0.946307
HAGH	Q16775	Hydroxyacylglutathione hydrolase, mitochondrial [OS=Homo sapiens]	44	33.8	0.57	0.9365
HARS1	P12081	Histidine--tRNA ligase, cytoplasmic [OS=Homo sapiens]	49	57.4	0.72	0.9365
HARS2	P49590	Histidine--tRNA ligase, mitochondrial [OS=Homo sapiens]	38	56.9	0.33	0.946974
HAT1	O14929	Histone acetyltransferase type B catalytic subunit [OS=Homo sapiens]	13	49.5	6.64	3.07232e-16
HAUS8	Q9BT25	HAUS augmin-like complex subunit 8 [OS=Homo sapiens]	6	44.8	1.55	0.391053
HAVCR2	Q8TDQ0	Hepatitis A virus cellular receptor 2 [OS=Homo sapiens]	26	33.4	-1.32	0.572966
HAX1	O00165	HCLS1-associated protein X-1 [OS=Homo sapiens]	13	31.6	-0.59	0.9365
HBA1; HBA2	P69905	Hemoglobin subunit alpha [OS=Homo sapiens]	33	15.2	-2.06	0.00970093
HBD	P02042	Hemoglobin subunit delta [OS=Homo sapiens]	13	16	-1.22	0.720539
HBS1L	Q9Y450	HBS1-like protein [OS=Homo sapiens]	8	75.4	0.63	0.9365
HCCS	P53701	Holocytochrome c-type synthase [OS=Homo sapiens]	34	30.6	-0.31	0.9365
HCFC1	P51610	Host cell factor 1 [OS=Homo sapiens]	16	208.6	-0.1	0.95575
HCK	P08631	Tyrosine-protein kinase HCK [OS=Homo sapiens]	44	59.6	-0.13	0.949981
HCLS1	P14317	Hematopoietic lineage cell-specific protein [OS=Homo sapiens]	38	54	-0.21	0.9365
HDAC1	Q13547	Histone deacetylase 1 [OS=Homo sapiens]	33	55.1	-0.02	0.973156
HDAC2	Q92769	Histone deacetylase 2 [OS=Homo sapiens]	34	55.3	-0.14	0.946974
HDGF	P51858	Hepatoma-derived growth factor [OS=Homo sapiens]	63	26.8	0.19	0.988773
HDGFL2	Q7Z4V5	Hepatoma-derived growth factor-related protein 2 [OS=Homo sapiens]	23	74.3	-0.39	0.9365
HDHD2	Q9H0R4	Haloacid dehalogenase-like hydrolase domain-containing protein 2 [OS=Homo sapiens]	54	28.5	0.92	0.9365
HDHD3	Q9BSH5	Haloacid dehalogenase-like hydrolase domain-containing protein 3 [OS=Homo sapiens]	27	28	-0.21	0.9365
HDHD5	Q9BXW7	Haloacid dehalogenase-like hydrolase domain-containing 5 [OS=Homo sapiens]	14	46.3	0.24	0.961656
HDLBP	Q00341	Vigilin [OS=Homo sapiens]	51	141.4	0.51	0.9365
HEATR1	Q9H583	HEAT repeat-containing protein 1 [OS=Homo sapiens]	4	242.2	0.35	0.946974
HEATR3	Q7Z4Q2	HEAT repeat-containing protein 3 [OS=Homo sapiens]	17	74.5	0.62	0.9365
HEATR5A	Q86XA9	HEAT repeat-containing protein 5A [OS=Homo sapiens]	4	221.9	0.38	0.939574
HEATR5B	Q9P2D3	HEAT repeat-containing protein 5B [OS=Homo sapiens]	6	224.2	0.33	0.948525
HEBP1	Q9NRV9	Heme-binding protein 1 [OS=Homo sapiens]	65	21.1	0.33	0.957275
HEBP2	Q9Y5Z4	Heme-binding protein 2 [OS=Homo sapiens]	27	22.9	0.29	0.957275
HECTD1	Q9ULT8	E3 ubiquitin-protein ligase HECTD1 [OS=Homo sapiens]	8	289.2	0.59	0.9365
HECTD3	Q5T447	E3 ubiquitin-protein ligase HECTD3 [OS=Homo sapiens]	19	97.1	0.56	0.9365
HERC4	Q5GLZ8	Probable E3 ubiquitin-protein ligase HERC4 [OS=Homo sapiens]	18	118.5	0.78	0.9365
HERPUD1	Q15011	Homocysteine-responsive endoplasmic reticulum-resident ubiquitin-like domain member 1 protein [OS=Homo sapiens]	3	43.7	-0.2	0.944134
HEXA	P06865	Beta-hexosaminidase subunit alpha [OS=Homo sapiens]	43	60.7	-0.47	0.9365
HEXB	P07686	Beta-hexosaminidase subunit beta [OS=Homo sapiens]	52	63.1	-0.5	0.9365
HEXIM1	O94992	Protein HEXIM1 [OS=Homo sapiens]	18	40.6	-0.53	0.9365
HGH1	Q9BTY7	Protein HGH1 homolog [OS=Homo sapiens]	18	42.1	0.34	0.946974
HGS	O14964	Hepatocyte growth factor-regulated tyrosine kinase substrate [OS=Homo sapiens]	18	86.1	0.15	0.997471
HIBADH	P31937	3-hydroxyisobutyrate dehydrogenase, mitochondrial [OS=Homo sapiens]	45	35.3	-0.08	0.957275
HIBCH	Q6NVY1	3-hydroxyisobutyryl-CoA hydrolase, mitochondrial [OS=Homo sapiens]	37	43.5	0.04	0.983107
HIDE1	A8MVS5	Protein HIDE1 [OS=Homo sapiens]	12	24.7	-1.1	0.9365
HIGD1A	Q9Y241	HIG1 domain family member 1A, mitochondrial [OS=Homo sapiens]	24	10.1	-0.42	0.9365
HINT1	P49773	Adenosine 5'-monophosphoramidase HINT1 [OS=Homo sapiens]	79	13.8	0.44	0.9365
HINT2	Q9BX68	Adenosine 5'-monophosphoramidase HINT2 [OS=Homo sapiens]	47	17.2	-0.38	0.9365
HINT3	Q9NQE9	Adenosine 5'-monophosphoramidase HINT3 [OS=Homo sapiens]	32	20.3	0.15	0.988904
HIP1	O00291	Huntingtin-interacting protein 1 [OS=Homo sapiens]	3	116.1	-0.25	0.9365
HK1	P19367	Hexokinase-1 [OS=Homo sapiens]	44	102.4	0.23	0.973796
HK2	P52789	Hexokinase-2 [OS=Homo sapiens]	47	102.3	0.27	0.961823
HK3	P52790	Hexokinase-3 [OS=Homo sapiens]	50	99	0.82	0.9365
HLA-A	P04439	HLA class I histocompatibility antigen, A alpha chain [OS=Homo sapiens]	48	40.8	-0.62	0.9365
HLA-B	P01889	HLA class I histocompatibility antigen, B alpha chain [OS=Homo sapiens]	40	40.4	-0.92	0.9365
HLA-C	P10321	HLA class I histocompatibility antigen, C alpha chain [OS=Homo sapiens]	39	40.6	-0.73	0.9365
HLA-DMA	P28067	HLA class II histocompatibility antigen, DM alpha chain [OS=Homo sapiens]	14	29.2	-0.02	0.961895
HLA-DMB	P28068	HLA class II histocompatibility antigen, DM beta chain [OS=Homo sapiens]	30	28.9	-0.27	0.9365
HLA-DPA1	P20036	HLA class II histocompatibility antigen, DP alpha 1 chain [OS=Homo sapiens]	20	29.4	-0.67	0.9365
HLA-DPB1	P04440	HLA class II histocompatibility antigen, DP beta 1 chain [OS=Homo sapiens]	29	29.1	-0.54	0.9365
HLA-DQA1	P01909	HLA class II histocompatibility antigen, DQ alpha 1 chain [OS=Homo sapiens]	22	27.8	-0.84	0.9365
HLA-DQB1	P01920	HLA class II histocompatibility antigen, DQ beta 1 chain [OS=Homo sapiens]	39	30	-0.65	0.9365
HLA-DRA	P01903	HLA class II histocompatibility antigen, DR alpha chain [OS=Homo sapiens]	39	28.6	-0.51	0.9365
HLA-DRB1	P01911	HLA class II histocompatibility antigen, DRB1 beta chain [OS=Homo sapiens]	53	29.9	-0.42	0.9365
HLA-DRB3	P79483	HLA class II histocompatibility antigen, DR beta 3 chain [OS=Homo sapiens]	59	29.9	-0.66	0.9365
HLA-DRB4	P13762	HLA class II histocompatibility antigen, DR beta 4 chain [OS=Homo sapiens]	58	29.9	-0.54	0.9365
HLA-DRB5	Q30154	HLA class II histocompatibility antigen, DR beta 5 chain [OS=Homo sapiens]	46	30	-0.41	0.9365
HLA-E	P13747	HLA class I histocompatibility antigen, alpha chain E [OS=Homo sapiens]	31	40	-0.76	0.9365
HLA-F	P30511	HLA class I histocompatibility antigen, alpha chain F [OS=Homo sapiens]	35	39	-0.51	0.9365
HLA-H	P01893	Putative HLA class I histocompatibility antigen, alpha chain H [OS=Homo sapiens]	34	40.9	-0.44	0.9365
HM13	Q8TCT9	Minor histocompatibility antigen H13 [OS=Homo sapiens]	37	41.5	-0.5	0.9365
HMG20A	Q9NP66	High mobility group protein 20A [OS=Homo sapiens]	7	40.1	-0.67	0.9365
HMGA1	P17096	High mobility group protein HMG-I/HMG-Y [OS=Homo sapiens]	22	11.7	-0.68	0.9365
HMGB1	P09429	High mobility group protein B1 [OS=Homo sapiens]	35	24.9	0.38	0.946974
HMGB2	P26583	High mobility group protein B2 [OS=Homo sapiens]	28	24	0.13	0.999989
HMGB3	O15347	High mobility group protein B3 [OS=Homo sapiens]	24	23	0.33	0.949981
HMGCL	P35914	Hydroxymethylglutaryl-CoA lyase, mitochondrial [OS=Homo sapiens]	43	34.3	0.22	0.978705
HMGCS1	Q01581	Hydroxymethylglutaryl-CoA synthase, cytoplasmic [OS=Homo sapiens]	29	57.3	0.69	0.9365
HMGN1	P05114	Non-histone chromosomal protein HMG-14 [OS=Homo sapiens]	37	10.7	-0.07	0.957275
HMGN3	Q15651	High mobility group nucleosome-binding domain-containing protein 3 [OS=Homo sapiens]	12	10.7	-0.58	0.9365
HMGXB4	Q9UGU5	HMG domain-containing protein 4 [OS=Homo sapiens]	4	65.7	-6.64	3.07232e-16
HMOX1	P09601	Heme oxygenase 1 [OS=Homo sapiens]	59	32.8	-0.29	0.9365
HMOX2	P30519	Heme oxygenase 2 [OS=Homo sapiens]	64	36	-0.41	0.9365
HNMT	P50135	Histamine N-methyltransferase [OS=Homo sapiens]	43	33.3	0.71	0.9365
HNRNPA0	Q13151	Heterogeneous nuclear ribonucleoprotein A0 [OS=Homo sapiens]	35	30.8	-0.06	0.957643
HNRNPA1	P09651	Heterogeneous nuclear ribonucleoprotein A1 [OS=Homo sapiens]	47	38.7	-0.31	0.9365
HNRNPA2B1	P22626	Heterogeneous nuclear ribonucleoproteins A2/B1 [OS=Homo sapiens]	70	37.4	-0.48	0.9365
HNRNPA3	P51991	Heterogeneous nuclear ribonucleoprotein A3 [OS=Homo sapiens]	41	39.6	-0.33	0.9365
HNRNPAB	Q99729	Heterogeneous nuclear ribonucleoprotein A/B [OS=Homo sapiens]	23	36.2	-0.65	0.9365
HNRNPC	P07910	Heterogeneous nuclear ribonucleoproteins C1/C2 [OS=Homo sapiens]	35	33.7	-0.25	0.9365
HNRNPD	Q14103	Heterogeneous nuclear ribonucleoprotein D0 [OS=Homo sapiens]	33	38.4	-0.36	0.9365
HNRNPDL	O14979	Heterogeneous nuclear ribonucleoprotein D-like [OS=Homo sapiens]	21	46.4	-0.56	0.9365
HNRNPF	P52597	Heterogeneous nuclear ribonucleoprotein F [OS=Homo sapiens]	44	45.6	-0.16	0.944134
HNRNPH1	P31943	Heterogeneous nuclear ribonucleoprotein H [OS=Homo sapiens]	55	49.2	-0.25	0.9365
HNRNPH2	P55795	Heterogeneous nuclear ribonucleoprotein H2 [OS=Homo sapiens]	51	49.2	-0.14	0.946974
HNRNPH3	P31942	Heterogeneous nuclear ribonucleoprotein H3 [OS=Homo sapiens]	45	36.9	-0.2	0.9365
HNRNPK	P61978	Heterogeneous nuclear ribonucleoprotein K [OS=Homo sapiens]	51	50.9	0.03	0.978705
HNRNPL	P14866	Heterogeneous nuclear ribonucleoprotein L [OS=Homo sapiens]	40	64.1	-0.06	0.95926
HNRNPLL	Q8WVV9	Heterogeneous nuclear ribonucleoprotein L-like [OS=Homo sapiens]	28	60	0.28	0.957643
HNRNPM	P52272	Heterogeneous nuclear ribonucleoprotein M [OS=Homo sapiens]	58	77.5	-0.04	0.959799
HNRNPR	O43390	Heterogeneous nuclear ribonucleoprotein R [OS=Homo sapiens]	45	70.9	0.03	0.978705
HNRNPU	Q00839	Heterogeneous nuclear ribonucleoprotein U [OS=Homo sapiens]	34	90.5	-0.1	0.957275
HNRNPUL1	Q9BUJ2	Heterogeneous nuclear ribonucleoprotein U-like protein 1 [OS=Homo sapiens]	28	95.7	0.09	0.996898
HNRNPUL2	Q1KMD3	Heterogeneous nuclear ribonucleoprotein U-like protein 2 [OS=Homo sapiens]	47	85.1	-0.1	0.957275
HOMER3	Q9NSC5	Homer protein homolog 3 [OS=Homo sapiens]	9	39.8	0.36	0.946126
HOOK3	Q86VS8	Protein Hook homolog 3 [OS=Homo sapiens]	23	83.1	0.23	0.968279
HP1BP3	Q5SSJ5	Heterochromatin protein 1-binding protein 3 [OS=Homo sapiens]	30	61.2	-0.19	0.9365
HPCAL1	P37235	Hippocalcin-like protein 1 [OS=Homo sapiens]	71	22.3	0.53	0.9365
HPGD	P15428	15-hydroxyprostaglandin dehydrogenase [NAD(+)] [OS=Homo sapiens]	9	29	1.35	0.87238
HPGDS	O60760	Hematopoietic prostaglandin D synthase [OS=Homo sapiens]	19	23.3	0.83	0.9365
HPRT1	P00492	Hypoxanthine-guanine phosphoribosyltransferase [OS=Homo sapiens]	70	24.6	0.67	0.9365
HPS3	Q969F9	BLOC-2 complex member HPS3 [OS=Homo sapiens]	7	113.7	-0.15	0.950762
HPS5	Q9UPZ3	BLOC-2 complex member HPS5 [OS=Homo sapiens]	7	127.4	6.64	3.07232e-16
HPS6	Q86YV9	BLOC-2 complex member HPS6 [OS=Homo sapiens]	16	82.9	0.96	0.9365
HRAS	P01112	GTPase HRas [OS=Homo sapiens]	62	21.3	-0.36	0.9365
HS1BP3	Q53T59	HCLS1-binding protein 3 [OS=Homo sapiens]	28	42.8	0.71	0.9365
HS2ST1	Q7LGA3	Heparan sulfate 2-O-sulfotransferase 1 [OS=Homo sapiens]	32	41.9	-0.59	0.9365
HSBP1	O75506	Heat shock factor-binding protein 1 [OS=Homo sapiens]	64	8.5	-0.18	0.946974
HSD11B1	P28845	11-beta-hydroxysteroid dehydrogenase 1 [OS=Homo sapiens]	35	32.4	-0.37	0.9365
HSD17B10	Q99714	3-hydroxyacyl-CoA dehydrogenase type-2 [OS=Homo sapiens]	83	26.9	0.37	0.95011
HSD17B11	Q8NBQ5	Estradiol 17-beta-dehydrogenase 11 [OS=Homo sapiens]	49	32.9	-0.04	0.960183
HSD17B12	Q53GQ0	Very-long-chain 3-oxoacyl-CoA reductase [OS=Homo sapiens]	52	34.3	0.05	0.984919
HSD17B4	P51659	Peroxisomal multifunctional enzyme type 2 [OS=Homo sapiens]	64	79.6	0.2	0.984919
HSD17B7	P56937	3-keto-steroid reductase/17-beta-hydroxysteroid dehydrogenase 7 [OS=Homo sapiens]	19	38.2	-0.22	0.9365
HSD3B7	Q9H2F3	3 beta-hydroxysteroid dehydrogenase type 7 [OS=Homo sapiens]	22	41	-0.25	0.9365
HSDL1	Q3SXM5	Inactive hydroxysteroid dehydrogenase-like protein 1 [OS=Homo sapiens]	11	37	0.22	0.965708
HSDL2	Q6YN16	Hydroxysteroid dehydrogenase-like protein 2 [OS=Homo sapiens]	24	45.4	0.48	0.9365
HSP90AA1	P07900	Heat shock protein HSP 90-alpha [OS=Homo sapiens]	59	84.6	0.67	0.9365
HSP90AA4P	Q58FG1	Putative heat shock protein HSP 90-alpha A4 [OS=Homo sapiens]	17	47.7	6.64	3.07232e-16
HSP90AB1	P08238	Heat shock protein HSP 90-beta [OS=Homo sapiens]	59	83.2	0.68	0.9365
HSP90AB4P	Q58FF6	Putative heat shock protein HSP 90-beta 4 [OS=Homo sapiens]	13	58.2	-0.13	0.957275
HSP90B1	P14625	Endoplasmin [OS=Homo sapiens]	61	92.4	-0.7	0.9365
HSPA13	P48723	Heat shock 70 kDa protein 13 [OS=Homo sapiens]	16	51.9	-0.45	0.9365
HSPA14	Q0VDF9	Heat shock 70 kDa protein 14 [OS=Homo sapiens]	14	54.8	0.92	0.9365
HSPA1B	P0DMV9	Heat shock 70 kDa protein 1B [OS=Homo sapiens]	63	70	0.36	0.951809
HSPA4	P34932	Heat shock 70 kDa protein 4 [OS=Homo sapiens]	66	94.3	0.53	0.9365
HSPA5	P11021	Endoplasmic reticulum chaperone BiP [OS=Homo sapiens]	60	72.3	-0.73	0.9365
HSPA8	P11142	Heat shock cognate 71 kDa protein [OS=Homo sapiens]	70	70.9	0.25	0.967482
HSPA9	P38646	Stress-70 protein, mitochondrial [OS=Homo sapiens]	65	73.6	-0.22	0.9365
HSPB1	P04792	Heat shock protein beta-1 [OS=Homo sapiens]	64	22.8	0.38	0.948525
HSPB11	Q9Y547	Intraflagellar transport protein 25 homolog [OS=Homo sapiens]	25	16.3	0.94	0.9365
HSPBP1	Q9NZL4	Hsp70-binding protein 1 [OS=Homo sapiens]	6	39.3	0.44	0.9365
HSPD1	P10809	60 kDa heat shock protein, mitochondrial [OS=Homo sapiens]	75	61	0.11	0.999714
HSPE1	P61604	10 kDa heat shock protein, mitochondrial [OS=Homo sapiens]	67	10.9	-0.77	0.9365
HSPH1	Q92598	Heat shock protein 105 kDa [OS=Homo sapiens]	55	96.8	0.57	0.9365
HTATIP2	Q9BUP3	Oxidoreductase HTATIP2 [OS=Homo sapiens]	41	27	-0.22	0.9365
HTATSF1	O43719	HIV Tat-specific factor 1 [OS=Homo sapiens]	14	85.8	-0.26	0.9365
HTRA2	O43464	Serine protease HTRA2, mitochondrial [OS=Homo sapiens]	12	48.8	-0.16	0.951809
HTT	P42858	Huntingtin [OS=Homo sapiens]	23	347.4	0.54	0.9365
HUWE1	Q7Z6Z7	E3 ubiquitin-protein ligase HUWE1 [OS=Homo sapiens]	11	481.6	0.39	0.946974
HVCN1	Q96D96	Voltage-gated hydrogen channel 1 [OS=Homo sapiens]	35	31.7	-0.43	0.9365
HYCC1	Q9BYI3	Hyccin [OS=Homo sapiens]	9	57.6	-0.24	0.9365
HYCC2	Q8IXS8	Protein FAM126B [OS=Homo sapiens]	6	58.6	-0.31	0.9365
HYOU1	Q9Y4L1	Hypoxia up-regulated protein 1 [OS=Homo sapiens]	58	111.3	-0.7	0.9365
HYPK	Q9NX55	Huntingtin-interacting protein K [OS=Homo sapiens]	55	13.6	-0.19	0.9365
IAH1	Q2TAA2	Isoamyl acetate-hydrolyzing esterase 1 homolog [OS=Homo sapiens]	30	27.6	0.84	0.9365
IARS1	P41252	Isoleucine--tRNA ligase, cytoplasmic [OS=Homo sapiens]	48	144.4	0.52	0.9365
IARS2	Q9NSE4	Isoleucine--tRNA ligase, mitochondrial [OS=Homo sapiens]	42	113.7	0.33	0.957275
ICA1	Q05084	Islet cell autoantigen 1 [OS=Homo sapiens]	8	54.6	0.58	0.9365
ICAM1	P05362	Intercellular adhesion molecule 1 [OS=Homo sapiens]	27	57.8	-1.48	0.203928
ICAM3	P32942	Intercellular adhesion molecule 3 [OS=Homo sapiens]	15	59.5	-1.2	0.624944
ICOSLG	O75144	ICOS ligand [OS=Homo sapiens]	7	33.3	-6.64	3.07232e-16
IDE	P14735	Insulin-degrading enzyme [OS=Homo sapiens]	26	117.9	0.51	0.9365
IDH1	O75874	Isocitrate dehydrogenase [NADP] cytoplasmic [OS=Homo sapiens]	63	46.6	0.79	0.9365
IDH2	P48735	Isocitrate dehydrogenase [NADP], mitochondrial [OS=Homo sapiens]	44	50.9	0.24	0.971442
IDH3A	P50213	Isocitrate dehydrogenase [NAD] subunit alpha, mitochondrial [OS=Homo sapiens]	47	39.6	-0.05	0.959788
IDH3B	O43837	Isocitrate dehydrogenase [NAD] subunit beta, mitochondrial [OS=Homo sapiens]	37	42.2	0.19	0.987384
IDH3G	P51553	Isocitrate dehydrogenase [NAD] subunit gamma, mitochondrial [OS=Homo sapiens]	34	42.8	0.43	0.9365
IDI1	Q13907	Isopentenyl-diphosphate Delta-isomerase 1 [OS=Homo sapiens]	51	26.3	0.53	0.9365
IDS	P22304	Iduronate 2-sulfatase [OS=Homo sapiens]	9	61.8	-0.61	0.9365
IER3IP1	Q9Y5U9	Immediate early response 3-interacting protein 1 [OS=Homo sapiens]	34	9	-0.33	0.9365
IFI16	Q16666	Gamma-interferon-inducible protein 16 [OS=Homo sapiens]	32	88.2	0.56	0.9365
IFI30	P13284	Gamma-interferon-inducible lysosomal thiol reductase [OS=Homo sapiens]	18	27.9	-0.29	0.9365
IFI35	P80217	Interferon-induced 35 kDa protein [OS=Homo sapiens]	40	31.5	0.44	0.9365
IFIT1	P09914	Interferon-induced protein with tetratricopeptide repeats 1 [OS=Homo sapiens]	14	55.3	0.94	0.9365
IFIT2	P09913	Interferon-induced protein with tetratricopeptide repeats 2 [OS=Homo sapiens]	5	54.6	6.64	3.07232e-16
IFIT3	O14879	Interferon-induced protein with tetratricopeptide repeats 3 [OS=Homo sapiens]	21	56	0.77	0.9365
IFIT5	Q13325	Interferon-induced protein with tetratricopeptide repeats 5 [OS=Homo sapiens]	8	55.8	6.64	3.07232e-16
IFNAR1	P17181	Interferon alpha/beta receptor 1 [OS=Homo sapiens]	4	63.5	0.13	0.996414
IFNGR1	P15260	Interferon gamma receptor 1 [OS=Homo sapiens]	17	54.4	-1.13	0.933037
IFT122	Q9HBG6	Intraflagellar transport protein 122 homolog [OS=Homo sapiens]	2	141.7	-5.85	3.07232e-16
IFT27	Q9BW83	Intraflagellar transport protein 27 homolog [OS=Homo sapiens]	19	20.5	0.82	0.9365
IGBP1	P78318	Immunoglobulin-binding protein 1 [OS=Homo sapiens]	31	39.2	0.65	0.9365
IGF2BP2	Q9Y6M1	Insulin-like growth factor 2 mRNA-binding protein 2 [OS=Homo sapiens]	6	66.1	0.36	0.946974
IGF2R	P11717	Cation-independent mannose-6-phosphate receptor [OS=Homo sapiens]	30	274.2	-0.92	0.9365
IGHMBP2	P38935	DNA-binding protein SMUBP-2 [OS=Homo sapiens]	6	109.1	0.69	0.9365
IGSF6	O95976	Immunoglobulin superfamily member 6 [OS=Homo sapiens]	23	27	-0.53	0.9365
IGSF8	Q969P0	Immunoglobulin superfamily member 8 [OS=Homo sapiens]	2	65	-1.46	0.25671
IK	Q13123	Protein Red [OS=Homo sapiens]	19	65.6	-0.45	0.9365
IKBIP	Q70UQ0	Inhibitor of nuclear factor kappa-B kinase-interacting protein [OS=Homo sapiens]	32	39.3	-0.51	0.9365
IKBKB	O14920	Inhibitor of nuclear factor kappa-B kinase subunit beta [OS=Homo sapiens]	22	86.5	0.97	0.9365
IKBKG	Q9Y6K9	NF-kappa-B essential modulator [OS=Homo sapiens]	39	48.2	0.07	0.992109
IKZF1	Q13422	DNA-binding protein Ikaros [OS=Homo sapiens]	8	57.5	-0.17	0.949981
IL10RB	Q08334	Interleukin-10 receptor subunit beta [OS=Homo sapiens]	20	37	-1.55	0.188646
IL16	Q14005	Pro-interleukin-16 [OS=Homo sapiens]	17	141.7	0.27	0.961823
IL17RA	Q96F46	Interleukin-17 receptor A [OS=Homo sapiens]	8	96.1	-0.55	0.9365
IL18	Q14116	Interleukin-18 [OS=Homo sapiens]	35	22.3	0.67	0.9365
IL1RN	P18510	Interleukin-1 receptor antagonist protein [OS=Homo sapiens]	38	20	0.68	0.9365
IL2RG	P31785	Cytokine receptor common subunit gamma [OS=Homo sapiens]	16	42.3	-0.41	0.9365
IL4I1	Q96RQ9	L-amino-acid oxidase [OS=Homo sapiens]	23	62.8	-0.52	0.9365
ILF2	Q12905	Interleukin enhancer-binding factor 2 [OS=Homo sapiens]	58	43	0	0.970451
ILF3	Q12906	Interleukin enhancer-binding factor 3 [OS=Homo sapiens]	39	95.3	-0.16	0.942381
ILK	Q13418	Integrin-linked protein kinase [OS=Homo sapiens]	43	51.4	0.67	0.9365
ILKAP	Q9H0C8	Integrin-linked kinase-associated serine/threonine phosphatase 2C [OS=Homo sapiens]	20	42.9	0.93	0.9365
ILVBL	A1L0T0	2-hydroxyacyl-CoA lyase 2 [OS=Homo sapiens]	26	67.8	-0.32	0.9365
IMMT	Q16891	MICOS complex subunit MIC60 [OS=Homo sapiens]	51	83.6	0.52	0.9365
IMP3	Q9NV31	U3 small nucleolar ribonucleoprotein protein IMP3 [OS=Homo sapiens]	14	21.8	6.64	3.07232e-16
IMP4	Q96G21	U3 small nucleolar ribonucleoprotein protein IMP4 [OS=Homo sapiens]	5	33.7	0.1	0.999723
IMPA1	P29218	Inositol monophosphatase 1 [OS=Homo sapiens]	44	30.2	0.84	0.9365
IMPACT	Q9P2X3	Protein IMPACT [OS=Homo sapiens]	12	36.5	0.98	0.9365
IMPDH1	P20839	Inosine-5'-monophosphate dehydrogenase 1 [OS=Homo sapiens]	26	55.4	0.71	0.9365
IMPDH2	P12268	Inosine-5'-monophosphate dehydrogenase 2 [OS=Homo sapiens]	34	55.8	0.61	0.9365
INF2	Q27J81	Inverted formin-2 [OS=Homo sapiens]	41	135.5	-0.07	0.957275
INIP	Q9NRY2	SOSS complex subunit C [OS=Homo sapiens]	24	11.4	-0.92	0.9365
INPP1	P49441	Inositol polyphosphate 1-phosphatase [OS=Homo sapiens]	7	44	6.64	3.07232e-16
INPP4A	Q96PE3	Inositol polyphosphate-4-phosphatase type I A [OS=Homo sapiens]	7	109.9	0.62	0.9365
INPP5D	Q92835	Phosphatidylinositol 3,4,5-trisphosphate 5-phosphatase 1 [OS=Homo sapiens]	41	133.2	0.47	0.9365
INPP5K	Q9BT40	Inositol polyphosphate 5-phosphatase K [OS=Homo sapiens]	14	51.1	0.12	0.996898
INPPL1	O15357	Phosphatidylinositol 3,4,5-trisphosphate 5-phosphatase 2 [OS=Homo sapiens]	23	138.5	0.6	0.9365
INTS1	Q8N201	Integrator complex subunit 1 [OS=Homo sapiens]	7	244.1	0.29	0.957275
INTS13	Q9NVM9	Integrator complex subunit 13 [OS=Homo sapiens]	8	80.2	-0.59	0.9365
INTS14	Q96SY0	Integrator complex subunit 14 [OS=Homo sapiens]	4	57.4	-0.05	0.966045
INTS2	Q9H0H0	Integrator complex subunit 2 [OS=Homo sapiens]	6	134.2	-0.02	0.968279
INTS3	Q68E01	Integrator complex subunit 3 [OS=Homo sapiens]	9	118	-0.17	0.953928
INTS5	Q6P9B9	Integrator complex subunit 5 [OS=Homo sapiens]	2	107.9	0.29	0.957275
INTS7	Q9NVH2	Integrator complex subunit 7 [OS=Homo sapiens]	2	106.8	0.12	0.997471
INTS9	Q9NV88	Integrator complex subunit 9 [OS=Homo sapiens]	5	73.8	0.28	0.957275
IPO11	Q9UI26	Importin-11 [OS=Homo sapiens]	8	112.5	-0.24	0.9365
IPO5	O00410	Importin-5 [OS=Homo sapiens]	43	123.6	0.27	0.962306
IPO7	O95373	Importin-7 [OS=Homo sapiens]	23	119.4	0.68	0.9365
IPO9	Q96P70	Importin-9 [OS=Homo sapiens]	13	115.9	0.95	0.9365
IQGAP1	P46940	Ras GTPase-activating-like protein IQGAP1 [OS=Homo sapiens]	68	189.1	0.24	0.971146
IQGAP2	Q13576	Ras GTPase-activating-like protein IQGAP2 [OS=Homo sapiens]	62	180.5	-0.04	0.960064
IQSEC1	Q6DN90	IQ motif and SEC7 domain-containing protein 1 [OS=Homo sapiens]	21	108.2	0.39	0.938269
IRAG2	Q12912	Inositol 1,4,5-triphosphate receptor associated 2 [OS=Homo sapiens]	22	62.1	-0.62	0.9365
IRAK4	Q9NWZ3	Interleukin-1 receptor-associated kinase 4 [OS=Homo sapiens]	6	51.5	6.64	3.07232e-16
IREB2	P48200	Iron-responsive element-binding protein 2 [OS=Homo sapiens]	7	105	0.9	0.9365
IRF2BP2	Q7Z5L9	Interferon regulatory factor 2-binding protein 2 [OS=Homo sapiens]	20	61	-0.06	0.968279
IRF2BPL	Q9H1B7	Probable E3 ubiquitin-protein ligase IRF2BPL [OS=Homo sapiens]	9	82.6	-0.34	0.9365
IRF3	Q14653	Interferon regulatory factor 3 [OS=Homo sapiens]	17	47.2	0.97	0.9365
IRF5	Q13568	Interferon regulatory factor 5 [OS=Homo sapiens]	30	56	0.62	0.9365
IRGQ	Q8WZA9	Immunity-related GTPase family Q protein [OS=Homo sapiens]	25	62.7	0.51	0.9365
ISCA2	Q86U28	Iron-sulfur cluster assembly 2 homolog, mitochondrial [OS=Homo sapiens]	36	16.5	-0.37	0.9365
ISCU	Q9H1K1	Iron-sulfur cluster assembly enzyme ISCU, mitochondrial [OS=Homo sapiens]	49	18	-0.67	0.9365
ISG15	P05161	Ubiquitin-like protein ISG15 [OS=Homo sapiens]	14	17.9	0.82	0.9365
ISOC1	Q96CN7	Isochorismatase domain-containing protein 1 [OS=Homo sapiens]	41	32.2	0.68	0.9365
ISOC2	Q96AB3	Isochorismatase domain-containing protein 2 [OS=Homo sapiens]	32	22.3	0.54	0.9365
IST1	P53990	IST1 homolog [OS=Homo sapiens]	28	39.7	0.49	0.9365
ISY1	Q9ULR0	Pre-mRNA-splicing factor ISY1 homolog [OS=Homo sapiens]	21	33	-0.75	0.9365
ISYNA1	Q9NPH2	Inositol-3-phosphate synthase 1 [OS=Homo sapiens]	30	61	0.52	0.9365
ITCH	Q96J02	E3 ubiquitin-protein ligase Itchy homolog [OS=Homo sapiens]	12	102.7	-0.24	0.9365
ITFG1	Q8TB96	T-cell immunomodulatory protein [OS=Homo sapiens]	12	68.1	-0.5	0.9365
ITGA3	P26006	Integrin alpha-3 [OS=Homo sapiens]	17	116.5	-0.5	0.9365
ITGA5	P08648	Integrin alpha-5 [OS=Homo sapiens]	22	114.5	-0.68	0.9365
ITGA6	P23229	Integrin alpha-6 [OS=Homo sapiens]	36	126.5	-0.75	0.9365
ITGAE	P38570	Integrin alpha-E [OS=Homo sapiens]	6	130.1	-0.54	0.9365
ITGAL	P20701	Integrin alpha-L [OS=Homo sapiens]	24	128.7	-0.78	0.9365
ITGAM	P11215	Integrin alpha-M [OS=Homo sapiens]	43	127.1	-0.65	0.9365
ITGAV	P06756	Integrin alpha-V [OS=Homo sapiens]	21	116	-0.65	0.9365
ITGAX	P20702	Integrin alpha-X [OS=Homo sapiens]	44	127.7	-0.65	0.9365
ITGB1	P05556	Integrin beta-1 [OS=Homo sapiens]	31	88.4	-0.77	0.9365
ITGB2	P05107	Integrin beta-2 [OS=Homo sapiens]	53	84.7	-0.38	0.9365
ITGB5	P18084	Integrin beta-5 [OS=Homo sapiens]	20	88	-0.59	0.9365
ITM2B	Q9Y287	Integral membrane protein 2B [OS=Homo sapiens]	8	30.3	-0.93	0.9365
ITPA	Q9BY32	Inosine triphosphate pyrophosphatase [OS=Homo sapiens]	40	21.4	0.48	0.9365
ITPK1	Q13572	Inositol-tetrakisphosphate 1-kinase [OS=Homo sapiens]	21	45.6	0.82	0.9365
ITPKB	P27987	Inositol-trisphosphate 3-kinase B [OS=Homo sapiens]	4	102.3	0.3	0.957275
ITPR1	Q14643	Inositol 1,4,5-trisphosphate receptor type 1 [OS=Homo sapiens]	26	313.7	-0.19	0.9365
ITPR2	Q14571	Inositol 1,4,5-trisphosphate receptor type 2 [OS=Homo sapiens]	19	307.9	-0.09	0.957275
ITPRID2	P28290	Protein ITPRID2 [OS=Homo sapiens]	11	138.3	-0.19	0.942381
ITPRIP	Q8IWB1	Inositol 1,4,5-trisphosphate receptor-interacting protein [OS=Homo sapiens]	10	62	-0.01	0.98641
ITSN2	Q9NZM3	Intersectin-2 [OS=Homo sapiens]	17	193.3	-0.1	0.957275
IVD	P26440	Isovaleryl-CoA dehydrogenase, mitochondrial [OS=Homo sapiens]	36	46.6	0.15	0.996898
IVNS1ABP	Q9Y6Y0	Influenza virus NS1A-binding protein [OS=Homo sapiens]	21	71.7	0.67	0.9365
IWS1	Q96ST2	Protein IWS1 homolog [OS=Homo sapiens]	11	91.9	-0.46	0.9365
JAGN1	Q8N5M9	Protein jagunal homolog 1 [OS=Homo sapiens]	13	21.1	-0.22	0.9365
JAK1	P23458	Tyrosine-protein kinase JAK1 [OS=Homo sapiens]	14	133.2	-0.42	0.9365
JAML	Q86YT9	Junctional adhesion molecule-like [OS=Homo sapiens]	19	44.3	-1.07	0.9365
JPT1	Q9UK76	Jupiter microtubule associated homolog 1 [OS=Homo sapiens]	21	16	0.06	0.998622
JPT2	Q9H910	Jupiter microtubule associated homolog 2 [OS=Homo sapiens]	38	20.1	0.22	0.971238
JUN	P05412	Transcription factor Jun [OS=Homo sapiens]	11	35.7	-0.84	0.9365
JUNB	P17275	Transcription factor JunB [OS=Homo sapiens]	35	35.9	-0.67	0.9365
KANK3	Q6NY19	KN motif and ankyrin repeat domain-containing protein 3 [OS=Homo sapiens]	7	85.8	0.28	0.959788
KARS1	Q15046	Lysine--tRNA ligase [OS=Homo sapiens]	38	68	0.47	0.9365
KBTBD8	Q8NFY9	Kelch repeat and BTB domain-containing protein 8 [OS=Homo sapiens]	13	68.8	6.64	3.07232e-16
KCMF1	Q9P0J7	E3 ubiquitin-protein ligase KCMF1 [OS=Homo sapiens]	11	41.9	0.57	0.9365
KCNAB2	Q13303	Voltage-gated potassium channel subunit beta-2 [OS=Homo sapiens]	49	41	0.76	0.9365
KCNN4	O15554	Intermediate conductance calcium-activated potassium channel protein 4 [OS=Homo sapiens]	11	47.7	-0.27	0.9365
KCTD10	Q9H3F6	BTB/POZ domain-containing adapter for CUL3-mediated RhoA degradation protein 3 [OS=Homo sapiens]	13	35.4	0.06	0.999234
KCTD12	Q96CX2	BTB/POZ domain-containing protein KCTD12 [OS=Homo sapiens]	46	35.7	0.5	0.9365
KCTD9	Q7L273	BTB/POZ domain-containing protein KCTD9 [OS=Homo sapiens]	7	42.5	0.46	0.9365
KDM1A	O60341	Lysine-specific histone demethylase 1A [OS=Homo sapiens]	23	92.8	-0.48	0.9365
KDM3B	Q7LBC6	Lysine-specific demethylase 3B [OS=Homo sapiens]	3	191.5	6.64	3.07232e-16
KDSR	Q06136	3-ketodihydrosphingosine reductase [OS=Homo sapiens]	8	36.2	-0.76	0.9365
KEAP1	Q14145	Kelch-like ECH-associated protein 1 [OS=Homo sapiens]	5	69.6	0.52	0.9365
KHDRBS1	Q07666	KH domain-containing, RNA-binding, signal transduction-associated protein 1 [OS=Homo sapiens]	27	48.2	0.04	0.981064
KHNYN	O15037	Protein KHNYN [OS=Homo sapiens]	5	74.5	0.46	0.9365
KHSRP	Q92945	Far upstream element-binding protein 2 [OS=Homo sapiens]	44	73.1	-0.33	0.9365
KIAA0319L	Q8IZA0	Dyslexia-associated protein KIAA0319-like protein [OS=Homo sapiens]	6	115.6	-0.62	0.9365
KIAA0930	Q6ICG6	Uncharacterized protein KIAA0930 [OS=Homo sapiens]	44	45.8	0.62	0.9365
KIAA2013	Q8IYS2	Uncharacterized protein KIAA2013 [OS=Homo sapiens]	14	69.1	-0.3	0.9365
[truncated: 2,814 more rows]

## Sheet: B26
Gene Symbol	Accession	Description	Coverage [%]	MW [kDa]	Abundance Ratio (log2): (NE, Sample) / (Ctrl, Sample)	Abundance Ratio Adj. P-Value: (NE, Sample) / (Ctrl, Sample)
	Q92581	Sodium/hydrogen exchanger 6 [OS=Homo sapiens]	9	74.1	-0.46	0.907973
	P49411	Elongation factor Tu, mitochondrial [OS=Homo sapiens]	63	49.5	-0.03	0.967988
	Q6ZSR9	Uncharacterized protein FLJ45252 [OS=Homo sapiens]	38	38	0.74	0.907865
	Q9HBL0	Tensin-1 [OS=Homo sapiens]	13	185.6	-0.1	0.997053
A2M	P01023	Alpha-2-macroglobulin [OS=Homo sapiens]	48	163.2	-0.51	0.907865
AAAS	Q9NRG9	Aladin [OS=Homo sapiens]	5	59.5	0.44	0.907865
AACS	Q86V21	Acetoacetyl-CoA synthetase [OS=Homo sapiens]	9	75.1	6.64	2.63679e-16
AAGAB	Q6PD74	Alpha- and gamma-adaptin-binding protein p34 [OS=Homo sapiens]	16	34.6	0.41	0.907865
AAK1	Q2M2I8	AP2-associated protein kinase 1 [OS=Homo sapiens]	14	103.8	0.91	0.907865
AAMDC	Q9H7C9	Mth938 domain-containing protein [OS=Homo sapiens]	25	13.3	0.92	0.907865
AAR2	Q9Y312	Protein AAR2 homolog [OS=Homo sapiens]	2	43.4	6.64	2.63679e-16
AARS1	P49588	Alanine--tRNA ligase, cytoplasmic [OS=Homo sapiens]	46	106.7	0.79	0.907865
AARS2	Q5JTZ9	Alanine--tRNA ligase, mitochondrial [OS=Homo sapiens]	10	107.3	-0.3	0.938148
AASDHPPT	Q9NRN7	L-aminoadipate-semialdehyde dehydrogenase-phosphopantetheinyl transferase [OS=Homo sapiens]	6	35.8	-0.09	0.987252
AATF	Q9NY61	Protein AATF [OS=Homo sapiens]	12	63.1	-0.95	0.907865
ABCA1	O95477	Phospholipid-transporting ATPase ABCA1 [OS=Homo sapiens]	5	254.1	-0.88	0.907865
ABCB7	O75027	Iron-sulfur clusters transporter ABCB7, mitochondrial [OS=Homo sapiens]	3	82.6	0.49	0.907865
ABCC1	P33527	Multidrug resistance-associated protein 1 [OS=Homo sapiens]	29	171.5	-0.42	0.908091
ABCC3	O15438	ATP-binding cassette sub-family C member 3 [OS=Homo sapiens]	10	169.2	-0.59	0.907865
ABCD1	P33897	ATP-binding cassette sub-family D member 1 [OS=Homo sapiens]	21	82.9	0.07	0.937183
ABCD3	P28288	ATP-binding cassette sub-family D member 3 [OS=Homo sapiens]	24	75.4	0	0.960046
ABCE1	P61221	ATP-binding cassette sub-family E member 1 [OS=Homo sapiens]	22	67.3	0.95	0.907865
ABCF1	Q8NE71	ATP-binding cassette sub-family F member 1 [OS=Homo sapiens]	32	95.9	0.48	0.907865
ABCF2	Q9UG63	ATP-binding cassette sub-family F member 2 [OS=Homo sapiens]	4	71.2	0.42	0.907865
ABCF3	Q9NUQ8	ATP-binding cassette sub-family F member 3 [OS=Homo sapiens]	11	79.7	0.61	0.907865
ABCG2	Q9UNQ0	Broad substrate specificity ATP-binding cassette transporter ABCG2 [OS=Homo sapiens]	7	72.3	-0.59	0.907865
ABHD10	Q9NUJ1	Palmitoyl-protein thioesterase ABHD10, mitochondrial [OS=Homo sapiens]	52	33.9	-0.34	0.916145
ABHD11	Q8NFV4	Protein ABHD11 [OS=Homo sapiens]	25	34.7	-0.56	0.907865
ABHD12	Q8N2K0	Lysophosphatidylserine lipase ABHD12 [OS=Homo sapiens]	65	45.1	-0.51	0.907865
ABHD13	Q7L211	Protein ABHD13 [OS=Homo sapiens]	3	38.5	0.52	0.907865
ABHD14B	Q96IU4	Putative protein-lysine deacylase ABHD14B [OS=Homo sapiens]	39	22.3	0.93	0.907865
ABHD16A	O95870	Phosphatidylserine lipase ABHD16A [OS=Homo sapiens]	32	63.2	-0.23	0.950683
ABHD17A	Q96GS6	Alpha/beta hydrolase domain-containing protein 17A [OS=Homo sapiens]	7	34	-6.64	2.63679e-16
ABHD6	Q9BV23	Monoacylglycerol lipase ABHD6 [OS=Homo sapiens]	25	38.3	-0.34	0.916145
ABI1	Q8IZP0	Abl interactor 1 [OS=Homo sapiens]	29	55	0.74	0.907865
ABR	Q12979	Active breakpoint cluster region-related protein [OS=Homo sapiens]	33	97.5	0.6	0.907865
ABRACL	Q9P1F3	Costars family protein ABRACL [OS=Homo sapiens]	46	9.1	0.82	0.907865
ABRAXAS2	Q15018	BRISC complex subunit Abraxas 2 [OS=Homo sapiens]	25	46.9	0.69	0.907865
ACAA1	P09110	3-ketoacyl-CoA thiolase, peroxisomal [OS=Homo sapiens]	55	44.3	-0.2	0.960563
ACAA2	P42765	3-ketoacyl-CoA thiolase, mitochondrial [OS=Homo sapiens]	72	41.9	-0.25	0.944992
ACACA	Q13085	Acetyl-CoA carboxylase 1 [OS=Homo sapiens]	3	265.4	0.37	0.907865
ACAD9	Q9H845	Complex I assembly factor ACAD9, mitochondrial [OS=Homo sapiens]	32	68.7	0.28	0.907865
ACADM	P11310	Medium-chain specific acyl-CoA dehydrogenase, mitochondrial [OS=Homo sapiens]	47	46.6	-0.13	0.990313
ACADS	P16219	Short-chain specific acyl-CoA dehydrogenase, mitochondrial [OS=Homo sapiens]	22	44.3	0.18	0.908099
ACADVL	P49748	Very long-chain specific acyl-CoA dehydrogenase, mitochondrial [OS=Homo sapiens]	59	70.3	-0.03	0.967988
ACAP2	Q15057	Arf-GAP with coiled-coil, ANK repeat and PH domain-containing protein 2 [OS=Homo sapiens]	21	88	0.91	0.907865
ACAT1	P24752	Acetyl-CoA acetyltransferase, mitochondrial [OS=Homo sapiens]	55	45.2	-0.22	0.954324
ACAT2	Q9BWD1	Acetyl-CoA acetyltransferase, cytosolic [OS=Homo sapiens]	42	41.3	0.94	0.907865
ACBD3	Q9H3P7	Golgi resident protein GCP60 [OS=Homo sapiens]	37	60.6	-0.03	0.968691
ACBD5	Q5T8D3	Acyl-CoA-binding domain-containing protein 5 [OS=Homo sapiens]	21	60.1	-0.46	0.907865
ACE	P12821	Angiotensin-converting enzyme [OS=Homo sapiens]	30	149.6	-0.29	0.930535
ACIN1	Q9UKV3	Apoptotic chromatin condensation inducer in the nucleus [OS=Homo sapiens]	28	151.8	-0.55	0.907865
ACLY	P53396	ATP-citrate synthase [OS=Homo sapiens]	43	120.8	0.75	0.907865
ACO1	P21399	Cytoplasmic aconitate hydratase [OS=Homo sapiens]	54	98.3	0.94	0.907865
ACO2	Q99798	Aconitate hydratase, mitochondrial [OS=Homo sapiens]	57	85.4	0.05	0.945437
ACOT13	Q9NPJ3	Acyl-coenzyme A thioesterase 13 [OS=Homo sapiens]	38	15	-0.11	0.998347
ACOT2	P49753	Acyl-coenzyme A thioesterase 2, mitochondrial [OS=Homo sapiens]	50	53.2	0.01	0.957429
ACOT6	Q3I5F7	Acyl-coenzyme A thioesterase 6 [OS=Homo sapiens]	11	46.8	0.29	0.907865
ACOT7	O00154	Cytosolic acyl coenzyme A thioester hydrolase [OS=Homo sapiens]	42	41.8	0.96	0.907865
ACOT9	Q9Y305	Acyl-coenzyme A thioesterase 9, mitochondrial [OS=Homo sapiens]	47	49.9	0.2	0.908286
ACOX1	Q15067	Peroxisomal acyl-coenzyme A oxidase 1 [OS=Homo sapiens]	33	74.4	-0.3	0.928857
ACOX3	O15254	Peroxisomal acyl-coenzyme A oxidase 3 [OS=Homo sapiens]	16	77.6	0.03	0.946689
ACP1	P24666	Low molecular weight phosphotyrosine protein phosphatase [OS=Homo sapiens]	59	18	0.72	0.907865
ACP2	P11117	Lysosomal acid phosphatase [OS=Homo sapiens]	31	48.3	-0.54	0.907865
ACP5	P13686	Tartrate-resistant acid phosphatase type 5 [OS=Homo sapiens]	43	36.6	-0.6	0.907865
ACSF2	Q96CM8	Medium-chain acyl-CoA ligase ACSF2, mitochondrial [OS=Homo sapiens]	26	68.1	0.2	0.908099
ACSF3	Q4G176	Malonate--CoA ligase ACSF3, mitochondrial [OS=Homo sapiens]	8	64.1	-0.05	0.967988
ACSL1	P33121	Long-chain-fatty-acid--CoA ligase 1 [OS=Homo sapiens]	47	77.9	0.19	0.910345
ACSL3	O95573	Fatty acid CoA ligase Acsl3 [OS=Homo sapiens]	46	80.4	-0.37	0.91376
ACSL4	O60488	Long-chain-fatty-acid--CoA ligase 4 [OS=Homo sapiens]	48	79.1	-0.23	0.950998
ACSL5	Q9ULC5	Long-chain-fatty-acid--CoA ligase 5 [OS=Homo sapiens]	22	75.9	-0.38	0.911538
ACSS2	Q9NR19	Acetyl-coenzyme A synthetase, cytoplasmic [OS=Homo sapiens]	11	78.5	0.26	0.907865
ACTA2	P62736	Actin, aortic smooth muscle [OS=Homo sapiens]	73	42	-0.05	0.979571
ACTB	P60709	Actin, cytoplasmic 1 [OS=Homo sapiens]	91	41.7	-0.04	0.975682
ACTL6A	O96019	Actin-like protein 6A [OS=Homo sapiens]	33	47.4	-0.48	0.907865
ACTN1	P12814	Alpha-actinin-1 [OS=Homo sapiens]	72	103	-0.05	0.978787
ACTN3	Q08043	Alpha-actinin-3 [OS=Homo sapiens]	11	103.2	6.64	2.63679e-16
ACTN4	O43707	Alpha-actinin-4 [OS=Homo sapiens]	75	104.8	-0.14	0.984083
ACTR10	Q9NZ32	Actin-related protein 10 [OS=Homo sapiens]	10	46.3	0.52	0.907865
ACTR1A	P61163	Alpha-centractin [OS=Homo sapiens]	56	42.6	0.7	0.907865
ACTR1B	P42025	Beta-centractin [OS=Homo sapiens]	30	42.3	0.35	0.907865
ACTR2	P61160	Actin-related protein 2 [OS=Homo sapiens]	41	44.7	0.68	0.907865
ACTR3	P61158	Actin-related protein 3 [OS=Homo sapiens]	62	47.3	0.56	0.907865
ACY1	Q03154	Aminoacylase-1 [OS=Homo sapiens]	21	45.9	0.72	0.907865
ACYP2	P14621	Acylphosphatase-2 [OS=Homo sapiens]	40	11.1	0.67	0.907865
ADA2	Q9NZK5	Adenosine deaminase 2 [OS=Homo sapiens]	39	58.9	-0.33	0.917726
ADAM10	O14672	Disintegrin and metalloproteinase domain-containing protein 10 [OS=Homo sapiens]	30	84.1	-0.23	0.950998
ADAM17	P78536	Disintegrin and metalloproteinase domain-containing protein 17 [OS=Homo sapiens]	26	93	-0.34	0.916145
ADAM9	Q13443	Disintegrin and metalloproteinase domain-containing protein 9 [OS=Homo sapiens]	11	90.5	-0.4	0.908099
ADAP2	Q9NPF8	Arf-GAP with dual PH domain-containing protein 2 [OS=Homo sapiens]	3	44.3	0.11	0.918891
ADAR	P55265	Double-stranded RNA-specific adenosine deaminase [OS=Homo sapiens]	25	136	-0.4	0.908099
ADCY7	P51828	Adenylate cyclase type 7 [OS=Homo sapiens]	9	120.2	-0.62	0.907865
ADD1	P35611	Alpha-adducin [OS=Homo sapiens]	8	80.9	-0.13	0.997053
ADGRE2	Q9UHX3	Adhesion G protein-coupled receptor E2 [OS=Homo sapiens]	9	90.4	-0.55	0.907865
ADGRE3	Q9BY15	Adhesion G protein-coupled receptor E3 [OS=Homo sapiens]	6	72.6	0.28	0.907865
ADGRE5	P48960	Adhesion G protein-coupled receptor E5 [OS=Homo sapiens]	25	91.8	-0.48	0.907865
ADH5	P11766	Alcohol dehydrogenase class-3 [OS=Homo sapiens]	29	39.7	1.05	0.907865
ADI1	Q9BV57	Acireductone dioxygenase [OS=Homo sapiens]	34	21.5	0.83	0.907865
ADK	P55263	Adenosine kinase [OS=Homo sapiens]	56	40.5	1.04	0.907865
ADO	Q96SZ5	2-aminoethanethiol dioxygenase [OS=Homo sapiens]	19	29.7	0.88	0.907865
ADPGK	Q9BRR6	ADP-dependent glucokinase [OS=Homo sapiens]	36	54.1	-0.48	0.907865
ADPRH	P54922	ADP-ribosylhydrolase ARH1 [OS=Homo sapiens]	20	39.5	1.01	0.907865
ADPRS	Q9NX46	ADP-ribosylhydrolase ARH3 [OS=Homo sapiens]	23	38.9	0.2	0.907973
ADRA2B	P18089	Alpha-2B adrenergic receptor [OS=Homo sapiens]	3	49.9	-0.46	0.90802
ADRM1	Q16186	Proteasomal ubiquitin receptor ADRM1 [OS=Homo sapiens]	11	42.1	-0.16	0.973594
ADSL	P30566	Adenylosuccinate lyase [OS=Homo sapiens]	37	54.9	1.05	0.907865
ADSS2	P30520	Adenylosuccinate synthetase isozyme 2 [OS=Homo sapiens]	38	50.1	0.95	0.907865
AFAP1L1	Q8TED9	Actin filament-associated protein 1-like 1 [OS=Homo sapiens]	12	86.4	-0.64	0.907865
AFDN	P55196	Afadin [OS=Homo sapiens]	17	206.7	-0.42	0.908099
AFF4	Q9UHB7	AF4/FMR2 family member 4 [OS=Homo sapiens]	1	127.4	-0.55	0.907865
AFG3L2	Q9Y4W6	AFG3-like protein 2 [OS=Homo sapiens]	31	88.5	0.24	0.907865
AFTPH	Q6ULP2	Aftiphilin [OS=Homo sapiens]	18	102.1	0.49	0.907865
AGA	P20933	N(4)-(beta-N-acetylglucosaminyl)-L-asparaginase [OS=Homo sapiens]	6	37.2	-0.58	0.907865
AGAP3	Q96P47	Arf-GAP with GTPase, ANK repeat and PH domain-containing protein 3 [OS=Homo sapiens]	10	95	0.73	0.907865
AGFG1	P52594	Arf-GAP domain and FG repeat-containing protein 1 [OS=Homo sapiens]	21	58.2	0.19	0.910345
AGK	Q53H12	Acylglycerol kinase, mitochondrial [OS=Homo sapiens]	39	47.1	-0.1	0.998261
AGL	P35573	Glycogen debranching enzyme [OS=Homo sapiens]	6	174.7	0.54	0.907865
AGO1	Q9UL18	Protein argonaute-1 [OS=Homo sapiens]	13	97.2	0.02	0.944992
AGO2	Q9UKV8	Protein argonaute-2 [OS=Homo sapiens]	7	97.1	0.71	0.907865
AGPAT1	Q99943	1-acyl-sn-glycerol-3-phosphate acyltransferase alpha [OS=Homo sapiens]	11	31.7	-0.41	0.912233
AGPAT2	O15120	1-acyl-sn-glycerol-3-phosphate acyltransferase beta [OS=Homo sapiens]	7	30.9	-0.51	0.907865
AGPAT3	Q9NRZ7	1-acyl-sn-glycerol-3-phosphate acyltransferase gamma [OS=Homo sapiens]	18	43.4	-0.49	0.907865
AGPAT4	Q9NRZ5	1-acyl-sn-glycerol-3-phosphate acyltransferase delta [OS=Homo sapiens]	2	44	-0.36	0.918732
AGPS	O00116	Alkyldihydroxyacetonephosphate synthase, peroxisomal [OS=Homo sapiens]	40	72.9	0.15	0.91376
AGRN	O00468	Agrin [OS=Homo sapiens]	4	217.2	-0.69	0.907865
AGTRAP	Q6RW13	Type-1 angiotensin II receptor-associated protein [OS=Homo sapiens]	25	17.4	-0.87	0.907865
AHCTF1	Q8WYP5	Protein ELYS [OS=Homo sapiens]	5	252.3	-6.64	2.63679e-16
AHCY	P23526	Adenosylhomocysteinase [OS=Homo sapiens]	43	47.7	1.04	0.907865
AHCYL1	O43865	S-adenosylhomocysteine hydrolase-like protein 1 [OS=Homo sapiens]	39	58.9	0.95	0.907865
AHNAK	Q09666	Neuroblast differentiation-associated protein AHNAK [OS=Homo sapiens]	76	628.7	0.23	0.907973
AHNAK2	Q8IVF2	Protein AHNAK2 [OS=Homo sapiens]	18	616.2	0.33	0.907865
AHSA1	O95433	Activator of 90 kDa heat shock protein ATPase homolog 1 [OS=Homo sapiens]	72	38.3	0.78	0.907865
AIDA	Q96BJ3	Axin interactor, dorsalization-associated protein [OS=Homo sapiens]	28	35	0.18	0.908286
AIF1	P55008	Allograft inflammatory factor 1 [OS=Homo sapiens]	52	16.7	-0.04	0.971732
AIFM1	O95831	Apoptosis-inducing factor 1, mitochondrial [OS=Homo sapiens]	44	66.9	-0.44	0.907973
AIFM2	Q9BRQ8	Ferroptosis suppressor protein 1 [OS=Homo sapiens]	41	40.5	-0.12	0.991563
AIMP1	Q12904	Aminoacyl tRNA synthase complex-interacting multifunctional protein 1 [OS=Homo sapiens]	51	34.3	0.32	0.907865
AIMP2	Q13155	Aminoacyl tRNA synthase complex-interacting multifunctional protein 2 [OS=Homo sapiens]	39	35.3	0.43	0.907865
AIP	O00170	AH receptor-interacting protein [OS=Homo sapiens]	29	37.6	0.56	0.907865
AK1	P00568	Adenylate kinase isoenzyme 1 [OS=Homo sapiens]	9	21.6	0.31	0.907865
AK2	P54819	Adenylate kinase 2, mitochondrial [OS=Homo sapiens]	75	26.5	-0.57	0.907865
AK3	Q9UIJ7	GTP:AMP phosphotransferase AK3, mitochondrial [OS=Homo sapiens]	78	25.6	-0.61	0.907865
AK4	P27144	Adenylate kinase 4, mitochondrial [OS=Homo sapiens]	47	25.3	-0.31	0.921971
AK6	Q9Y3D8	Adenylate kinase isoenzyme 6 [OS=Homo sapiens]	5	20	-0.85	0.907865
AKAP13	Q12802	A-kinase anchor protein 13 [OS=Homo sapiens]	11	307.4	-0.13	0.98556
AKAP2	Q9Y2D5	A-kinase anchor protein 2 [OS=Homo sapiens]	6	94.6	-0.36	0.916145
AKAP8	O43823	A-kinase anchor protein 8 [OS=Homo sapiens]	8	76.1	-0.66	0.907865
AKAP8L	Q9ULX6	A-kinase anchor protein 8-like [OS=Homo sapiens]	11	71.6	-0.19	0.968691
AKAP9	Q99996	A-kinase anchor protein 9 [OS=Homo sapiens]	2	452.7	-0.33	0.925341
AKR1A1	P14550	Aldo-keto reductase family 1 member A1 [OS=Homo sapiens]	55	36.6	0.99	0.907865
AKR1B1	P15121	Aldo-keto reductase family 1 member B1 [OS=Homo sapiens]	52	35.8	1.02	0.907865
AKR1C1	Q04828	Aldo-keto reductase family 1 member C1 [OS=Homo sapiens]	26	36.8	1.24	0.588562
AKR1C3	P42330	Aldo-keto reductase family 1 member C3 [OS=Homo sapiens]	29	36.8	1.07	0.907865
AKR1E2	Q96JD6	1,5-anhydro-D-fructose reductase [OS=Homo sapiens]	3	36.6	0.57	0.907865
AKR7A2	O43488	Aflatoxin B1 aldehyde reductase member 2 [OS=Homo sapiens]	30	39.6	0.69	0.907865
AKT1S1	Q96B36	Proline-rich AKT1 substrate 1 [OS=Homo sapiens]	14	27.4	-0.53	0.907865
AKT2	P31751	RAC-beta serine/threonine-protein kinase [OS=Homo sapiens]	4	55.7	0.08	0.930836
ALAD	P13716	Delta-aminolevulinic acid dehydratase [OS=Homo sapiens]	27	36.3	0.84	0.907865
ALB	P02768	Albumin [OS=Homo sapiens]	2	69.3	-0.26	0.946689
ALCAM	Q13740	CD166 antigen [OS=Homo sapiens]	45	65.1	-2.79	0.000811338
ALDH16A1	Q8IZ83	Aldehyde dehydrogenase family 16 member A1 [OS=Homo sapiens]	25	85.1	0.68	0.907865
ALDH1A1	P00352	Aldehyde dehydrogenase 1A1 [OS=Homo sapiens]	54	54.8	1.05	0.907865
ALDH1A2	O94788	Retinal dehydrogenase 2 [OS=Homo sapiens]	41	56.7	0.72	0.907865
ALDH1B1	P30837	Aldehyde dehydrogenase X, mitochondrial [OS=Homo sapiens]	16	57.2	-0.5	0.907865
ALDH2	P05091	Aldehyde dehydrogenase, mitochondrial [OS=Homo sapiens]	51	56.3	-0.23	0.950998
ALDH3A2	P51648	Aldehyde dehydrogenase family 3 member A2 [OS=Homo sapiens]	37	54.8	-0.2	0.960563
ALDH3B1	P43353	Aldehyde dehydrogenase family 3 member B1 [OS=Homo sapiens]	30	51.8	-0.13	0.987835
ALDH4A1	P30038	Delta-1-pyrroline-5-carboxylate dehydrogenase, mitochondrial [OS=Homo sapiens]	41	61.7	-0.32	0.920725
ALDH5A1	P51649	Succinate-semialdehyde dehydrogenase, mitochondrial [OS=Homo sapiens]	5	57.2	0.26	0.907865
ALDH6A1	Q02252	Methylmalonate-semialdehyde dehydrogenase [acylating], mitochondrial [OS=Homo sapiens]	19	57.8	0	0.951971
ALDH7A1	P49419	Alpha-aminoadipic semialdehyde dehydrogenase [OS=Homo sapiens]	7	58.5	6.64	2.63679e-16
ALDH9A1	P49189	4-trimethylaminobutyraldehyde dehydrogenase [OS=Homo sapiens]	44	53.8	0.69	0.907865
ALDOA	P04075	Fructose-bisphosphate aldolase A [OS=Homo sapiens]	71	39.4	1.02	0.907865
ALDOC	P09972	Fructose-bisphosphate aldolase C [OS=Homo sapiens]	20	39.4	0.78	0.907865
ALG1	Q9BT22	Chitobiosyldiphosphodolichol beta-mannosyltransferase [OS=Homo sapiens]	18	52.5	-0.5	0.907865
ALG13	Q9NP73	Putative bifunctional UDP-N-acetylglucosamine transferase and deubiquitinase ALG13 [OS=Homo sapiens]	4	126	-0.94	0.907865
ALG2	Q9H553	Alpha-1,3/1,6-mannosyltransferase ALG2 [OS=Homo sapiens]	22	47.1	-0.17	0.969594
ALG3	Q92685	Dol-P-Man:Man(5)GlcNAc(2)-PP-Dol alpha-1,3-mannosyltransferase [OS=Homo sapiens]	3	50.1	-0.47	0.907865
ALG5	Q9Y673	Dolichyl-phosphate beta-glucosyltransferase [OS=Homo sapiens]	27	36.9	-0.54	0.907865
ALG9	Q9H6U8	Alpha-1,2-mannosyltransferase ALG9 [OS=Homo sapiens]	7	69.8	-0.64	0.907865
ALOX5	P09917	Polyunsaturated fatty acid 5-lipoxygenase [OS=Homo sapiens]	25	77.9	0.45	0.907865
ALOX5AP	P20292	Arachidonate 5-lipoxygenase-activating protein [OS=Homo sapiens]	37	18.1	-0.54	0.907865
ALYREF	Q86V81	THO complex subunit 4 [OS=Homo sapiens]	44	26.9	-0.69	0.907865
AMDHD2	Q9Y303	N-acetylglucosamine-6-phosphate deacetylase [OS=Homo sapiens]	13	43.7	0.2	0.908099
AMFR	Q9UKV5	E3 ubiquitin-protein ligase AMFR [OS=Homo sapiens]	16	72.9	-0.3	0.933018
AMPD2	Q01433	AMP deaminase 2 [OS=Homo sapiens]	16	100.6	0.74	0.907865
AMPD3	Q01432	AMP deaminase 3 [OS=Homo sapiens]	38	88.8	0.7	0.907865
ANAPC7	Q9UJX3	Anaphase-promoting complex subunit 7 [OS=Homo sapiens]	6	63.1	-0.21	0.964311
ANGEL1	Q9UNK9	Protein angel homolog 1 [OS=Homo sapiens]	2	75.2	-0.63	0.907865
ANKFY1	Q9P2R3	Rabankyrin-5 [OS=Homo sapiens]	29	128.3	0.33	0.907865
ANKHD1	Q8IWZ3	Ankyrin repeat and KH domain-containing protein 1 [OS=Homo sapiens]	4	269.3	-0.31	0.925058
ANKLE2	Q86XL3	Ankyrin repeat and LEM domain-containing protein 2 [OS=Homo sapiens]	21	104.1	-0.74	0.907865
ANKMY2	Q8IV38	Ankyrin repeat and MYND domain-containing protein 2 [OS=Homo sapiens]	2	49.3	0.35	0.907865
ANKRD13A	Q8IZ07	Ankyrin repeat domain-containing protein 13A [OS=Homo sapiens]	8	67.6	0.13	0.916145
ANKRD17	O75179	Ankyrin repeat domain-containing protein 17 [OS=Homo sapiens]	3	274.1	0.03	0.946689
ANKRD22	Q5VYY1	Ankyrin repeat domain-containing protein 22 [OS=Homo sapiens]	12	21.8	-0.14	0.994637
ANKRD30A	Q9BXX3	Ankyrin repeat domain-containing protein 30A [OS=Homo sapiens]	1	158.7	0.91	0.907865
ANKRD44	Q8N8A2	Serine/threonine-protein phosphatase 6 regulatory ankyrin repeat subunit B [OS=Homo sapiens]	19	107.5	0.2	0.908091
ANO10	Q9NW15	Anoctamin-10 [OS=Homo sapiens]	10	76.3	-0.26	0.946689
ANO6	Q4KMQ2	Anoctamin-6 [OS=Homo sapiens]	17	106.1	-0.18	0.967988
ANP32A	P39687	Acidic leucine-rich nuclear phosphoprotein 32 family member A [OS=Homo sapiens]	47	28.6	0.79	0.907865
ANP32B	Q92688	Acidic leucine-rich nuclear phosphoprotein 32 family member B [OS=Homo sapiens]	36	28.8	0.62	0.907865
ANP32E	Q9BTT0	Acidic leucine-rich nuclear phosphoprotein 32 family member E [OS=Homo sapiens]	16	30.7	6.64	2.63679e-16
ANPEP	P15144	Aminopeptidase N [OS=Homo sapiens]	45	109.5	-1.17	0.907865
ANTXR2	P58335	Anthrax toxin receptor 2 [OS=Homo sapiens]	10	53.6	-1.07	0.907865
ANXA1	P04083	Annexin A1 [OS=Homo sapiens]	73	38.7	0.91	0.907865
ANXA11	P50995	Annexin A11 [OS=Homo sapiens]	43	54.4	0.81	0.907865
ANXA2	P07355	Annexin A2 [OS=Homo sapiens]	78	38.6	0.86	0.907865
ANXA4	P09525	Annexin A4 [OS=Homo sapiens]	71	35.9	0.92	0.907865
ANXA5	P08758	Annexin A5 [OS=Homo sapiens]	77	35.9	0.79	0.907865
ANXA6	P08133	Annexin A6 [OS=Homo sapiens]	53	75.8	0.69	0.907865
ANXA7	P20073	Annexin A7 [OS=Homo sapiens]	34	52.7	0.49	0.907865
AP1AR	Q63HQ0	AP-1 complex-associated regulatory protein [OS=Homo sapiens]	7	34.3	-0.43	0.908099
AP1B1	Q10567	AP-1 complex subunit beta-1 [OS=Homo sapiens]	55	104.5	-0.16	0.975425
AP1G1	O43747	AP-1 complex subunit gamma-1 [OS=Homo sapiens]	30	91.3	0.35	0.907865
AP1G2	O75843	AP-1 complex subunit gamma-like 2 [OS=Homo sapiens]	2	87.1	6.64	2.63679e-16
AP1M1	Q9BXS5	AP-1 complex subunit mu-1 [OS=Homo sapiens]	43	48.6	0.29	0.907865
AP1S1	P61966	AP-1 complex subunit sigma-1A [OS=Homo sapiens]	16	18.7	0.42	0.907865
AP1S2	P56377	AP-1 complex subunit sigma-2 [OS=Homo sapiens]	33	18.6	0.4	0.907865
AP2A1	O95782	AP-2 complex subunit alpha-1 [OS=Homo sapiens]	59	107.5	-0.45	0.907865
AP2A2	O94973	AP-2 complex subunit alpha-2 [OS=Homo sapiens]	52	103.9	-0.4	0.908099
AP2B1	P63010	AP-2 complex subunit beta [OS=Homo sapiens]	54	104.5	-0.5	0.907865
AP2M1	Q96CW1	AP-2 complex subunit mu [OS=Homo sapiens]	50	49.6	-0.49	0.907865
AP2S1	P53680	AP-2 complex subunit sigma [OS=Homo sapiens]	37	17	-0.47	0.907865
AP3B1	O00203	AP-3 complex subunit beta-1 [OS=Homo sapiens]	31	121.2	0.43	0.907865
AP3D1	O14617	AP-3 complex subunit delta-1 [OS=Homo sapiens]	27	130.1	0.44	0.907865
AP3M1	Q9Y2T2	AP-3 complex subunit mu-1 [OS=Homo sapiens]	48	46.9	0.36	0.907865
AP3S1	Q92572	AP-3 complex subunit sigma-1 [OS=Homo sapiens]	27	21.7	0.4	0.907865
AP3S2	P59780	AP-3 complex subunit sigma-2 [OS=Homo sapiens]	16	22	0.1	0.917726
AP4B1	Q9Y6B7	AP-4 complex subunit beta-1 [OS=Homo sapiens]	3	83.2	0.53	0.907865
AP5M1	Q9H0R1	AP-5 complex subunit mu-1 [OS=Homo sapiens]	4	54.7	-0.12	0.998101
AP5Z1	O43299	AP-5 complex subunit zeta-1 [OS=Homo sapiens]	3	88.5	-0.06	0.968663
APAF1	O14727	Apoptotic protease-activating factor 1 [OS=Homo sapiens]	1	141.7	6.64	2.63679e-16
APBB1IP	Q7Z5R6	Amyloid beta A4 precursor protein-binding family B member 1-interacting protein [OS=Homo sapiens]	25	73.1	0.92	0.907865
APEH	P13798	Acylamino-acid-releasing enzyme [OS=Homo sapiens]	41	81.2	0.72	0.907865
APEX1	P27695	DNA-(apurinic or apyrimidinic site) endonuclease [OS=Homo sapiens]	58	35.5	0.78	0.907865
API5	Q9BZZ5	Apoptosis inhibitor 5 [OS=Homo sapiens]	42	59	0.14	0.914983
APIP	Q96GX9	Methylthioribulose-1-phosphate dehydratase [OS=Homo sapiens]	13	27.1	0.73	0.907865
APLP2	Q06481	Amyloid beta precursor like protein 2 [OS=Homo sapiens]	22	86.9	-0.93	0.907865
APMAP	Q9HDC9	Adipocyte plasma membrane-associated protein [OS=Homo sapiens]	48	46.5	-0.52	0.907865
APOBEC3C	Q9NRW3	DNA dC->dU-editing enzyme APOBEC-3C [OS=Homo sapiens]	22	22.8	0.28	0.907865
APOBR	Q0VD83	Apolipoprotein B receptor [OS=Homo sapiens]	53	115.6	-0.48	0.907865
APOC1	P02654	Apolipoprotein C-I [OS=Homo sapiens]	24	9.3	-0.64	0.907865
APOC2	P02655	Apolipoprotein C-II [OS=Homo sapiens]	50	11.3	-0.66	0.907865
APOE	P02649	Apolipoprotein E [OS=Homo sapiens]	72	36.1	-0.7	0.907865
APOL2	Q9BQE5	Apolipoprotein L2 [OS=Homo sapiens]	42	37.1	-0.46	0.907865
APOO	Q9BUR5	MICOS complex subunit MIC26 [OS=Homo sapiens]	34	22.3	-0.55	0.907865
APOOL	Q6UXV4	MICOS complex subunit MIC27 [OS=Homo sapiens]	31	29.1	0.05	0.940176
APP	P05067	Amyloid-beta precursor protein [OS=Homo sapiens]	5	86.9	-0.78	0.907865
APPL1	Q9UKG1	DCC-interacting protein 13-alpha [OS=Homo sapiens]	39	79.6	0.77	0.907865
APRT	P07741	Adenine phosphoribosyltransferase [OS=Homo sapiens]	54	19.6	0.46	0.907865
ARAF	P10398	Serine/threonine-protein kinase A-Raf [OS=Homo sapiens]	4	67.5	0.89	0.907865
ARAP1	Q96P48	Arf-GAP with Rho-GAP domain, ANK repeat and PH domain-containing protein 1 [OS=Homo sapiens]	22	162.1	0.65	0.907865
ARCN1	P48444	Coatomer subunit delta [OS=Homo sapiens]	49	57.2	0.46	0.907865
ARF1	P84077	ADP-ribosylation factor 1 [OS=Homo sapiens]	80	20.7	0.27	0.907865
ARF3	P61204	ADP-ribosylation factor 3 [OS=Homo sapiens]	80	20.6	0.56	0.907865
ARF4	P18085	ADP-ribosylation factor 4 [OS=Homo sapiens]	81	20.5	0.64	0.907865
ARF5	P84085	ADP-ribosylation factor 5 [OS=Homo sapiens]	78	20.5	0.38	0.907865
ARF6	P62330	ADP-ribosylation factor 6 [OS=Homo sapiens]	72	20.1	-0.22	0.954238
ARFGAP1	Q8N6T3	ADP-ribosylation factor GTPase-activating protein 1 [OS=Homo sapiens]	34	44.6	0.51	0.907865
ARFGAP2	Q8N6H7	ADP-ribosylation factor GTPase-activating protein 2 [OS=Homo sapiens]	29	56.7	0.52	0.907865
ARFGAP3	Q9NP61	ADP-ribosylation factor GTPase-activating protein 3 [OS=Homo sapiens]	20	56.9	0.76	0.907865
ARFGEF1	Q9Y6D6	Brefeldin A-inhibited guanine nucleotide-exchange protein 1 [OS=Homo sapiens]	7	208.6	0.44	0.907865
ARFGEF2	Q9Y6D5	Brefeldin A-inhibited guanine nucleotide-exchange protein 2 [OS=Homo sapiens]	8	201.9	0.41	0.907865
ARFIP1	P53367	Arfaptin-1 [OS=Homo sapiens]	48	41.7	0.83	0.907865
ARGLU1	Q9NWB6	Arginine and glutamate-rich protein 1 [OS=Homo sapiens]	14	33.2	-0.4	0.908099
ARHGAP1	Q07960	Rho GTPase-activating protein 1 [OS=Homo sapiens]	44	50.4	0.78	0.907865
ARHGAP10	A1A4S6	Rho GTPase-activating protein 10 [OS=Homo sapiens]	13	89.3	0.5	0.907865
ARHGAP15	Q53QZ3	Rho GTPase-activating protein 15 [OS=Homo sapiens]	7	54.5	0.77	0.907865
ARHGAP17	Q68EM7	Rho GTPase-activating protein 17 [OS=Homo sapiens]	15	95.4	0.79	0.907865
ARHGAP18	Q8N392	Rho GTPase-activating protein 18 [OS=Homo sapiens]	50	74.9	0.65	0.907865
ARHGAP22	Q7Z5H3	Rho GTPase-activating protein 22 [OS=Homo sapiens]	5	76.7	-0.62	0.907865
ARHGAP25	P42331	Rho GTPase-activating protein 25 [OS=Homo sapiens]	41	73.4	0.73	0.907865
ARHGAP26	Q9UNA1	Rho GTPase-activating protein 26 [OS=Homo sapiens]	3	92.2	-0.01	0.960046
ARHGAP30	Q7Z6I6	Rho GTPase-activating protein 30 [OS=Homo sapiens]	11	118.5	0.49	0.907865
ARHGAP31	Q2M1Z3	Rho GTPase-activating protein 31 [OS=Homo sapiens]	17	156.9	0.15	0.916096
ARHGAP4	P98171	Rho GTPase-activating protein 4 [OS=Homo sapiens]	11	105	1.38	0.429689
ARHGAP45	Q92619	Rho GTPase-activating protein 45 [OS=Homo sapiens]	10	124.5	0.46	0.907865
ARHGAP9	Q9BRR9	Rho GTPase-activating protein 9 [OS=Homo sapiens]	10	83.2	-0.24	0.957863
ARHGDIA	P52565	Rho GDP-dissociation inhibitor 1 [OS=Homo sapiens]	39	23.2	0.93	0.907865
ARHGDIB	P52566	Rho GDP-dissociation inhibitor 2 [OS=Homo sapiens]	66	23	0.77	0.907865
ARHGEF1	Q92888	Rho guanine nucleotide exchange factor 1 [OS=Homo sapiens]	29	102.4	0.16	0.91376
ARHGEF10L	Q9HCE6	Rho guanine nucleotide exchange factor 10-like protein [OS=Homo sapiens]	4	140.3	-0.5	0.907865
ARHGEF11	O15085	Rho guanine nucleotide exchange factor 11 [OS=Homo sapiens]	9	167.6	-0.37	0.914317
ARHGEF18	Q6ZSZ5	Rho guanine nucleotide exchange factor 18 [OS=Homo sapiens]	3	151.5	0.28	0.907865
ARHGEF2	Q92974	Rho guanine nucleotide exchange factor 2 [OS=Homo sapiens]	45	111.5	-0.16	0.972765
ARHGEF40	Q8TER5	Rho guanine nucleotide exchange factor 40 [OS=Homo sapiens]	7	164.6	0.28	0.907865
ARHGEF6	Q15052	Rho guanine nucleotide exchange factor 6 [OS=Homo sapiens]	14	87.4	0.43	0.907865
ARHGEF7	Q14155	Rho guanine nucleotide exchange factor 7 [OS=Homo sapiens]	13	90	0.44	0.907865
ARID1A	O14497	AT-rich interactive domain-containing protein 1A [OS=Homo sapiens]	2	241.9	-0.44	0.908099
ARID3A	Q99856	AT-rich interactive domain-containing protein 3A [OS=Homo sapiens]	14	62.9	-0.18	0.979571
ARIH1	Q9Y4X5	E3 ubiquitin-protein ligase ARIH1 [OS=Homo sapiens]	8	64.1	6.64	2.63679e-16
ARL1	P40616	ADP-ribosylation factor-like protein 1 [OS=Homo sapiens]	40	20.4	-0.26	0.944992
ARL15	Q9NXU5	ADP-ribosylation factor-like protein 15 [OS=Homo sapiens]	24	22.9	-0.52	0.907865
ARL2	P36404	ADP-ribosylation factor-like protein 2 [OS=Homo sapiens]	17	20.9	-0.62	0.907865
ARL3	P36405	ADP-ribosylation factor-like protein 3 [OS=Homo sapiens]	66	20.4	0.6	0.907865
ARL6IP1	Q15041	ADP-ribosylation factor-like protein 6-interacting protein 1 [OS=Homo sapiens]	23	23.3	-0.24	0.947845
ARL6IP4	Q66PJ3	ADP-ribosylation factor-like protein 6-interacting protein 4 [OS=Homo sapiens]	16	26.4	0.88	0.907865
ARL6IP5	O75915	PRA1 family protein 3 [OS=Homo sapiens]	24	21.6	-0.51	0.907865
ARL6IP6	Q8N6S5	ADP-ribosylation factor-like protein 6-interacting protein 6 [OS=Homo sapiens]	5	24.7	-0.7	0.907865
ARL8A	Q96BM9	ADP-ribosylation factor-like protein 8A [OS=Homo sapiens]	45	21.4	-0.19	0.957863
ARL8B	Q9NVJ2	ADP-ribosylation factor-like protein 8B [OS=Homo sapiens]	51	21.5	-0.03	0.969339
ARMC1	Q9NVT9	Armadillo repeat-containing protein 1 [OS=Homo sapiens]	13	31.3	-0.69	0.907865
ARMC10	Q8N2F6	Armadillo repeat-containing protein 10 [OS=Homo sapiens]	20	37.5	0.04	0.941523
ARMC8	Q8IUR7	Armadillo repeat-containing protein 8 [OS=Homo sapiens]	13	75.5	-0.33	0.925058
ARMC9	Q7Z3E5	LisH domain-containing protein ARMC9 [OS=Homo sapiens]	4	91.8	0.36	0.907865
ARMCX3	Q9UH62	Armadillo repeat-containing X-linked protein 3 [OS=Homo sapiens]	8	42.5	-0.2	0.965991
ARMT1	Q9H993	Damage-control phosphatase ARMT1 [OS=Homo sapiens]	33	51.1	0.75	0.907865
ARPC1B	O15143	Actin-related protein 2/3 complex subunit 1B [OS=Homo sapiens]	58	40.9	0.71	0.907865
ARPC2	O15144	Actin-related protein 2/3 complex subunit 2 [OS=Homo sapiens]	63	34.3	0.55	0.907865
ARPC3	O15145	Actin-related protein 2/3 complex subunit 3 [OS=Homo sapiens]	49	20.5	0.46	0.907865
ARPC4	P59998	Actin-related protein 2/3 complex subunit 4 [OS=Homo sapiens]	63	19.7	0.61	0.907865
ARPC5	O15511	Actin-related protein 2/3 complex subunit 5 [OS=Homo sapiens]	68	16.3	0.36	0.907865
ARPC5L	Q9BPX5	Actin-related protein 2/3 complex subunit 5-like protein [OS=Homo sapiens]	46	16.9	0.08	0.935814
ARPIN	Q7Z6K5	Arpin [OS=Homo sapiens]	38	24.9	0.44	0.907865
ARPP19	P56211	cAMP-regulated phosphoprotein 19 [OS=Homo sapiens]	33	12.3	0.46	0.907865
ARRB1	P49407	Beta-arrestin-1 [OS=Homo sapiens]	34	47	0.44	0.907865
ARRB2	P32121	Beta-arrestin-2 [OS=Homo sapiens]	24	46.1	0.23	0.907973
ARSA	P15289	Arylsulfatase A [OS=Homo sapiens]	21	53.6	-0.26	0.939678
ARSB	P15848	Arylsulfatase B [OS=Homo sapiens]	21	59.6	-0.53	0.907865
ASAH1	Q13510	Acid ceramidase [OS=Homo sapiens]	49	44.6	-0.55	0.907865
ASAP1	Q9ULH1	Arf-GAP with SH3 domain, ANK repeat and PH domain-containing protein 1 [OS=Homo sapiens]	35	125.4	0.55	0.907865
ASCC2	Q9H1I8	Activating signal cointegrator 1 complex subunit 2 [OS=Homo sapiens]	13	86.3	0.39	0.907865
ASCC3	Q8N3C0	Activating signal cointegrator 1 complex subunit 3 [OS=Homo sapiens]	3	251.3	0.68	0.907865
ASDURF	L0R819	ASNSD1 upstream open reading frame protein [OS=Homo sapiens]	21	11.2	0.25	0.907865
ASH2L	Q9UBL3	Set1/Ash2 histone methyltransferase complex subunit ASH2 [OS=Homo sapiens]	8	68.7	-0.43	0.909136
ASL	P04424	Argininosuccinate lyase [OS=Homo sapiens]	11	51.6	1.09	0.907865
ASPH	Q12797	Aspartyl/asparaginyl beta-hydroxylase [OS=Homo sapiens]	41	85.8	-0.59	0.907865
ASPSCR1	Q9BZE9	Tether containing UBX domain for GLUT4 [OS=Homo sapiens]	18	60.1	0.26	0.907865
ATAD1	Q8NBU5	Outer mitochondrial transmembrane helix translocase [OS=Homo sapiens]	23	40.7	-0.36	0.917726
ATAD3B	Q5T9A4	ATPase family AAA domain-containing protein 3B [OS=Homo sapiens]	4	72.5	0.08	0.919459
ATE1	O95260	Arginyl-tRNA--protein transferase 1 [OS=Homo sapiens]	3	59.1	0.45	0.907865
ATF7	P17544	Cyclic AMP-dependent transcription factor ATF-7 [OS=Homo sapiens]	4	51.7	-6.64	2.63679e-16
ATG3	Q9NT62	Ubiquitin-like-conjugating enzyme ATG3 [OS=Homo sapiens]	37	35.8	0.6	0.907865
ATG5	Q9H1Y0	Autophagy protein 5 [OS=Homo sapiens]	8	32.4	0.82	0.907865
ATG7	O95352	Ubiquitin-like modifier-activating enzyme ATG7 [OS=Homo sapiens]	43	77.9	0.71	0.907865
ATG9A	Q7Z3C6	Autophagy-related protein 9A [OS=Homo sapiens]	12	94.4	-0.32	0.929209
ATIC	P31939	Bifunctional purine biosynthesis protein ATIC [OS=Homo sapiens]	67	64.6	0.95	0.907865
ATL1	Q8WXF7	Atlastin-1 [OS=Homo sapiens]	23	63.5	-0.48	0.907865
ATL2	Q8NHH9	Atlastin-2 [OS=Homo sapiens]	8	66.2	-0.12	0.997692
ATL3	Q6DD88	Atlastin-3 [OS=Homo sapiens]	50	60.5	-0.38	0.912233
ATM	Q13315	Serine-protein kinase ATM [OS=Homo sapiens]	2	350.5	6.64	2.63679e-16
ATOX1	O00244	Copper transport protein ATOX1 [OS=Homo sapiens]	74	7.4	1.24	0.693137
ATP11A	P98196	Phospholipid-transporting ATPase IH [OS=Homo sapiens]	12	129.7	-0.35	0.91376
ATP13A1	Q9HD20	Endoplasmic reticulum transmembrane helix translocase [OS=Homo sapiens]	35	132.9	-0.43	0.907973
ATP13A3	Q9H7F0	Polyamine-transporting ATPase 13A3 [OS=Homo sapiens]	17	138	-0.48	0.907865
ATP1A1	P05023	Sodium/potassium-transporting ATPase subunit alpha-1 [OS=Homo sapiens]	51	112.8	-0.45	0.907865
ATP1B1	P05026	Sodium/potassium-transporting ATPase subunit beta-1 [OS=Homo sapiens]	41	35	-0.47	0.907865
ATP1B2	P14415	Sodium/potassium-transporting ATPase subunit beta-2 [OS=Homo sapiens]	16	33.3	-0.75	0.907865
ATP1B3	P54709	Sodium/potassium-transporting ATPase subunit beta-3 [OS=Homo sapiens]	45	31.5	-0.43	0.907973
ATP2A2	P16615	Sarcoplasmic/endoplasmic reticulum calcium ATPase 2 [OS=Homo sapiens]	41	114.7	-0.38	0.912331
ATP2A3	Q93084	Sarcoplasmic/endoplasmic reticulum calcium ATPase 3 [OS=Homo sapiens]	31	109.2	-0.25	0.945897
ATP2B1	P20020	Plasma membrane calcium-transporting ATPase 1 [OS=Homo sapiens]	30	134.6	-0.34	0.914983
ATP2B2	Q01814	Plasma membrane calcium-transporting ATPase 2 [OS=Homo sapiens]	12	136.8	0.57	0.907865
ATP2B4	P23634	Plasma membrane calcium-transporting ATPase 4 [OS=Homo sapiens]	32	137.8	-0.45	0.907865
ATP2C1	P98194	Calcium-transporting ATPase type 2C member 1 [OS=Homo sapiens]	28	100.5	-0.64	0.907865
ATP5F1A	P25705	ATP synthase subunit alpha, mitochondrial [OS=Homo sapiens]	53	59.7	0.14	0.916145
ATP5F1B	P06576	ATP synthase subunit beta, mitochondrial [OS=Homo sapiens]	73	56.5	-0.27	0.938624
ATP5F1C	P36542	ATP synthase subunit gamma, mitochondrial [OS=Homo sapiens]	30	33	0.13	0.918728
ATP5F1D	P30049	ATP synthase subunit delta, mitochondrial [OS=Homo sapiens]	17	17.5	-0.69	0.907865
ATP5F1E	P56381	ATP synthase subunit epsilon, mitochondrial [OS=Homo sapiens]	29	5.8	-0.57	0.907865
ATP5IF1	Q9UII2	ATPase inhibitor, mitochondrial [OS=Homo sapiens]	26	12.2	-0.54	0.907865
ATP5ME	P56385	ATP synthase subunit e, mitochondrial [OS=Homo sapiens]	57	7.9	-0.73	0.907865
ATP5MF	P56134	ATP synthase subunit f, mitochondrial [OS=Homo sapiens]	26	10.9	-0.39	0.910345
ATP5MG	O75964	ATP synthase subunit g, mitochondrial [OS=Homo sapiens]	56	11.4	-0.4	0.908099
ATP5MJ	P56378	ATP synthase subunit ATP5MJ, mitochondrial [OS=Homo sapiens]	12	6.7	-0.2	0.960007
ATP5MK	Q96IX5	ATP synthase membrane subunit K, mitochondrial [OS=Homo sapiens]	45	6.5	-0.76	0.907865
ATP5PB	P24539	ATP synthase F(0) complex subunit B1, mitochondrial [OS=Homo sapiens]	40	28.9	0.14	0.914861
ATP5PD	O75947	ATP synthase subunit d, mitochondrial [OS=Homo sapiens]	71	18.5	-0.74	0.907865
ATP5PF	P18859	ATP synthase-coupling factor 6, mitochondrial [OS=Homo sapiens]	56	12.6	-0.3	0.927206
ATP5PO	P48047	ATP synthase subunit O, mitochondrial [OS=Homo sapiens]	46	23.3	-0.38	0.912331
ATP6AP1	Q15904	V-type proton ATPase subunit S1 [OS=Homo sapiens]	24	52	-0.51	0.907865
ATP6AP2	O75787	Renin receptor [OS=Homo sapiens]	39	39	-0.56	0.907865
ATP6V0A1	Q93050	V-type proton ATPase 116 kDa subunit a 1 [OS=Homo sapiens]	36	96.4	-0.46	0.907865
ATP6V0A2	Q9Y487	V-type proton ATPase 116 kDa subunit a 2 [OS=Homo sapiens]	9	98	-0.45	0.907973
ATP6V0D1	P61421	V-type proton ATPase subunit d 1 [OS=Homo sapiens]	42	40.3	-0.44	0.907973
ATP6V0D2	Q8N8Y2	V-type proton ATPase subunit d 2 [OS=Homo sapiens]	45	40.4	0.01	0.958608
ATP6V1A	P38606	V-type proton ATPase catalytic subunit A [OS=Homo sapiens]	69	68.3	0.06	0.941523
ATP6V1B2	P21281	V-type proton ATPase subunit B, brain isoform [OS=Homo sapiens]	75	56.5	-0.05	0.979571
ATP6V1C1	P21283	V-type proton ATPase subunit C 1 [OS=Homo sapiens]	68	43.9	-0.04	0.976024
ATP6V1D	Q9Y5K8	V-type proton ATPase subunit D [OS=Homo sapiens]	66	28.2	-0.22	0.95228
ATP6V1E1	P36543	V-type proton ATPase subunit E 1 [OS=Homo sapiens]	63	26.1	-0.18	0.965292
ATP6V1F	Q16864	V-type proton ATPase subunit F [OS=Homo sapiens]	80	13.4	0.01	0.95823
ATP6V1G1	O75348	V-type proton ATPase subunit G 1 [OS=Homo sapiens]	49	13.7	0.03	0.947845
ATP6V1H	Q9UI12	V-type proton ATPase subunit H [OS=Homo sapiens]	57	55.8	0.1	0.92438
ATP7A	Q04656	Copper-transporting ATPase 1 [OS=Homo sapiens]	11	163.3	-0.42	0.910345
ATP8B4	Q8TF62	Probable phospholipid-transporting ATPase IM [OS=Homo sapiens]	8	135.8	-0.73	0.907865
ATP9B	O43861	Probable phospholipid-transporting ATPase IIB [OS=Homo sapiens]	15	129.2	-0.48	0.907865
ATXN10	Q9UBB4	Ataxin-10 [OS=Homo sapiens]	8	53.5	0.66	0.907865
ATXN2L	Q8WWM7	Ataxin-2-like protein [OS=Homo sapiens]	19	113.3	-0.02	0.964311
ATXN3	P54252	Ataxin-3 [OS=Homo sapiens]	3	41.2	0.85	0.907865
AUP1	Q9Y679	Lipid droplet-regulating VLDL assembly factor AUP1 [OS=Homo sapiens]	21	45.8	-0.5	0.907865
AVEN	Q9NQS1	Cell death regulator Aven [OS=Homo sapiens]	15	38.5	0.3	0.907865
AVL9	Q8NBF6	Late secretory pathway protein AVL9 homolog [OS=Homo sapiens]	8	71.9	0.74	0.907865
B2M	P61769	Beta-2-microglobulin [OS=Homo sapiens]	55	13.7	-0.65	0.907865
B3GAT3	O94766	Galactosylgalactosylxylosylprotein 3-beta-glucuronosyltransferase 3 [OS=Homo sapiens]	14	37.1	-0.45	0.907865
B3GLCT	Q6Y288	Beta-1,3-glucosyltransferase [OS=Homo sapiens]	22	56.5	-0.59	0.907865
B4GALT1	P15291	Beta-1,4-galactosyltransferase 1 [OS=Homo sapiens]	10	43.9	-0.64	0.907865
BABAM1	Q9NWV8	BRISC and BRCA1-A complex member 1 [OS=Homo sapiens]	20	36.5	0.26	0.907865
BABAM2	Q9NXR7	BRISC and BRCA1-A complex member 2 [OS=Homo sapiens]	8	43.5	0.48	0.907865
BAD	Q92934	Bcl2-associated agonist of cell death [OS=Homo sapiens]	16	18.4	-0.59	0.907865
BAG1	Q99933	BAG family molecular chaperone regulator 1 [OS=Homo sapiens]	11	38.8	0.09	0.918891
BAG2	O95816	BAG family molecular chaperone regulator 2 [OS=Homo sapiens]	33	23.8	-0.71	0.907865
BAG3	O95817	BAG family molecular chaperone regulator 3 [OS=Homo sapiens]	21	61.6	0.35	0.907865
BAG4	O95429	BAG family molecular chaperone regulator 4 [OS=Homo sapiens]	8	49.6	0.26	0.907865
BAG5	Q9UL15	BAG family molecular chaperone regulator 5 [OS=Homo sapiens]	23	51.2	0.04	0.938061
BAG6	P46379	Large proline-rich protein BAG6 [OS=Homo sapiens]	11	119.3	1.18	0.783489
BAIAP2	Q9UQB8	Brain-specific angiogenesis inhibitor 1-associated protein 2 [OS=Homo sapiens]	36	60.8	0.1	0.921971
BAK1	Q16611	Bcl-2 homologous antagonist/killer [OS=Homo sapiens]	29	23.4	-0.55	0.907865
BANF1	O75531	Barrier-to-autointegration factor [OS=Homo sapiens]	63	10.1	-0.24	0.947845
BAP18	Q8IXM2	Chromatin complexes subunit BAP18 [OS=Homo sapiens]	52	17.9	6.64	2.63679e-16
BASP1	P80723	Brain acid soluble protein 1 [OS=Homo sapiens]	79	22.7	-0.05	0.976657
BAX	Q07812	Apoptosis regulator BAX [OS=Homo sapiens]	37	21.2	0.24	0.907865
BAZ1B	Q9UIG0	Tyrosine-protein kinase BAZ1B [OS=Homo sapiens]	3	170.8	-0.13	0.996055
BCAP29	Q9UHQ4	B-cell receptor-associated protein 29 [OS=Homo sapiens]	28	28.3	-0.36	0.91376
BCAP31	P51572	B-cell receptor-associated protein 31 [OS=Homo sapiens]	37	28	-0.34	0.916145
BCAS2	O75934	Pre-mRNA-splicing factor SPF27 [OS=Homo sapiens]	48	26.1	-0.46	0.907865
BCAT1	P54687	Branched-chain-amino-acid aminotransferase, cytosolic [OS=Homo sapiens]	35	42.9	0.82	0.907865
BCAT2	O15382	Branched-chain-amino-acid aminotransferase, mitochondrial [OS=Homo sapiens]	20	44.3	-0.18	0.972765
BCCIP	Q9P287	BRCA2 and CDKN1A-interacting protein [OS=Homo sapiens]	3	36	6.64	2.63679e-16
BCHE	P06276	Cholinesterase [OS=Homo sapiens]	1	68.4	0.38	0.907865
BCKDHA	P12694	2-oxoisovalerate dehydrogenase subunit alpha, mitochondrial [OS=Homo sapiens]	14	50.4	-0.46	0.907973
BCKDK	O14874	[3-methyl-2-oxobutanoate dehydrogenase [lipoamide]] kinase, mitochondrial [OS=Homo sapiens]	20	46.3	-0.22	0.951889
BCL10	O95999	B-cell lymphoma/leukemia 10 [OS=Homo sapiens]	9	26.2	0.51	0.907865
BCL2A1	Q16548	Bcl-2-related protein A1 [OS=Homo sapiens]	6	20.1	-0.16	0.982438
BCL2L1	Q07817	Bcl-2-like protein 1 [OS=Homo sapiens]	12	26	0.23	0.907865
BCL2L13	Q9BXK5	Bcl-2-like protein 13 [OS=Homo sapiens]	48	52.7	-0.36	0.91376
BCLAF1	Q9NYF8	Bcl-2-associated transcription factor 1 [OS=Homo sapiens]	20	106.1	-0.47	0.907865
BDH1	Q02338	D-beta-hydroxybutyrate dehydrogenase, mitochondrial [OS=Homo sapiens]	31	38.1	-0.01	0.958608
BDH2	Q9BUT1	Dehydrogenase/reductase SDR family member 6 [OS=Homo sapiens]	4	26.7	1.01	0.907865
BECN1	Q14457	Beclin-1 [OS=Homo sapiens]	12	51.9	0.1	0.921698
BET1	O15155	BET1 homolog [OS=Homo sapiens]	25	13.3	-0.28	0.930836
BET1L	Q9NYM9	BET1-like protein [OS=Homo sapiens]	28	12.4	-0.65	0.907865
BICD2	Q8TD16	Protein bicaudal D homolog 2 [OS=Homo sapiens]	32	93.5	0.46	0.907865
BID	P55957	BH3-interacting domain death agonist [OS=Homo sapiens]	55	22	0.66	0.907865
BIN1	O00499	Myc box-dependent-interacting protein 1 [OS=Homo sapiens]	39	64.7	0.65	0.907865
BIN2	Q9UBW5	Bridging integrator 2 [OS=Homo sapiens]	36	61.8	0.42	0.907865
BIRC6	Q9NR09	Baculoviral IAP repeat-containing protein 6 [OS=Homo sapiens]	2	529.9	0.26	0.907865
BLMH	Q13867	Bleomycin hydrolase [OS=Homo sapiens]	27	52.5	0.61	0.907865
BLOC1S1	P78537	Biogenesis of lysosome-related organelles complex 1 subunit 1 [OS=Homo sapiens]	44	17.3	-0.06	0.979571
BLOC1S2	Q6QNY1	Biogenesis of lysosome-related organelles complex 1 subunit 2 [OS=Homo sapiens]	51	16	-0.11	0.998347
BLOC1S4	Q9NUP1	Biogenesis of lysosome-related organelles complex 1 subunit 4 [OS=Homo sapiens]	5	23.3	0.09	0.926734
BLOC1S5	Q8TDH9	Biogenesis of lysosome-related organelles complex 1 subunit 5 [OS=Homo sapiens]	20	21.6	0.32	0.907865
BLOC1S6	Q9UL45	Biogenesis of lysosome-related organelles complex 1 subunit 6 [OS=Homo sapiens]	24	19.7	0.7	0.907865
BLTP2	Q14667	Protein KIAA0100 [OS=Homo sapiens]	4	253.5	0.13	0.916145
BLTP3A	Q6BDS2	UHRF1-binding protein 1 [OS=Homo sapiens]	1	159.4	0.02	0.947845
BLTP3B	A0JNW5	UHRF1-binding protein 1-like [OS=Homo sapiens]	2	164.1	0.3	0.907865
BLVRA	P53004	Biliverdin reductase A [OS=Homo sapiens]	48	33.4	1.02	0.907865
BLVRB	P30043	Flavin reductase (NADPH) [OS=Homo sapiens]	66	22.1	0.99	0.907865
BMP2K	Q9NSY1	BMP-2-inducible protein kinase [OS=Homo sapiens]	12	129.1	-0.55	0.907865
BMS1	Q14692	Ribosome biogenesis protein BMS1 homolog [OS=Homo sapiens]	3	145.7	-0.2	0.972765
BNIP1	Q12981	Vesicle transport protein SEC20 [OS=Homo sapiens]	25	26.1	-0.5	0.907865
BNIP2	Q12982	BCL2/adenovirus E1B 19 kDa protein-interacting protein 2 [OS=Homo sapiens]	8	36	-6.64	2.63679e-16
BNIP3L	O60238	BCL2/adenovirus E1B 19 kDa protein-interacting protein 3-like [OS=Homo sapiens]	22	23.9	-0.61	0.907865
BOD1L1	Q8NFC6	Biorientation of chromosomes in cell division protein 1-like 1 [OS=Homo sapiens]	3	330.3	-0.25	0.954324
BOLA1	Q9Y3E2	BolA-like protein 1 [OS=Homo sapiens]	16	14.3	-1.06	0.907865
BOLA2; BOLA2B	Q9H3K6	BolA-like protein 2 [OS=Homo sapiens]	51	10.1	1.02	0.907865
BORCS5	Q969J3	BLOC-1-related complex subunit 5 [OS=Homo sapiens]	66	22.2	-0.21	0.957693
BORCS6	Q96GS4	BLOC-1-related complex subunit 6 [OS=Homo sapiens]	28	37.2	-0.21	0.964311
BORCS7	Q96B45	BLOC-1-related complex subunit 7 [OS=Homo sapiens]	71	11.7	-0.38	0.912233
BORCS8	Q96FH0	BLOC-1-related complex subunit 8 [OS=Homo sapiens]	37	13.4	-0.6	0.907865
BPHL	Q86WA6	Valacyclovir hydrolase [OS=Homo sapiens]	8	32.5	-1.51	0.696132
BPNT1	O95861	3'(2'),5'-bisphosphate nucleotidase 1 [OS=Homo sapiens]	54	33.4	0.87	0.907865
BPNT2	Q9NX62	Golgi-resident adenosine 3',5'-bisphosphate 3'-phosphatase [OS=Homo sapiens]	33	38.7	-0.44	0.907865
BRCC3	P46736	Lys-63-specific deubiquitinase BRCC36 [OS=Homo sapiens]	16	36	0.75	0.907865
BRD4	O60885	Bromodomain-containing protein 4 [OS=Homo sapiens]	8	152.1	-0.16	0.982438
BRI3BP	Q8WY22	BRI3-binding protein [OS=Homo sapiens]	17	27.8	-0.72	0.907865
BRIX1	Q8TDN6	Ribosome biogenesis protein BRX1 homolog [OS=Homo sapiens]	3	41.4	-0.9	0.907865
BRK1	Q8WUW1	Protein BRICK1 [OS=Homo sapiens]	64	8.7	0.5	0.907865
BROX	Q5VW32	BRO1 domain-containing protein BROX [OS=Homo sapiens]	11	46.4	0.71	0.907865
BSDC1	Q9NW68	BSD domain-containing protein 1 [OS=Homo sapiens]	18	47.1	0.36	0.907865
BSG	P35613	Basigin [OS=Homo sapiens]	24	42.2	-0.78	0.907865
BST1	Q10588	ADP-ribosyl cyclase/cyclic ADP-ribose hydrolase 2 [OS=Homo sapiens]	19	35.7	-0.09	0.993684
BST2	Q10589	Bone marrow stromal antigen 2 [OS=Homo sapiens]	18	19.8	-2.3	0.0204051
BTD	P43251	Biotinidase [OS=Homo sapiens]	2	61.1	0.65	0.907865
BTF3	P20290	Transcription factor BTF3 [OS=Homo sapiens]	50	22.2	0.55	0.907865
BTF3L4	Q96K17	Transcription factor BTF3 homolog 4 [OS=Homo sapiens]	39	17.3	0.83	0.907865
BTK	Q06187	Tyrosine-protein kinase BTK [OS=Homo sapiens]	38	76.2	0.75	0.907865
BTN2A1	Q7KYR7	Butyrophilin subfamily 2 member A1 [OS=Homo sapiens]	2	59.6	-0.87	0.907865
BTN3A3	O00478	Butyrophilin subfamily 3 member A3 [OS=Homo sapiens]	2	65	-0.5	0.907865
BUB3	O43684	Mitotic checkpoint protein BUB3 [OS=Homo sapiens]	44	37.1	0.31	0.907865
BUD31	P41223	Protein BUD31 homolog [OS=Homo sapiens]	19	17	-0.92	0.907865
BYSL	Q13895	Bystin [OS=Homo sapiens]	2	49.6	-0.28	0.944992
BZW1	Q7L1Q6	eIF5-mimic protein 2 [OS=Homo sapiens]	66	48	0.83	0.907865
BZW2	Q9Y6E2	eIF5-mimic protein 1 [OS=Homo sapiens]	18	48.1	-0.05	0.969339
[truncated: 3,950 more rows]
